# Supplementary material for: Establishment of a novel human CIC-DUX4 sarcoma cell line, Kitra-SRS, with autocrine IGF-1R activation and metastatic potential to the lungs
Source: Sci Rep. 2019 Nov 1;9:15812. doi: 10.1038/s41598-019-52143-3 (PMC6825133; doi:10.1038/s41598-019-52143-3)
Supplement: Supplementary file 3 — Dataset 2 [file 41598_2019_52143_MOESM3_ESM.xlsx]

## Sheet: fold changes >2
Supplementary Dateset 2. 1625, 273 and 79 genes upregulated in Kitra-SRS cells vs the primary tumour at fold changes >2, >4 and >8, respectively.
No.	Probe Set ID	Control Signal	CONTROL:Original tumor 1:Signal	CONTROL:Original tumor 2:Signal	Case Signal	CASE:Kitra 1:Signal	CASE:Kitra 2:Signal	Log Ratio	P-val	Q-val	Gene Accession	Gene Symbol	Cytoband	mRNA Accession	mRNA Source	mRna - Description	mRNA - xhyb	UniGene ID	Chromosome	Strand	Start	Stop	SwissProt accession	GO Biological Process ID	GO Biological Process Term	GO Cellular Component ID	GO Cellular Component Term	GO Molecular Function ID	GO Molecular Function Term	Pathway Source	Pathway Name	Protein Domains - Source	Protein Domains - Accession or domain name	total_probes	category
1	TC0100006755.hg.1	12.132	12.0097	12.2544	13.4799	13.3396	13.6201	1.34782	0.0185421	0.108346	hsa_circ_0000013	ENO1	---	hsa_circ_0000013	circbase	Memczak2013 ANTISENSE, coding, INTERNAL, UTR3 best transcript NM_001428	FALSE	---	chr1	+	8861178	8861331	---	---	---	---	---	---	---	---	---	---	---	6	main
2	TC0100006781.hg.1	7.12983	6.89739	7.36226	8.59969	8.4249	8.77448	1.46986	0.036989	0.143688	NM_032315	SLC25A33	1p36.22	NM_032315	RefSeq	Homo sapiens solute carrier family 25 (pyrimidine nucleotide carrier), member 33 (SLC25A33), mRNA.	FALSE	Hs.568613	chr1	+	9539469	9585179	Q9BSK2	GO:0000002 // GO:0002082 // GO:0006264 // GO:0006390 // GO:0006864 // GO:0007005 // GO:0007005 // GO:0008284 // GO:0030307 // GO:0030307 // GO:0031930 // GO:0032869 // GO:0034551 // GO:0051881 // GO:0071156 // GO:1903426 // GO:1990314 // GO:1990519 // GO:1990519 // GO:0006810 // GO:0031930	mitochondrial genome maintenance // regulation of oxidative phosphorylation // mitochondrial DNA replication // transcription from mitochondrial promoter // pyrimidine nucleotide transport // mitochondrion organization // mitochondrion organization // positive regulation of cell proliferation // positive regulation of cell growth // positive regulation of cell growth // mitochondria-nucleus signa…	GO:0005743 // GO:0016021 // GO:0031966 // GO:0005739 // GO:0016020 // GO:0031966	mitochondrial inner membrane // integral component of membrane // mitochondrial membrane // mitochondrion // membrane // mitochondrial membrane	GO:0015218	pyrimidine nucleotide transmembrane transporter activity	---	---	---	---	10	main
3	TC0100007845.hg.1	7.93977	8.05394	7.82561	10.7386	10.7429	10.7343	2.79883	0.00166208	0.0601885	NM_001031740	MANEAL	1p34.3	NM_001031740	RefSeq	Homo sapiens mannosidase, endo-alpha-like (MANEAL), transcript variant 1, mRNA.	FALSE	Hs.534562 // Hs.706404	chr1	+	37793802	37801606	Q5VSG8	GO:0008152	metabolic process	GO:0000139 // GO:0016021 // GO:0005794 // GO:0016020	Golgi membrane // integral component of membrane // Golgi apparatus // membrane	GO:0016787	hydrolase activity	---	---	---	---	10	main
4	TC0100007884.hg.1	8.9084	8.85552	8.96129	10.5555	10.6931	10.4178	1.64707	0.00792189	0.0830949	NM_001136275	AKIRIN1	1p34.3	NM_001136275	RefSeq	Homo sapiens akirin 1 (AKIRIN1), transcript variant 2, mRNA.	FALSE	Hs.293563	chr1	+	38991223	39006065	Q9H9L7	---	---	GO:0005634 // GO:0005654 // GO:0031965 // GO:0005634	nucleus // nucleoplasm // nuclear membrane // nucleus	GO:0005515	protein binding	---	---	---	---	10	main
5	TC0100008057.hg.1	11.8777	12.1616	11.5939	12.9074	12.9389	12.876	1.0297	0.0690422	0.194229	NM_001255	CDC20	1p34.1	NM_001255	RefSeq	Homo sapiens cell division cycle 20 (CDC20), mRNA.	FALSE	Hs.524947	chr1	+	43358955	43363203	Q12834	GO:0000278 // GO:0007049 // GO:0007067 // GO:0007094 // GO:0007264 // GO:0008284 // GO:0016567 // GO:0031145 // GO:0031145 // GO:0031915 // GO:0040020 // GO:0050773 // GO:0051301 // GO:0051436 // GO:0051437 // GO:0051439 // GO:0051488 // GO:0090129 // GO:0007049 // GO:0007399 // GO:0030154 // GO:0031915 // GO:0090129	mitotic cell cycle // cell cycle // mitotic nuclear division // mitotic spindle assembly checkpoint // small GTPase mediated signal transduction // positive regulation of cell proliferation // protein ubiquitination // anaphase-promoting complex-dependent proteasomal ubiquitin-dependent protein catabolic process // anaphase-promoting complex-dependent proteasomal ubiquitin-dependent protein catab…	GO:0000922 // GO:0005634 // GO:0005654 // GO:0005654 // GO:0005680 // GO:0005737 // GO:0005813 // GO:0005819 // GO:0005829 // GO:0048471 // GO:0005737 // GO:0005815 // GO:0005856 // GO:0043234	spindle pole // nucleus // nucleoplasm // nucleoplasm // anaphase-promoting complex // cytoplasm // centrosome // spindle // cytosol // perinuclear region of cytoplasm // cytoplasm // microtubule organizing center // cytoskeleton // protein complex	GO:0005515 // GO:0008022 // GO:0019899 // GO:0042826	protein binding // protein C-terminus binding // enzyme binding // histone deacetylase binding	GenMAPP	Cell_cycle_KEGG	---	---	10	main
6	TC0100008114.hg.1	10.5232	10.2241	10.8224	11.6284	11.4961	11.7607	1.10514	0.0775536	0.207987	NM_000374	UROD	1p34	NM_000374	RefSeq	Homo sapiens uroporphyrinogen decarboxylase (UROD), transcript variant 1, mRNA.	FALSE	Hs.78601	chr1	+	45012133	45015669	P06132	GO:0001889 // GO:0006778 // GO:0006782 // GO:0006783 // GO:0006783 // GO:0006783 // GO:0010039 // GO:0014075 // GO:0032355 // GO:0044281 // GO:0045471 // GO:0046502 // GO:0046689 // GO:0051597 // GO:0060992 // GO:0071243 // GO:0006779 // GO:0006783 // GO:0006783 // GO:0014070 // GO:0042168	liver development // porphyrin-containing compound metabolic process // protoporphyrinogen IX biosynthetic process // heme biosynthetic process // heme biosynthetic process // heme biosynthetic process // response to iron ion // response to amine // response to estradiol // small molecule metabolic process // response to ethanol // uroporphyrinogen III metabolic process // response to mercury ion…	GO:0005654 // GO:0005737 // GO:0005829 // GO:0005829 // GO:0005737 // GO:0005829 // GO:0005829	nucleoplasm // cytoplasm // cytosol // cytosol // cytoplasm // cytosol // cytosol	GO:0004853 // GO:0004853 // GO:0005515 // GO:0008198 // GO:0004853 // GO:0016829 // GO:0016831	uroporphyrinogen decarboxylase activity // uroporphyrinogen decarboxylase activity // protein binding // ferrous iron binding // uroporphyrinogen decarboxylase activity // lyase activity // carboxy-lyase activity	GenMAPP // HumanCyc	Heme_Biosynthesis // HEME-BIOSYNTHESIS-II	---	---	10	main
7	TC0100008121.hg.1	9.93834	9.87788	9.99879	11.0546	11.0155	11.0937	1.11626	0.00413652	0.0716815	NM_025077	TOE1	1p33	NM_025077	RefSeq	Homo sapiens target of EGR1, member 1 (nuclear) (TOE1), mRNA.	FALSE	Hs.525091	chr1	+	45339670	45343978	Q96GM8	GO:0090503	RNA phosphodiester bond hydrolysis, exonucleolytic	GO:0005634 // GO:0005654 // GO:0005730 // GO:0005737 // GO:0015030 // GO:0016607 // GO:0005634	nucleus // nucleoplasm // nucleolus // cytoplasm // Cajal body // nuclear speck // nucleus	GO:0000175 // GO:0003676 // GO:0004535 // GO:0005515 // GO:0046872	3'-5'-exoribonuclease activity // nucleic acid binding // poly(A)-specific ribonuclease activity // protein binding // metal ion binding	---	---	---	---	10	main
8	TC0100008260.hg.1	8.46011	8.59039	8.32982	11.2815	11.2908	11.2723	2.82144	0.00213624	0.0631964	NM_001262	CDKN2C	1p32	NM_001262	RefSeq	Homo sapiens cyclin-dependent kinase inhibitor 2C (p18, inhibits CDK4) (CDKN2C), transcript variant 1, mRNA.	FALSE	Hs.525324	chr1	+	50960745	50974637	P42773	GO:0000079 // GO:0000082 // GO:0000278 // GO:0007050 // GO:0008285 // GO:0030308 // GO:0042326 // GO:0048709 // GO:0071901 // GO:0007049 // GO:0016310	regulation of cyclin-dependent protein serine/threonine kinase activity // G1/S transition of mitotic cell cycle // mitotic cell cycle // cell cycle arrest // negative regulation of cell proliferation // negative regulation of cell growth // negative regulation of phosphorylation // oligodendrocyte differentiation // negative regulation of protein serine/threonine kinase activity // cell cycle //…	GO:0005634 // GO:0005737 // GO:0005829	nucleus // cytoplasm // cytosol	GO:0004861 // GO:0005515 // GO:0019901 // GO:0016301	cyclin-dependent protein serine/threonine kinase inhibitor activity // protein binding // protein kinase binding // kinase activity	GenMAPP	G1_to_S_cell_cycle_Reactome	---	---	10	main
9	TC0100008271.hg.1	8.62939	8.46184	8.79694	9.83668	9.83446	9.8389	1.20729	0.0187242	0.108586	NM_014372	RNF11	1p32	NM_014372	RefSeq	Homo sapiens ring finger protein 11 (RNF11), mRNA.	FALSE	Hs.309641	chr1	+	51236271	51273455	Q9Y3C5	GO:0042787 // GO:0051865 // GO:0006511	protein ubiquitination involved in ubiquitin-dependent protein catabolic process // protein autoubiquitination // ubiquitin-dependent protein catabolic process	GO:0000151 // GO:0005634 // GO:0005769 // GO:0055037 // GO:0070062 // GO:0005737 // GO:0005768	ubiquitin ligase complex // nucleus // early endosome // recycling endosome // extracellular exosome // cytoplasm // endosome	GO:0003677 // GO:0004842 // GO:0005515 // GO:0008270 // GO:0008270 // GO:0046872	DNA binding // ubiquitin-protein transferase activity // protein binding // zinc ion binding // zinc ion binding // metal ion binding	---	---	---	---	10	main
10	TC0100008336.hg.1	11.8993	11.9493	11.8493	12.9866	12.9968	12.9763	1.08728	0.00219838	0.0634688	NM_001007098	SCP2	1p32	NM_001007098	RefSeq	Homo sapiens sterol carrier protein 2 (SCP2), transcript variant 2, mRNA.	FALSE	Hs.476365	chr1	+	52927229	53051703	P22307	GO:0006694 // GO:0006699 // GO:0006701 // GO:0007031 // GO:0008206 // GO:0015914 // GO:0015918 // GO:0032385 // GO:0032385 // GO:0032959 // GO:0033540 // GO:0033559 // GO:0036109 // GO:0044255 // GO:0044281 // GO:0045940 // GO:0072659 // GO:1901373 // GO:0006810 // GO:0006869 // GO:0008152 // GO:0015918	steroid biosynthetic process // bile acid biosynthetic process // progesterone biosynthetic process // peroxisome organization // bile acid metabolic process // phospholipid transport // sterol transport // positive regulation of intracellular cholesterol transport // positive regulation of intracellular cholesterol transport // inositol trisphosphate biosynthetic process // fatty acid beta-oxida…	GO:0005654 // GO:0005737 // GO:0005739 // GO:0005777 // GO:0005782 // GO:0016020 // GO:0043231 // GO:0043234 // GO:0070062 // GO:0005737 // GO:0005777	nucleoplasm // cytoplasm // mitochondrion // peroxisome // peroxisomal matrix // membrane // intracellular membrane-bounded organelle // protein complex // extracellular exosome // cytoplasm // peroxisome	GO:0000062 // GO:0005102 // GO:0005515 // GO:0008526 // GO:0015248 // GO:0015485 // GO:0033814 // GO:0036042 // GO:0070538 // GO:0003824 // GO:0008289 // GO:0015248 // GO:0016740 // GO:0016746 // GO:0016747	fatty-acyl-CoA binding // receptor binding // protein binding // phosphatidylinositol transporter activity // sterol transporter activity // cholesterol binding // propanoyl-CoA C-acyltransferase activity // long-chain fatty acyl-CoA binding // oleic acid binding // catalytic activity // lipid binding // sterol transporter activity // transferase activity // transferase activity, transferring acy…	GenMAPP	Mitochondrial_fatty_acid_betaoxidation	---	---	10	main
11	TC0100008347.hg.1	8.1037	8.31035	7.89705	10.0062	9.98853	10.0238	1.90249	0.0116769	0.0931383	NM_000098	CPT2	1p32	NM_000098	RefSeq	Homo sapiens carnitine palmitoyltransferase 2 (CPT2), mRNA.	FALSE	Hs.713535	chr1	+	53196429	53214197	P23786	GO:0006635 // GO:0006853 // GO:0044255 // GO:0044281 // GO:0006629 // GO:0006631 // GO:0006810 // GO:0008152	fatty acid beta-oxidation // carnitine shuttle // cellular lipid metabolic process // small molecule metabolic process // lipid metabolic process // fatty acid metabolic process // transport // metabolic process	GO:0005654 // GO:0005730 // GO:0005739 // GO:0005743 // GO:0005743 // GO:0005739 // GO:0005743 // GO:0016020	nucleoplasm // nucleolus // mitochondrion // mitochondrial inner membrane // mitochondrial inner membrane // mitochondrion // mitochondrial inner membrane // membrane	GO:0004095 // GO:0004095 // GO:0016740 // GO:0016746	carnitine O-palmitoyltransferase activity // carnitine O-palmitoyltransferase activity // transferase activity // transferase activity, transferring acyl groups	GenMAPP // GenMAPP // MetaCyc	Fatty_Acid_Degradation // Mitochondrial_fatty_acid_betaoxidation // PWY-6111	---	---	10	main
12	TC0100008584.hg.1	7.89283	7.80199	7.98367	9.16465	8.99624	9.33307	1.27182	0.0218962	0.114839	NM_013339	ALG6	1p31.3	NM_013339	RefSeq	Homo sapiens ALG6, alpha-1,3-glucosyltransferase (ALG6), mRNA.	FALSE	Hs.258501	chr1	+	63367590	63438562	Q9Y672	GO:0006487 // GO:0006487 // GO:0006488 // GO:0006490 // GO:0018279 // GO:0043687 // GO:0044267 // GO:0006486 // GO:0006490 // GO:0008152	protein N-linked glycosylation // protein N-linked glycosylation // dolichol-linked oligosaccharide biosynthetic process // oligosaccharide-lipid intermediate biosynthetic process // protein N-linked glycosylation via asparagine // post-translational protein modification // cellular protein metabolic process // protein glycosylation // oligosaccharide-lipid intermediate biosynthetic process // me…	GO:0005789 // GO:0005789 // GO:0016020 // GO:0016021 // GO:0005783 // GO:0005789 // GO:0005789 // GO:0016020	endoplasmic reticulum membrane // endoplasmic reticulum membrane // membrane // integral component of membrane // endoplasmic reticulum // endoplasmic reticulum membrane // endoplasmic reticulum membrane // membrane	GO:0042281 // GO:0046527 // GO:0016740 // GO:0016757 // GO:0016758 // GO:0042281	dolichyl pyrophosphate Man9GlcNAc2 alpha-1,3-glucosyltransferase activity // glucosyltransferase activity // transferase activity // transferase activity, transferring glycosyl groups // transferase activity, transferring hexosyl groups // dolichyl pyrophosphate Man9GlcNAc2 alpha-1,3-glucosyltransferase activity	GenMAPP	GPCRDB_Other	---	---	10	main
13	TC0100008607.hg.1	8.46175	8.45579	8.46771	9.52874	9.74931	9.30817	1.06699	0.0402045	0.149583	NM_018211	RAVER2	1p31.3	NM_018211	RefSeq	Homo sapiens ribonucleoprotein, PTB-binding 2 (RAVER2), mRNA.	FALSE	Hs.591443	chr1	+	64745095	65202396	Q9HCJ3	GO:0000398 // GO:0000398	mRNA splicing, via spliceosome // mRNA splicing, via spliceosome	GO:0005634 // GO:0005737 // GO:0005634 // GO:0005634 // GO:0019013 // GO:0030529	nucleus // cytoplasm // nucleus // nucleus // viral nucleocapsid // ribonucleoprotein complex	GO:0000166 // GO:0044822 // GO:0003676 // GO:0003723	nucleotide binding // poly(A) RNA binding // nucleic acid binding // RNA binding	---	---	---	---	10	main
14	TC0100008618.hg.1	8.73925	8.80512	8.67337	11.165	11.2895	11.0405	2.42578	0.00335484	0.0685524	NM_001005353	AK4	1p31.3	NM_001005353	RefSeq	Homo sapiens adenylate kinase 4 (AK4), transcript variant 1, mRNA.	FALSE	Hs.10862	chr1	+	65147549	65232145	P27144	GO:0001889 // GO:0006165 // GO:0006172 // GO:0007420 // GO:0009142 // GO:0042493 // GO:0046033 // GO:0046034 // GO:0046039 // GO:0006139 // GO:0016310 // GO:0046033 // GO:0046034 // GO:0046039	liver development // nucleoside diphosphate phosphorylation // ADP biosynthetic process // brain development // nucleoside triphosphate biosynthetic process // response to drug // AMP metabolic process // ATP metabolic process // GTP metabolic process // nucleobase-containing compound metabolic process // phosphorylation // AMP metabolic process // ATP metabolic process // GTP metabolic process	GO:0005739 // GO:0005759 // GO:0070062 // GO:0005739 // GO:0005759	mitochondrion // mitochondrial matrix // extracellular exosome // mitochondrion // mitochondrial matrix	GO:0004017 // GO:0004550 // GO:0005524 // GO:0005525 // GO:0046899 // GO:0000166 // GO:0004550 // GO:0016301 // GO:0016740 // GO:0016776 // GO:0019205	adenylate kinase activity // nucleoside diphosphate kinase activity // ATP binding // GTP binding // nucleoside triphosphate adenylate kinase activity // nucleotide binding // nucleoside diphosphate kinase activity // kinase activity // transferase activity // phosphotransferase activity, phosphate group as acceptor // nucleobase-containing compound kinase activity	---	---	---	---	10	main
15	TC0100008621.hg.1	8.20966	8.62504	7.79429	14.5366	14.5851	14.488	6.32688	0.00434085	0.0726488	NM_001003679	LEPR	1p31	NM_001003679	RefSeq	Homo sapiens leptin receptor (LEPR), transcript variant 3, mRNA.	FALSE	Hs.723178	chr1	+	65420448	65641615	P48357	GO:0006112 // GO:0007166 // GO:0007275 // GO:0008203 // GO:0019221 // GO:0045721 // GO:0051346	energy reserve metabolic process // cell surface receptor signaling pathway // multicellular organismal development // cholesterol metabolic process // cytokine-mediated signaling pathway // negative regulation of gluconeogenesis // negative regulation of hydrolase activity	GO:0005576 // GO:0005886 // GO:0016021 // GO:0043235 // GO:0005886 // GO:0016020	extracellular region // plasma membrane // integral component of membrane // receptor complex // plasma membrane // membrane	GO:0004888 // GO:0004896 // GO:0005515 // GO:0042802	transmembrane signaling receptor activity // cytokine receptor activity // protein binding // identical protein binding	---	---	---	---	10	main
16	TC0100008803.hg.1	8.03914	8.23574	7.84254	9.3846	9.39218	9.37702	1.34547	0.0207203	0.11265	NM_001270384	FAM73A	1p31.1	NM_001270384	RefSeq	Homo sapiens family with sequence similarity 73, member A (FAM73A), transcript variant 2, mRNA.	FALSE	Hs.437755	chr1	+	77779624	77879540	Q8NAN2	---	---	GO:0016021 // GO:0016020	integral component of membrane // membrane	---	---	---	---	---	---	10	main
17	TC0100009020.hg.1	8.92016	9.36575	8.47458	10.0928	10.0599	10.1257	1.1726	0.119676	0.266865	NM_001134419	CDC7	1p22	NM_001134419	RefSeq	Homo sapiens cell division cycle 7 (CDC7), transcript variant 2, mRNA.	FALSE	Hs.533573	chr1	+	91500847	91525764	O00311	GO:0000082 // GO:0000278 // GO:0000727 // GO:0006260 // GO:0006270 // GO:0006909 // GO:0008284 // GO:0008360 // GO:0010571 // GO:0010971 // GO:0018105 // GO:0044770 // GO:0051301 // GO:0000727 // GO:0006270 // GO:0006468 // GO:0006909 // GO:0007049 // GO:0008360 // GO:0016310 // GO:0018105	G1/S transition of mitotic cell cycle // mitotic cell cycle // double-strand break repair via break-induced replication // DNA replication // DNA replication initiation // phagocytosis // positive regulation of cell proliferation // regulation of cell shape // positive regulation of nuclear cell cycle DNA replication // positive regulation of G2/M transition of mitotic cell cycle // peptidyl-seri…	GO:0005634 // GO:0005654 // GO:0005654 // GO:0005737 // GO:0015630 // GO:0045171 // GO:0005634	nucleus // nucleoplasm // nucleoplasm // cytoplasm // microtubule cytoskeleton // intercellular bridge // nucleus	GO:0004672 // GO:0004674 // GO:0005515 // GO:0005524 // GO:0016301 // GO:0046872 // GO:0000166 // GO:0004672 // GO:0004674 // GO:0004674 // GO:0016301 // GO:0016740	protein kinase activity // protein serine/threonine kinase activity // protein binding // ATP binding // kinase activity // metal ion binding // nucleotide binding // protein kinase activity // protein serine/threonine kinase activity // protein serine/threonine kinase activity // kinase activity // transferase activity	GenMAPP // GenMAPP	Cell_cycle_KEGG // DNA_replication_Reactome	---	---	10	main
18	TC0100009097.hg.1	11.0085	10.8535	11.1635	12.4275	12.3346	12.5204	1.419	0.0158418	0.10246	NM_001122674	ABCD3	1p21.3	NM_001122674	RefSeq	Homo sapiens ATP-binding cassette, sub-family D (ALD), member 3 (ABCD3), transcript variant 2, mRNA.	FALSE	Hs.700576	chr1	+	94418377	94518666	P28288	GO:0006633 // GO:0006635 // GO:0007031 // GO:0007031 // GO:0014070 // GO:0015910 // GO:0042493 // GO:0042760 // GO:0055085 // GO:0006810 // GO:0055085 // GO:0008152	fatty acid biosynthetic process // fatty acid beta-oxidation // peroxisome organization // peroxisome organization // response to organic cyclic compound // peroxisomal long-chain fatty acid import // response to drug // very long-chain fatty acid catabolic process // transmembrane transport // transport // transmembrane transport // metabolic process	GO:0005743 // GO:0005777 // GO:0005778 // GO:0005778 // GO:0005782 // GO:0005829 // GO:0016020 // GO:0016021 // GO:0043231 // GO:0005739 // GO:0005777 // GO:0005778 // GO:0016020	mitochondrial inner membrane // peroxisome // peroxisomal membrane // peroxisomal membrane // peroxisomal matrix // cytosol // membrane // integral component of membrane // intracellular membrane-bounded organelle // mitochondrion // peroxisome // peroxisomal membrane // membrane	GO:0005324 // GO:0005515 // GO:0005524 // GO:0016887 // GO:0042626 // GO:0042803 // GO:0043621 // GO:0000166 // GO:0005524 // GO:0016887 // GO:0042803	long-chain fatty acid transporter activity // protein binding // ATP binding // ATPase activity // ATPase activity, coupled to transmembrane movement of substances // protein homodimerization activity // protein self-association // nucleotide binding // ATP binding // ATPase activity // protein homodimerization activity	---	---	---	---	10	main
19	TC0100009195.hg.1	9.56693	9.34888	9.78498	10.827	10.7631	10.8909	1.26007	0.031014	0.132961	NM_001271684	SLC35A3	1p21	NM_001271684	RefSeq	Homo sapiens solute carrier family 35 (UDP-N-acetylglucosamine (UDP-GlcNAc) transporter), member A3 (SLC35A3), transcript variant 2, mRNA.	FALSE	Hs.448979	chr1	+	99969789	100026979	Q9Y2D2	GO:0006047 // GO:0008643 // GO:0015788 // GO:0015992 // GO:0055085 // GO:1990569 // GO:0006810 // GO:0015788	UDP-N-acetylglucosamine metabolic process // carbohydrate transport // UDP-N-acetylglucosamine transport // proton transport // transmembrane transport // UDP-N-acetylglucosamine transmembrane transport // transport // UDP-N-acetylglucosamine transport	GO:0000139 // GO:0005794 // GO:0016021 // GO:0000139 // GO:0005794 // GO:0016020	Golgi membrane // Golgi apparatus // integral component of membrane // Golgi membrane // Golgi apparatus // membrane	GO:0005351 // GO:0005462 // GO:0005515	sugar:proton symporter activity // UDP-N-acetylglucosamine transmembrane transporter activity // protein binding	---	---	---	---	10	main
20	TC0100009199.hg.1	11.517	11.4961	11.5379	12.553	12.5082	12.5979	1.03602	0.00227256	0.0642827	NM_033055	MFSD14A	1p21.2	NM_033055	RefSeq	Homo sapiens hippocampus abundant transcript 1 (HIAT1), mRNA.	FALSE	Hs.124156	chr1	+	100038097	100083377	Q96MC6	GO:0055085 // GO:0006810 // GO:0055085 // GO:0055085	transmembrane transport // transport // transmembrane transport // transmembrane transport	GO:0016021 // GO:0016020 // GO:0016021 // GO:0016021	integral component of membrane // membrane // integral component of membrane // integral component of membrane	GO:0005215 // GO:0005215 // GO:0005215	transporter activity // transporter activity // transporter activity	---	---	---	---	10	main
21	TC0100009215.hg.1	11.3591	11.5718	11.1463	12.4885	12.5118	12.4652	1.12946	0.0340835	0.138016	NM_003672	CDC14A	1p21	NM_003672	RefSeq	Homo sapiens cell division cycle 14A (CDC14A), transcript variant 1, mRNA.	FALSE	Hs.127411	chr1	+	100351734	100520277	Q9UNH5	GO:0007096 // GO:0008283 // GO:0035335 // GO:0042384 // GO:0051256 // GO:0051301 // GO:0071850 // GO:0006470 // GO:0007049 // GO:0007096 // GO:0007096 // GO:0016311 // GO:0035335 // GO:0042384 // GO:0051256 // GO:0071850 // GO:0035335	regulation of exit from mitosis // cell proliferation // peptidyl-tyrosine dephosphorylation // cilium assembly // mitotic spindle midzone assembly // cell division // mitotic cell cycle arrest // protein dephosphorylation // cell cycle // regulation of exit from mitosis // regulation of exit from mitosis // dephosphorylation // peptidyl-tyrosine dephosphorylation // cilium assembly // mitotic sp…	GO:0000922 // GO:0005634 // GO:0005654 // GO:0005654 // GO:0005737 // GO:0005813 // GO:0072686 // GO:0000922 // GO:0005634 // GO:0005737 // GO:0005815 // GO:0005819 // GO:0005856 // GO:0072686	spindle pole // nucleus // nucleoplasm // nucleoplasm // cytoplasm // centrosome // mitotic spindle // spindle pole // nucleus // cytoplasm // microtubule organizing center // spindle // cytoskeleton // mitotic spindle	GO:0004721 // GO:0004722 // GO:0004725 // GO:0005515 // GO:0008138 // GO:0004721 // GO:0004725 // GO:0004725 // GO:0016787 // GO:0016791	phosphoprotein phosphatase activity // protein serine/threonine phosphatase activity // protein tyrosine phosphatase activity // protein binding // protein tyrosine/serine/threonine phosphatase activity // phosphoprotein phosphatase activity // protein tyrosine phosphatase activity // protein tyrosine phosphatase activity // hydrolase activity // phosphatase activity	GenMAPP	Cell_cycle_KEGG	---	---	10	main
22	TC0100009333.hg.1	8.61247	8.46465	8.76029	9.71453	9.62762	9.80143	1.10206	0.0233644	0.118025	NM_013296	GPSM2	1p13.3	NM_013296	RefSeq	Homo sapiens G-protein signaling modulator 2 (GPSM2), mRNA.	FALSE	Hs.584901	chr1	+	108875350	108934545	P81274	GO:0000132 // GO:0007186 // GO:0050790 // GO:0060487	establishment of mitotic spindle orientation // G-protein coupled receptor signaling pathway // regulation of catalytic activity // lung epithelial cell differentiation	GO:0005737 // GO:0005938 // GO:0045177 // GO:0005737 // GO:0005938	cytoplasm // cell cortex // apical part of cell // cytoplasm // cell cortex	GO:0005515 // GO:0030695 // GO:0042802	protein binding // GTPase regulator activity // identical protein binding	---	---	---	---	10	main
23	TC0100009344.hg.1	11.1474	10.9963	11.2984	12.3377	12.3523	12.3231	1.19035	0.0158689	0.102554	NM_006513	SARS	1p13.3	NM_006513	RefSeq	Homo sapiens seryl-tRNA synthetase (SARS), transcript variant 1, mRNA.	FALSE	Hs.531176	chr1	+	109213893	109238182	P49591	GO:0006412 // GO:0006418 // GO:0006434 // GO:0008033 // GO:0010467 // GO:0097056 // GO:0006412 // GO:0006418 // GO:0006434 // GO:0006434	translation // tRNA aminoacylation for protein translation // seryl-tRNA aminoacylation // tRNA processing // gene expression // selenocysteinyl-tRNA(Sec) biosynthetic process // translation // tRNA aminoacylation for protein translation // seryl-tRNA aminoacylation // seryl-tRNA aminoacylation	GO:0005737 // GO:0005739 // GO:0005829 // GO:0070062 // GO:0005737	cytoplasm // mitochondrion // cytosol // extracellular exosome // cytoplasm	GO:0003723 // GO:0004828 // GO:0005524 // GO:0000166 // GO:0004812 // GO:0004828 // GO:0016874	RNA binding // serine-tRNA ligase activity // ATP binding // nucleotide binding // aminoacyl-tRNA ligase activity // serine-tRNA ligase activity // ligase activity	HumanCyc // HumanCyc	TRNA-CHARGING-PWY // PWY0-901	---	---	10	main
24	TC0100009524.hg.1	9.37623	9.55793	9.19453	11.092	11.1379	11.0461	1.71577	0.0117207	0.0931383	NM_001172411	VANGL1	1p13.1	NM_001172411	RefSeq	Homo sapiens VANGL planar cell polarity protein 1 (VANGL1), transcript variant 3, mRNA.	FALSE	Hs.515130	chr1	+	115641953	115698224	Q8TAA9	GO:0007275	multicellular organismal development	GO:0016021 // GO:0016328 // GO:0005886 // GO:0016020	integral component of membrane // lateral plasma membrane // plasma membrane // membrane	GO:0005515	protein binding	---	---	---	---	10	main
25	TC0100009621.hg.1	11.3348	10.9988	11.6707	14.7711	14.6476	14.8946	3.43632	0.010675	0.0903962	NM_006623	PHGDH	1p12	NM_006623	RefSeq	Homo sapiens phosphoglycerate dehydrogenase (PHGDH), mRNA.	FALSE	Hs.487296	chr1	+	119659798	119744226	O43175	GO:0006541 // GO:0006544 // GO:0006564 // GO:0006566 // GO:0007420 // GO:0008652 // GO:0009070 // GO:0009448 // GO:0010468 // GO:0019530 // GO:0021510 // GO:0021782 // GO:0021915 // GO:0031175 // GO:0034641 // GO:0044281 // GO:0055114 // GO:0070314 // GO:0006563 // GO:0006564 // GO:0008152 // GO:0008652 // GO:0009070 // GO:0022008	glutamine metabolic process // glycine metabolic process // L-serine biosynthetic process // threonine metabolic process // brain development // cellular amino acid biosynthetic process // serine family amino acid biosynthetic process // gamma-aminobutyric acid metabolic process // regulation of gene expression // taurine metabolic process // spinal cord development // glial cell development // n…	GO:0005829 // GO:0043209 // GO:0070062	cytosol // myelin sheath // extracellular exosome	GO:0004617 // GO:0009055 // GO:0051287 // GO:0004617 // GO:0016491 // GO:0016616	phosphoglycerate dehydrogenase activity // electron carrier activity // NAD binding // phosphoglycerate dehydrogenase activity // oxidoreductase activity // oxidoreductase activity, acting on the CH-OH group of donors, NAD or NADP as acceptor	HumanCyc // HumanCyc	SERSYN-PWY // CYSTEINE-SYN2-PWY	---	---	10	main
26	TC0100009723.hg.1	8.73105	8.91148	8.55062	10.8989	11.0098	10.7881	2.1679	0.00940631	0.0866313	NM_207418	FAM72D	1q21.1	NM_207418	RefSeq	Homo sapiens family with sequence similarity 72, member D (FAM72D), mRNA.	FALSE	Hs.535577	chr1	+	145096000	145112696	Q6L9T8	---	---	GO:0005737 // GO:0043231	cytoplasm // intracellular membrane-bounded organelle	---	---	---	---	---	---	10	main
27	TC0100009738.hg.1	9.97132	10.0009	9.94178	11.0736	11.1146	11.0326	1.10224	0.00209549	0.0629755	NM_001097612	GPR89A	1q21.1	NM_001097612	RefSeq	Homo sapiens G protein-coupled receptor 89A (GPR89A), transcript variant 1, mRNA.	FALSE	Hs.504320 // Hs.559115	chr1	+	145607960	145670648	B7ZAQ6	GO:0006811 // GO:0007165 // GO:0015031 // GO:0043123 // GO:0051452 // GO:1903959 // GO:0006810 // GO:0034765	ion transport // signal transduction // protein transport // positive regulation of I-kappaB kinase/NF-kappaB signaling // intracellular pH reduction // regulation of anion transmembrane transport // transport // regulation of ion transmembrane transport	GO:0016021 // GO:0030660 // GO:0032580 // GO:0000139 // GO:0005794 // GO:0016020	integral component of membrane // Golgi-associated vesicle membrane // Golgi cisterna membrane // Golgi membrane // Golgi apparatus // membrane	GO:0004871 // GO:0008308 // GO:0005244	signal transducer activity // voltage-gated anion channel activity // voltage-gated ion channel activity	---	---	---	---	10	main
28	TC0100009800.hg.1	10.2355	10.1618	10.3092	11.4633	11.4052	11.5213	1.22778	0.00579083	0.0767004	NM_016334	GPR89B	1q21.1	NM_016334	RefSeq	Homo sapiens G protein-coupled receptor 89B (GPR89B), mRNA.	FALSE	Hs.645432	chr1	+	147928393	147993521	P0CG08	GO:0006811 // GO:0015031 // GO:0034765 // GO:0006810 // GO:0007165 // GO:0043123 // GO:0051452 // GO:1903959	ion transport // protein transport // regulation of ion transmembrane transport // transport // signal transduction // positive regulation of I-kappaB kinase/NF-kappaB signaling // intracellular pH reduction // regulation of anion transmembrane transport	GO:0000139 // GO:0016021 // GO:0005794 // GO:0016020 // GO:0030660 // GO:0032580	Golgi membrane // integral component of membrane // Golgi apparatus // membrane // Golgi-associated vesicle membrane // Golgi cisterna membrane	GO:0005244 // GO:0004871 // GO:0008308	voltage-gated ion channel activity // signal transducer activity // voltage-gated anion channel activity	---	---	---	---	10	main
29	TC0100009944.hg.1	12.6522	12.715	12.5894	13.7426	13.7835	13.7017	1.09045	0.00469038	0.0741522	NM_001135636	PIP5K1A	1q21.3	NM_001135636	RefSeq	Homo sapiens phosphatidylinositol-4-phosphate 5-kinase, type I, alpha (PIP5K1A), transcript variant 3, mRNA.	FALSE	Hs.655131 // Hs.661888	chr1	+	151197949	151249536	Q99755	GO:0006644 // GO:0006650 // GO:0006661 // GO:0006909 // GO:0007165 // GO:0008654 // GO:0010761 // GO:0016477 // GO:0030216 // GO:0031532 // GO:0044281 // GO:0046854 // GO:0046854 // GO:0046854 // GO:0048041 // GO:0060326 // GO:0072661 // GO:0090630 // GO:0097178 // GO:0016310 // GO:0046488	phospholipid metabolic process // glycerophospholipid metabolic process // phosphatidylinositol biosynthetic process // phagocytosis // signal transduction // phospholipid biosynthetic process // fibroblast migration // cell migration // keratinocyte differentiation // actin cytoskeleton reorganization // small molecule metabolic process // phosphatidylinositol phosphorylation // phosphatidylinos…	GO:0005634 // GO:0005654 // GO:0005737 // GO:0005829 // GO:0005847 // GO:0005886 // GO:0005925 // GO:0016607 // GO:0016607 // GO:0030027 // GO:0032587 // GO:0001726 // GO:0005634 // GO:0005737 // GO:0005886 // GO:0016020 // GO:0016607 // GO:0042995	nucleus // nucleoplasm // cytoplasm // cytosol // mRNA cleavage and polyadenylation specificity factor complex // plasma membrane // focal adhesion // nuclear speck // nuclear speck // lamellipodium // ruffle membrane // ruffle // nucleus // cytoplasm // plasma membrane // membrane // nuclear speck // cell projection	GO:0005515 // GO:0005524 // GO:0016308 // GO:0016308 // GO:0019900 // GO:0000166 // GO:0016301 // GO:0016307 // GO:0016308 // GO:0016740	protein binding // ATP binding // 1-phosphatidylinositol-4-phosphate 5-kinase activity // 1-phosphatidylinositol-4-phosphate 5-kinase activity // kinase binding // nucleotide binding // kinase activity // phosphatidylinositol phosphate kinase activity // 1-phosphatidylinositol-4-phosphate 5-kinase activity // transferase activity	---	---	---	---	10	main
30	TC0100010068.hg.1	7.96843	8.1183	7.81855	9.19472	9.38707	9.00237	1.22629	0.0373403	0.144269	NM_001018837	HAX1	1q21.3	NM_001018837	RefSeq	Homo sapiens HCLS1 associated protein X-1 (HAX1), transcript variant 2, mRNA.	FALSE	Hs.199625	chr1	+	154272511	154275879	O00165	GO:0007005 // GO:0014068 // GO:0030833 // GO:0030854 // GO:0033138 // GO:0042981 // GO:0043066 // GO:0045944 // GO:0050731 // GO:0051897 // GO:0071345 // GO:1903146 // GO:1903214 // GO:2000251	mitochondrion organization // positive regulation of phosphatidylinositol 3-kinase signaling // regulation of actin filament polymerization // positive regulation of granulocyte differentiation // positive regulation of peptidyl-serine phosphorylation // regulation of apoptotic process // negative regulation of apoptotic process // positive regulation of transcription from RNA polymerase II promo…	GO:0005635 // GO:0005667 // GO:0005739 // GO:0005741 // GO:0005758 // GO:0005783 // GO:0015629 // GO:0016023 // GO:0016529 // GO:0030027 // GO:0031965 // GO:0005634 // GO:0005737 // GO:0005739 // GO:0005783 // GO:0005783 // GO:0015629 // GO:0016020 // GO:0030027 // GO:0031410	nuclear envelope // transcription factor complex // mitochondrion // mitochondrial outer membrane // mitochondrial intermembrane space // endoplasmic reticulum // actin cytoskeleton // cytoplasmic membrane-bounded vesicle // sarcoplasmic reticulum // lamellipodium // nuclear membrane // nucleus // cytoplasm // mitochondrion // endoplasmic reticulum // endoplasmic reticulum // actin cytoskeleton /…	GO:0005515 // GO:0019966 // GO:0047485	protein binding // interleukin-1 binding // protein N-terminus binding	---	---	---	---	10	main
31	TC0100010123.hg.1	11.1132	11.1007	11.1257	12.2436	12.2286	12.2586	1.13042	0.000298549	0.0485952	NM_001135821	FDPS	1q22	NM_001135821	RefSeq	Homo sapiens farnesyl diphosphate synthase (FDPS), transcript variant 2, mRNA.	FALSE	Hs.335918	chr1	+	155308748	155320666	P14324	GO:0006695 // GO:0016032 // GO:0033384 // GO:0044281 // GO:0045337 // GO:0045337 // GO:0006629 // GO:0006694 // GO:0006695 // GO:0008202 // GO:0008203 // GO:0008299 // GO:0016126 // GO:0045337	cholesterol biosynthetic process // viral process // geranyl diphosphate biosynthetic process // small molecule metabolic process // farnesyl diphosphate biosynthetic process // farnesyl diphosphate biosynthetic process // lipid metabolic process // steroid biosynthetic process // cholesterol biosynthetic process // steroid metabolic process // cholesterol metabolic process // isoprenoid biosynth…	GO:0005654 // GO:0005737 // GO:0005829 // GO:0005737	nucleoplasm // cytoplasm // cytosol // cytoplasm	GO:0004161 // GO:0004337 // GO:0044822 // GO:0046872 // GO:0004161 // GO:0004161 // GO:0004337 // GO:0004337 // GO:0016740	dimethylallyltranstransferase activity // geranyltranstransferase activity // poly(A) RNA binding // metal ion binding // dimethylallyltranstransferase activity // dimethylallyltranstransferase activity // geranyltranstransferase activity // geranyltranstransferase activity // transferase activity	GenMAPP	Cholesterol_Biosynthesis	---	---	10	main
32	TC0100010148.hg.1	9.76925	9.67779	9.86072	10.8452	10.9136	10.7767	1.0759	0.0110829	0.0917782	NM_001145264	LAMTOR2	1q22	NM_001145264	RefSeq	Homo sapiens late endosomal/lysosomal adaptor, MAPK and MTOR activator 2 (LAMTOR2), transcript variant 2, mRNA.	FALSE	Hs.632483	chr1	+	156054726	156058510	Q9Y2Q5	GO:0000165 // GO:0000186 // GO:0006367 // GO:0007050 // GO:0007173 // GO:0007264 // GO:0007265 // GO:0007411 // GO:0008286 // GO:0008543 // GO:0010467 // GO:0016049 // GO:0016236 // GO:0032008 // GO:0034613 // GO:0038095 // GO:0043547 // GO:0045087 // GO:0048010 // GO:0048011 // GO:0071230 // GO:0000186	MAPK cascade // activation of MAPKK activity // transcription initiation from RNA polymerase II promoter // cell cycle arrest // epidermal growth factor receptor signaling pathway // small GTPase mediated signal transduction // Ras protein signal transduction // axon guidance // insulin receptor signaling pathway // fibroblast growth factor receptor signaling pathway // gene expression // cell gr…	GO:0005765 // GO:0005765 // GO:0005770 // GO:0010008 // GO:0070062 // GO:0071986 // GO:0005764 // GO:0005765 // GO:0005768 // GO:0005770 // GO:0016020 // GO:0031902	lysosomal membrane // lysosomal membrane // late endosome // endosome membrane // extracellular exosome // Ragulator complex // lysosome // lysosomal membrane // endosome // late endosome // membrane // late endosome membrane	GO:0005085 // GO:0005515 // GO:0032947	guanyl-nucleotide exchange factor activity // protein binding // protein complex scaffold	---	---	---	---	10	main
33	TC0100010152.hg.1	9.24818	9.42559	9.07077	11.5654	11.4402	11.6906	2.31721	0.00866774	0.084727	NM_001257374	LMNA	1q22	NM_001257374	RefSeq	Homo sapiens lamin A/C (LMNA), transcript variant 4, mRNA.	FALSE	Hs.594444	chr1	+	156082546	156140089	P02545	GO:0000278 // GO:0006915 // GO:0006921 // GO:0007077 // GO:0007084 // GO:0007283 // GO:0007517 // GO:0012501 // GO:0030334 // GO:0030951 // GO:0030968 // GO:0034504 // GO:0035105 // GO:0036498 // GO:0044267 // GO:0055015 // GO:0071456 // GO:0090201 // GO:0090343 // GO:1900180 // GO:2001237 // GO:0006997 // GO:0006998 // GO:0030334 // GO:0030951 // GO:0034504	mitotic cell cycle // apoptotic process // cellular component disassembly involved in execution phase of apoptosis // mitotic nuclear envelope disassembly // mitotic nuclear envelope reassembly // spermatogenesis // muscle organ development // programmed cell death // regulation of cell migration // establishment or maintenance of microtubule cytoskeleton polarity // endoplasmic reticulum unfolde…	GO:0005634 // GO:0005635 // GO:0005635 // GO:0005638 // GO:0005638 // GO:0005652 // GO:0005654 // GO:0005654 // GO:0005737 // GO:0005829 // GO:0005882 // GO:0016363 // GO:0016607 // GO:0031965 // GO:0048471 // GO:0005634 // GO:0005635 // GO:0005652 // GO:0005654 // GO:0005882	nucleus // nuclear envelope // nuclear envelope // lamin filament // lamin filament // nuclear lamina // nucleoplasm // nucleoplasm // cytoplasm // cytosol // intermediate filament // nuclear matrix // nuclear speck // nuclear membrane // perinuclear region of cytoplasm // nucleus // nuclear envelope // nuclear lamina // nucleoplasm // intermediate filament	GO:0005198 // GO:0005198 // GO:0005515	structural molecule activity // structural molecule activity // protein binding	---	---	---	---	10	main
34	TC0100010159.hg.1	7.39837	7.38366	7.41309	9.78683	9.87265	9.70102	2.38846	0.00132621	0.0585492	NM_001286184	SLC25A44	1q22	NM_001286184	RefSeq	Homo sapiens solute carrier family 25, member 44 (SLC25A44), transcript variant 1, mRNA.	FALSE	Hs.532375	chr1	+	156193932	156212796	Q96H78	GO:0055085 // GO:0006810	transmembrane transport // transport	GO:0005743 // GO:0016021 // GO:0005739 // GO:0016020	mitochondrial inner membrane // integral component of membrane // mitochondrion // membrane	---	---	---	---	---	---	10	main
35	TC0100010379.hg.1	10.3981	10.3048	10.4914	12.3875	12.3109	12.4642	1.98946	0.0036639	0.0696412	NM_001184763	UHMK1	1q23.3	NM_001184763	RefSeq	Homo sapiens U2AF homology motif (UHM) kinase 1 (UHMK1), transcript variant 2, mRNA.	FALSE	Hs.127310	chr1	+	162497174	162529629	Q8TAS1	GO:0000184 // GO:0000381 // GO:0007050 // GO:0018105 // GO:0018105 // GO:0031175 // GO:0045948 // GO:0046777 // GO:0046825 // GO:0000184 // GO:0000381 // GO:0006468 // GO:0016310 // GO:0031175 // GO:0045948	nuclear-transcribed mRNA catabolic process, nonsense-mediated decay // regulation of alternative mRNA splicing, via spliceosome // cell cycle arrest // peptidyl-serine phosphorylation // peptidyl-serine phosphorylation // neuron projection development // positive regulation of translational initiation // protein autophosphorylation // regulation of protein export from nucleus // nuclear-transcrib…	GO:0005634 // GO:0030424 // GO:0032839 // GO:0035145 // GO:0035770 // GO:0071598 // GO:0005634 // GO:0030424 // GO:0032839 // GO:0035145 // GO:0035770 // GO:0071598	nucleus // axon // dendrite cytoplasm // exon-exon junction complex // ribonucleoprotein granule // neuronal ribonucleoprotein granule // nucleus // axon // dendrite cytoplasm // exon-exon junction complex // ribonucleoprotein granule // neuronal ribonucleoprotein granule	GO:0003729 // GO:0004674 // GO:0005515 // GO:0005524 // GO:0016740 // GO:0043021 // GO:0043021 // GO:0000166 // GO:0003676 // GO:0003723 // GO:0003729 // GO:0004672 // GO:0004674 // GO:0005524 // GO:0016301 // GO:0016740 // GO:0043021 // GO:0043021	mRNA binding // protein serine/threonine kinase activity // protein binding // ATP binding // transferase activity // ribonucleoprotein complex binding // ribonucleoprotein complex binding // nucleotide binding // nucleic acid binding // RNA binding // mRNA binding // protein kinase activity // protein serine/threonine kinase activity // ATP binding // kinase activity // transferase activity // r…	---	---	---	---	10	main
36	TC0100010397.hg.1	9.02496	9.1711	8.87882	10.3141	10.242	10.3863	1.28916	0.0156092	0.101881	NM_031423	NUF2	1q23.3	NM_031423	RefSeq	Homo sapiens NUF2, NDC80 kinetochore complex component (NUF2), transcript variant 2, mRNA.	FALSE	Hs.651950	chr1	+	163266576	163355764	Q9BZD4	GO:0000278 // GO:0007059 // GO:0007067 // GO:0007264 // GO:0051301 // GO:0007049	mitotic cell cycle // chromosome segregation // mitotic nuclear division // small GTPase mediated signal transduction // cell division // cell cycle	GO:0000775 // GO:0000777 // GO:0005634 // GO:0005829 // GO:0016020 // GO:0031262 // GO:0000775 // GO:0000776 // GO:0005634 // GO:0005694	chromosome, centromeric region // condensed chromosome kinetochore // nucleus // cytosol // membrane // Ndc80 complex // chromosome, centromeric region // kinetochore // nucleus // chromosome	GO:0005515 // GO:0003674	protein binding // molecular_function	---	---	---	---	10	main
37	TC0100010486.hg.1	7.34102	7.22587	7.45616	8.46878	8.20932	8.72823	1.12776	0.0579042	0.176342	NM_017542	POGK	1q24.1	NM_017542	RefSeq	Homo sapiens pogo transposable element with KRAB domain (POGK), transcript variant 1, mRNA.	FALSE	Hs.432752	chr1	+	166839447	166856344	Q9P215	GO:0006355 // GO:0007275 // GO:0043066	regulation of transcription, DNA-templated // multicellular organismal development // negative regulation of apoptotic process	GO:0005634 // GO:0005622 // GO:0016020 // GO:0016021	nucleus // intracellular // membrane // integral component of membrane	GO:0003677 // GO:0005515 // GO:0003676	DNA binding // protein binding // nucleic acid binding	---	---	---	---	10	main
38	TC0100010518.hg.1	10.6748	10.8561	10.4935	12.0256	12.0746	11.9766	1.35077	0.0187909	0.108652	NM_001017977	DCAF6	1q24.2	NM_001017977	RefSeq	Homo sapiens DDB1 and CUL4 associated factor 6 (DCAF6), transcript variant 2, mRNA.	FALSE	Hs.435741	chr1	+	167935783	168075845	Q58WW2	GO:0016567 // GO:0016567 // GO:0045944	protein ubiquitination // protein ubiquitination // positive regulation of transcription from RNA polymerase II promoter	GO:0005634 // GO:0005737 // GO:0005925 // GO:0080008 // GO:0005634	nucleus // cytoplasm // focal adhesion // Cul4-RING E3 ubiquitin ligase complex // nucleus	GO:0030374	ligand-dependent nuclear receptor transcription coactivator activity	---	---	---	---	10	main
39	TC0100010543.hg.1	14.4616	14.4381	14.4851	16.4562	16.568	16.3443	1.99454	0.00326804	0.0683624	NM_001677	ATP1B1	1q24	NM_001677	RefSeq	Homo sapiens ATPase, Na+/K+ transporting, beta 1 polypeptide (ATP1B1), mRNA.	FALSE	Hs.291196	chr1	+	169105697	169132722	P05026	GO:0001666 // GO:0002230 // GO:0006874 // GO:0006883 // GO:0007155 // GO:0007596 // GO:0010107 // GO:0010248 // GO:0010248 // GO:0010248 // GO:0010468 // GO:0010882 // GO:0030007 // GO:0032781 // GO:0034220 // GO:0036376 // GO:0036376 // GO:0044861 // GO:0046034 // GO:0050821 // GO:0050821 // GO:0050900 // GO:0055085 // GO:0055119 // GO:0060048 // GO:0072659 // GO:0086009 // GO:0086013 // GO:0086…	response to hypoxia // positive regulation of defense response to virus by host // cellular calcium ion homeostasis // cellular sodium ion homeostasis // cell adhesion // blood coagulation // potassium ion import // establishment or maintenance of transmembrane electrochemical gradient // establishment or maintenance of transmembrane electrochemical gradient // establishment or maintenance of tra…	GO:0005622 // GO:0005886 // GO:0005886 // GO:0005890 // GO:0005890 // GO:0005901 // GO:0014704 // GO:0016020 // GO:0016323 // GO:0016324 // GO:0042383 // GO:0043209 // GO:0070062 // GO:1903561 // GO:0005886 // GO:0005890 // GO:0014704 // GO:0016020 // GO:0016021 // GO:0042383	intracellular // plasma membrane // plasma membrane // sodium:potassium-exchanging ATPase complex // sodium:potassium-exchanging ATPase complex // caveola // intercalated disc // membrane // basolateral plasma membrane // apical plasma membrane // sarcolemma // myelin sheath // extracellular exosome // extracellular vesicle // plasma membrane // sodium:potassium-exchanging ATPase complex // inter…	GO:0001671 // GO:0005391 // GO:0005391 // GO:0005515 // GO:0005524 // GO:0008022 // GO:0008144 // GO:0016887 // GO:0023026 // GO:0030955 // GO:0031402 // GO:0051117 // GO:0005391	ATPase activator activity // sodium:potassium-exchanging ATPase activity // sodium:potassium-exchanging ATPase activity // protein binding // ATP binding // protein C-terminus binding // drug binding // ATPase activity // MHC class II protein complex binding // potassium ion binding // sodium ion binding // ATPase binding // sodium:potassium-exchanging ATPase activity	GenMAPP	Calcium_regulation_in_cardiac_cells	---	---	10	main
40	TC0100010761.hg.1	8.22794	8.00111	8.45478	10.3576	10.1695	10.5457	2.12967	0.0186125	0.108413	NM_014864	FAM20B	1q25	NM_014864	RefSeq	Homo sapiens family with sequence similarity 20, member B (FAM20B), mRNA.	FALSE	Hs.5737	chr1	+	179025804	179076567	O75063	GO:0016310 // GO:1903955	phosphorylation // positive regulation of protein targeting to mitochondrion	GO:0000139 // GO:0005654 // GO:0005794 // GO:0016021 // GO:0005794 // GO:0016020	Golgi membrane // nucleoplasm // Golgi apparatus // integral component of membrane // Golgi apparatus // membrane	GO:0005524 // GO:0016301 // GO:0016773 // GO:0046872 // GO:0000166 // GO:0016740	ATP binding // kinase activity // phosphotransferase activity, alcohol group as acceptor // metal ion binding // nucleotide binding // transferase activity	---	---	---	---	10	main
41	TC0100010775.hg.1	9.25638	9.07648	9.43628	11.2911	11.2408	11.3413	2.03468	0.00832179	0.0835099	NM_001252511	SOAT1	1q25	NM_001252511	RefSeq	Homo sapiens sterol O-acyltransferase 1 (SOAT1), transcript variant 2, mRNA.	FALSE	Hs.445588	chr1	+	179293714	179358680	P35610	GO:0008203 // GO:0008203 // GO:0010742 // GO:0010742 // GO:0010742 // GO:0010878 // GO:0033344 // GO:0034379 // GO:0034435 // GO:0034435 // GO:0042632 // GO:0042986 // GO:0006629 // GO:0008202 // GO:0008203 // GO:0034435 // GO:0042632 // GO:0008152	cholesterol metabolic process // cholesterol metabolic process // macrophage derived foam cell differentiation // macrophage derived foam cell differentiation // macrophage derived foam cell differentiation // cholesterol storage // cholesterol efflux // very-low-density lipoprotein particle assembly // cholesterol esterification // cholesterol esterification // cholesterol homeostasis // positiv…	GO:0005783 // GO:0005789 // GO:0016020 // GO:0016021 // GO:0005783 // GO:0005789 // GO:0016020	endoplasmic reticulum // endoplasmic reticulum membrane // membrane // integral component of membrane // endoplasmic reticulum // endoplasmic reticulum membrane // membrane	GO:0000062 // GO:0004772 // GO:0004772 // GO:0005515 // GO:0015485 // GO:0034736 // GO:0034736 // GO:0008374 // GO:0016740 // GO:0016746 // GO:0034736	fatty-acyl-CoA binding // sterol O-acyltransferase activity // sterol O-acyltransferase activity // protein binding // cholesterol binding // cholesterol O-acyltransferase activity // cholesterol O-acyltransferase activity // O-acyltransferase activity // transferase activity // transferase activity, transferring acyl groups // cholesterol O-acyltransferase activity	GenMAPP	Statin_Pathway_PharmGKB	---	---	10	main
42	TC0100010791.hg.1	11.6386	11.5883	11.6889	13.2176	13.2388	13.1963	1.57899	0.00119276	0.0574491	NM_001267578	TOR1AIP1	1q24.2	NM_001267578	RefSeq	Homo sapiens torsin A interacting protein 1 (TOR1AIP1), transcript variant 1, mRNA.	FALSE	Hs.496459	chr1	+	179882042	179925000	Q5JTV8	GO:0032781 // GO:0034504 // GO:0071763 // GO:0034504	positive regulation of ATPase activity // protein localization to nucleus // nuclear membrane organization // protein localization to nucleus	GO:0005634 // GO:0005637 // GO:0016021 // GO:0005634 // GO:0005635 // GO:0016020	nucleus // nuclear inner membrane // integral component of membrane // nucleus // nuclear envelope // membrane	GO:0001671 // GO:0005515 // GO:0005521 // GO:0008092 // GO:0051117	ATPase activator activity // protein binding // lamin binding // cytoskeletal protein binding // ATPase binding	---	---	---	---	10	main
43	TC0100010806.hg.1	10.504	10.6812	10.3268	11.9177	11.811	12.0245	1.41374	0.020748	0.11265	NM_001135669	XPR1	1q25.1	NM_001135669	RefSeq	Homo sapiens xenotropic and polytropic retrovirus receptor 1 (XPR1), transcript variant 2, mRNA.	FALSE	Hs.227656	chr1	+	180632004	180890279	Q9UBH6	GO:0007186 // GO:0009615 // GO:0030643 // GO:0046718	G-protein coupled receptor signaling pathway // response to virus // cellular phosphate ion homeostasis // viral entry into host cell	GO:0005794 // GO:0005886 // GO:0005887 // GO:0005794 // GO:0005886 // GO:0005886 // GO:0005886 // GO:0016020 // GO:0016021	Golgi apparatus // plasma membrane // integral component of plasma membrane // Golgi apparatus // plasma membrane // plasma membrane // plasma membrane // membrane // integral component of membrane	GO:0001618 // GO:0004872 // GO:0004888 // GO:0004930 // GO:0004872	virus receptor activity // receptor activity // transmembrane signaling receptor activity // G-protein coupled receptor activity // receptor activity	---	---	---	---	10	main
44	TC0100011096.hg.1	8.48488	8.72744	8.2423	10.495	10.6329	10.3571	2.01012	0.0187308	0.108599	NM_133494	NEK7	1q31.3	NM_133494	RefSeq	Homo sapiens NIMA-related kinase 7 (NEK7), mRNA.	FALSE	Hs.24119 // Hs.745083	chr1	+	198156963	198605176	Q8TDX7	GO:0000910 // GO:0006468 // GO:0007346 // GO:0032212 // GO:0051225 // GO:0051973 // GO:1904355 // GO:0006468 // GO:0016310	cytokinesis // protein phosphorylation // regulation of mitotic cell cycle // positive regulation of telomere maintenance via telomerase // spindle assembly // positive regulation of telomerase activity // positive regulation of telomere capping // protein phosphorylation // phosphorylation	GO:0000922 // GO:0005654 // GO:0005737 // GO:0005815 // GO:0005874 // GO:0005634 // GO:0005856	spindle pole // nucleoplasm // cytoplasm // microtubule organizing center // microtubule // nucleus // cytoskeleton	GO:0004674 // GO:0004674 // GO:0005524 // GO:0046872 // GO:0000166 // GO:0004672 // GO:0004674 // GO:0004674 // GO:0016301 // GO:0016740	protein serine/threonine kinase activity // protein serine/threonine kinase activity // ATP binding // metal ion binding // nucleotide binding // protein kinase activity // protein serine/threonine kinase activity // protein serine/threonine kinase activity // kinase activity // transferase activity	---	---	---	---	10	main
45	TC0100011200.hg.1	10.4705	10.3228	10.6183	11.6011	11.4521	11.7502	1.13061	0.0327707	0.135438	NM_006335	TIMM17A	1q32.1	NM_006335	RefSeq	Homo sapiens translocase of inner mitochondrial membrane 17 homolog A (yeast) (TIMM17A), mRNA.	FALSE	Hs.20716	chr1	+	201955491	201970661	Q99595	GO:0006626 // GO:0030150 // GO:0044267 // GO:0006810 // GO:0006886 // GO:0015031 // GO:0030150 // GO:0071806	protein targeting to mitochondrion // protein import into mitochondrial matrix // cellular protein metabolic process // transport // intracellular protein transport // protein transport // protein import into mitochondrial matrix // protein transmembrane transport	GO:0005654 // GO:0005739 // GO:0005743 // GO:0005744 // GO:0031305 // GO:0005739 // GO:0005743 // GO:0005744 // GO:0016020 // GO:0016021	nucleoplasm // mitochondrion // mitochondrial inner membrane // mitochondrial inner membrane presequence translocase complex // integral component of mitochondrial inner membrane // mitochondrion // mitochondrial inner membrane // mitochondrial inner membrane presequence translocase complex // membrane // integral component of membrane	GO:0015266 // GO:0015450 // GO:0015266	protein channel activity // P-P-bond-hydrolysis-driven protein transmembrane transporter activity // protein channel activity	---	---	---	---	10	main
46	TC0100011203.hg.1	9.95988	9.61829	10.3015	11.3005	11.1735	11.4274	1.34058	0.0665986	0.190661	NM_020216	RNPEP	1q32	NM_020216	RefSeq	Homo sapiens arginyl aminopeptidase (aminopeptidase B) (RNPEP), mRNA.	FALSE	Hs.497391	chr1	+	201982372	202006147	Q9H4A4	GO:0006508 // GO:0006508 // GO:0019370 // GO:0043171 // GO:0045776 // GO:0006508 // GO:0006508 // GO:0043171 // GO:0045776	proteolysis // proteolysis // leukotriene biosynthetic process // peptide catabolic process // negative regulation of blood pressure // proteolysis // proteolysis // peptide catabolic process // negative regulation of blood pressure	GO:0005576 // GO:0005576 // GO:0005615 // GO:0005886 // GO:0005886 // GO:0030141 // GO:0070062 // GO:0005576 // GO:0030141	extracellular region // extracellular region // extracellular space // plasma membrane // plasma membrane // secretory granule // extracellular exosome // extracellular region // secretory granule	GO:0004177 // GO:0004177 // GO:0004301 // GO:0008235 // GO:0008270 // GO:0008270 // GO:0042277 // GO:0070006 // GO:0004177 // GO:0008233 // GO:0008237 // GO:0008270 // GO:0008270 // GO:0016787 // GO:0042277 // GO:0046872 // GO:0070006	aminopeptidase activity // aminopeptidase activity // epoxide hydrolase activity // metalloexopeptidase activity // zinc ion binding // zinc ion binding // peptide binding // metalloaminopeptidase activity // aminopeptidase activity // peptidase activity // metallopeptidase activity // zinc ion binding // zinc ion binding // hydrolase activity // peptide binding // metal ion binding // metalloami…	---	---	---	---	10	main
47	TC0100011374.hg.1	9.28092	9.54204	9.01979	11.1901	11.3179	11.0624	1.90921	0.0224083	0.116124	NM_001193321	IKBKE	1q32.1	NM_001193321	RefSeq	Homo sapiens inhibitor of kappa light polypeptide gene enhancer in B-cells, kinase epsilon (IKBKE), transcript variant 3, mRNA.	FALSE	Hs.321045	chr1	+	206470243	206496890	Q96MC9	GO:0002224 // GO:0002756 // GO:0006468 // GO:0006955 // GO:0007252 // GO:0008630 // GO:0032480 // GO:0034138 // GO:0034142 // GO:0034340 // GO:0035456 // GO:0035666 // GO:0038061 // GO:0043123 // GO:0045087 // GO:0051260 // GO:0098586 // GO:0006468 // GO:0006974 // GO:0016310	toll-like receptor signaling pathway // MyD88-independent toll-like receptor signaling pathway // protein phosphorylation // immune response // I-kappaB phosphorylation // intrinsic apoptotic signaling pathway in response to DNA damage // negative regulation of type I interferon production // toll-like receptor 3 signaling pathway // toll-like receptor 4 signaling pathway // response to type I in…	GO:0005634 // GO:0005737 // GO:0005829 // GO:0010008 // GO:0016605 // GO:0031966 // GO:0005634 // GO:0005737 // GO:0016605	nucleus // cytoplasm // cytosol // endosome membrane // PML body // mitochondrial membrane // nucleus // cytoplasm // PML body	GO:0004704 // GO:0005515 // GO:0005524 // GO:0008384 // GO:0031625 // GO:0036435 // GO:0070530 // GO:0000166 // GO:0004672 // GO:0004674 // GO:0016301 // GO:0016740 // GO:0031625 // GO:0036435	NF-kappaB-inducing kinase activity // protein binding // ATP binding // IkappaB kinase activity // ubiquitin protein ligase binding // K48-linked polyubiquitin binding // K63-linked polyubiquitin binding // nucleotide binding // protein kinase activity // protein serine/threonine kinase activity // kinase activity // transferase activity // ubiquitin protein ligase binding // K48-linked polyubiqu…	GenMAPP	Apoptosis_KEGG	---	---	10	main
48	TC0100011378.hg.1	8.19789	8.41305	7.98272	9.53689	9.54822	9.52556	1.339	0.0249297	0.121169	NM_182663	RASSF5	1q32.1	NM_182663	RefSeq	Homo sapiens Ras association (RalGDS/AF-6) domain family member 5 (RASSF5), transcript variant 1, mRNA.	FALSE	Hs.497579	chr1	+	206507530	206589284	Q8WWW0	GO:0006915 // GO:0008285 // GO:0031398 // GO:0035556 // GO:1900180 // GO:0007165	apoptotic process // negative regulation of cell proliferation // positive regulation of protein ubiquitination // intracellular signal transduction // regulation of protein localization to nucleus // signal transduction	GO:0005634 // GO:0005737 // GO:0005874 // GO:0005856 // GO:0005622	nucleus // cytoplasm // microtubule // cytoskeleton // intracellular	GO:0005515 // GO:0046872	protein binding // metal ion binding	---	---	---	---	10	main
49	TC0100011451.hg.1	11.2465	11.5808	10.9122	12.3153	12.1864	12.4441	1.06876	0.0964016	0.234619	NM_020439	CAMK1G	1q32.2	NM_020439	RefSeq	Homo sapiens calcium/calmodulin-dependent protein kinase IG (CAMK1G), mRNA.	FALSE	Hs.199068	chr1	+	209583700	209613939	Q96NX5	GO:0006468 // GO:0008152 // GO:0016310	protein phosphorylation // metabolic process // phosphorylation	GO:0000139 // GO:0005886 // GO:0005954 // GO:0043005 // GO:0005737 // GO:0005794 // GO:0012505 // GO:0016020	Golgi membrane // plasma membrane // calcium- and calmodulin-dependent protein kinase complex // neuron projection // cytoplasm // Golgi apparatus // endomembrane system // membrane	GO:0004683 // GO:0005516 // GO:0005524 // GO:0000166 // GO:0003824 // GO:0004672 // GO:0004674 // GO:0016301 // GO:0016740	calmodulin-dependent protein kinase activity // calmodulin binding // ATP binding // nucleotide binding // catalytic activity // protein kinase activity // protein serine/threonine kinase activity // kinase activity // transferase activity	---	---	---	---	10	main
50	TC0100011512.hg.1	12.3686	12.3974	12.3398	13.4217	13.3314	13.512	1.05312	0.00799752	0.0831023	NM_001286229	DTL	1q32	NM_001286229	RefSeq	Homo sapiens denticleless E3 ubiquitin protein ligase homolog (Drosophila) (DTL), transcript variant 2, mRNA.	FALSE	Hs.656473	chr1	+	212035553	212107400	Q9NZJ0	GO:0000209 // GO:0000209 // GO:0006260 // GO:0006281 // GO:0006511 // GO:0006511 // GO:0006513 // GO:0006974 // GO:0009411 // GO:0019985 // GO:0019985 // GO:0031572 // GO:0042769 // GO:0051726 // GO:0006974 // GO:0016567	protein polyubiquitination // protein polyubiquitination // DNA replication // DNA repair // ubiquitin-dependent protein catabolic process // ubiquitin-dependent protein catabolic process // protein monoubiquitination // cellular response to DNA damage stimulus // response to UV // translesion synthesis // translesion synthesis // G2 DNA damage checkpoint // DNA damage response, detection of DNA …	GO:0005634 // GO:0005654 // GO:0005654 // GO:0005694 // GO:0005730 // GO:0005737 // GO:0005813 // GO:0031464 // GO:0031465 // GO:0031965 // GO:0043231 // GO:0005634 // GO:0005737 // GO:0005815 // GO:0005856 // GO:0016020	nucleus // nucleoplasm // nucleoplasm // chromosome // nucleolus // cytoplasm // centrosome // Cul4A-RING E3 ubiquitin ligase complex // Cul4B-RING E3 ubiquitin ligase complex // nuclear membrane // intracellular membrane-bounded organelle // nucleus // cytoplasm // microtubule organizing center // cytoskeleton // membrane	GO:0004842 // GO:0005515	ubiquitin-protein transferase activity // protein binding	---	---	---	---	10	main
51	TC0100011520.hg.1	8.8635	8.83408	8.89291	10.1914	10.3328	10.0499	1.32786	0.0116359	0.0931383	NM_001199756	PPP2R5A	1q32.2-q32.3	NM_001199756	RefSeq	Homo sapiens protein phosphatase 2, regulatory subunit B, alpha (PPP2R5A), transcript variant 2, mRNA.	FALSE	Hs.744012	chr1	+	212285537	212361863	Q15172	GO:0007165 // GO:0034047 // GO:0034047 // GO:0035307 // GO:0090005 // GO:0090219	signal transduction // regulation of protein phosphatase type 2A activity // regulation of protein phosphatase type 2A activity // positive regulation of protein dephosphorylation // negative regulation of establishment of protein localization to plasma membrane // negative regulation of lipid kinase activity	GO:0000159 // GO:0000775 // GO:0005634 // GO:0005737 // GO:0016020 // GO:0030018 // GO:0031430 // GO:0000159 // GO:0005694 // GO:0005737 // GO:0005737 // GO:0031430	protein phosphatase type 2A complex // chromosome, centromeric region // nucleus // cytoplasm // membrane // Z disc // M band // protein phosphatase type 2A complex // chromosome // cytoplasm // cytoplasm // M band	GO:0005515 // GO:0008601 // GO:0019900 // GO:0008601	protein binding // protein phosphatase type 2A regulator activity // kinase binding // protein phosphatase type 2A regulator activity	GenMAPP	Glycogen_Metabolism	---	---	10	main
52	TC0100011692.hg.1	10.0139	9.70683	10.3209	11.4975	11.493	11.502	1.48364	0.0402681	0.149614	NM_001300867	MIA3	1q41	NM_001300867	RefSeq	Homo sapiens melanoma inhibitory activity family, member 3 (MIA3), transcript variant 2, mRNA.	FALSE	Hs.118474	chr1	+	222618086	222682763	Q5JRA6	GO:0002063 // GO:0002687 // GO:0006887 // GO:0006888 // GO:0007162 // GO:0015031 // GO:0018279 // GO:0030199 // GO:0030336 // GO:0030501 // GO:0042060 // GO:0043687 // GO:0044267 // GO:0061024 // GO:0006810 // GO:0006887 // GO:0015031 // GO:0016192	chondrocyte development // positive regulation of leukocyte migration // exocytosis // ER to Golgi vesicle-mediated transport // negative regulation of cell adhesion // protein transport // protein N-linked glycosylation via asparagine // collagen fibril organization // negative regulation of cell migration // positive regulation of bone mineralization // wound healing // post-translational prote…	GO:0005789 // GO:0005789 // GO:0016020 // GO:0016021 // GO:0043231 // GO:0005783 // GO:0005789 // GO:0016020 // GO:0016021	endoplasmic reticulum membrane // endoplasmic reticulum membrane // membrane // integral component of membrane // intracellular membrane-bounded organelle // endoplasmic reticulum // endoplasmic reticulum membrane // membrane // integral component of membrane	GO:0005515	protein binding	---	---	---	---	10	main
53	TC0100011695.hg.1	10.3197	10.43	10.2094	12.0973	12.1924	12.0022	1.7776	0.00664943	0.0798005	NM_001288579	BROX	1q41	NM_001288579	RefSeq	Homo sapiens BRO1 domain and CAAX motif containing (BROX), transcript variant 2, mRNA.	FALSE	Hs.552608	chr1	+	222712553	222735196	Q5VW32	---	---	GO:0016020 // GO:0070062	membrane // extracellular exosome	---	---	---	---	---	---	10	main
54	TC0100011736.hg.1	10.7602	10.7863	10.7341	12.5232	12.4213	12.6251	1.76303	0.00354173	0.0690631	NM_003676	DEGS1	1q42.11	NM_003676	RefSeq	Homo sapiens delta(4)-desaturase, sphingolipid 1 (DEGS1), mRNA.	FALSE	Hs.299878	chr1	+	224175756	224193441	O15121	GO:0006636 // GO:0006665 // GO:0030148 // GO:0044281 // GO:0046513 // GO:0055114 // GO:0006629 // GO:0006631 // GO:0006633 // GO:0030148	unsaturated fatty acid biosynthetic process // sphingolipid metabolic process // sphingolipid biosynthetic process // small molecule metabolic process // ceramide biosynthetic process // oxidation-reduction process // lipid metabolic process // fatty acid metabolic process // fatty acid biosynthetic process // sphingolipid biosynthetic process	GO:0005739 // GO:0005783 // GO:0005789 // GO:0005887 // GO:0016020 // GO:0005783 // GO:0005789 // GO:0016020 // GO:0016021	mitochondrion // endoplasmic reticulum // endoplasmic reticulum membrane // integral component of plasma membrane // membrane // endoplasmic reticulum // endoplasmic reticulum membrane // membrane // integral component of membrane	GO:0009055 // GO:0042284 // GO:0016491	electron carrier activity // sphingolipid delta-4 desaturase activity // oxidoreductase activity	---	---	---	---	10	main
55	TC0100011871.hg.1	7.86495	7.78422	7.94568	9.48487	9.18537	9.78437	1.61992	0.0347648	0.13942	NM_175055	HIST3H2BB	1q42.13	NM_175055	RefSeq	Homo sapiens histone cluster 3, H2bb (HIST3H2BB), mRNA.	FALSE	Hs.376691	chr1	+	228458107	228460470	Q8N257	GO:0006325 // GO:0006334 // GO:0006334	chromatin organization // nucleosome assembly // nucleosome assembly	GO:0000788 // GO:0005634 // GO:0005654 // GO:0005654 // GO:0005737 // GO:0000786 // GO:0000788 // GO:0005634 // GO:0005694	nuclear nucleosome // nucleus // nucleoplasm // nucleoplasm // cytoplasm // nucleosome // nuclear nucleosome // nucleus // chromosome	GO:0003677 // GO:0046982 // GO:0003674 // GO:0003677 // GO:0003677	DNA binding // protein heterodimerization activity // molecular_function // DNA binding // DNA binding	---	---	---	---	10	main
56	TC0100011953.hg.1	9.14672	9.02454	9.2689	11.4253	11.5122	11.3383	2.27856	0.00430397	0.0724887	NM_022786	ARV1	1q42.2	NM_022786	RefSeq	Homo sapiens ARV1 homolog, fatty acid homeostasis modulator (ARV1), mRNA.	FALSE	Hs.275736	chr1	+	230978981	231000733	Q9H2C2	GO:0006665 // GO:0006695 // GO:0008206 // GO:0016125 // GO:0030301 // GO:0032366 // GO:0044281 // GO:0090181 // GO:0097036 // GO:0006629 // GO:0006665 // GO:0006665 // GO:0016125 // GO:0032366 // GO:0097036	sphingolipid metabolic process // cholesterol biosynthetic process // bile acid metabolic process // sterol metabolic process // cholesterol transport // intracellular sterol transport // small molecule metabolic process // regulation of cholesterol metabolic process // regulation of plasma membrane sterol distribution // lipid metabolic process // sphingolipid metabolic process // sphingolipid m…	GO:0005789 // GO:0005794 // GO:0016021 // GO:0032541 // GO:0005794 // GO:0016020 // GO:0032541	endoplasmic reticulum membrane // Golgi apparatus // integral component of membrane // cortical endoplasmic reticulum // Golgi apparatus // membrane // cortical endoplasmic reticulum	---	---	---	---	---	---	10	main
57	TC0100011963.hg.1	8.19067	8.19273	8.18861	10.0673	10.1428	9.99182	1.87661	0.0016147	0.0601885	NM_001010984	SPRTN	1q42.12-q43	NM_001010984	RefSeq	Homo sapiens SprT-like N-terminal domain (SPRTN), transcript variant 2, mRNA.	FALSE	Hs.554892	chr1	+	231337104	231355027	Q9H040	GO:0006281 // GO:0006974 // GO:0009411 // GO:0019985 // GO:0019985 // GO:0019985 // GO:0031398 // GO:0070987 // GO:0006281 // GO:0006974	DNA repair // cellular response to DNA damage stimulus // response to UV // translesion synthesis // translesion synthesis // translesion synthesis // positive regulation of protein ubiquitination // error-free translesion synthesis // DNA repair // cellular response to DNA damage stimulus	GO:0005634 // GO:0005654 // GO:0005654 // GO:0005694 // GO:0016607 // GO:0005634	nucleus // nucleoplasm // nucleoplasm // chromosome // nuclear speck // nucleus	GO:0003677 // GO:0005515 // GO:0043130 // GO:0046872 // GO:0070530	DNA binding // protein binding // ubiquitin binding // metal ion binding // K63-linked polyubiquitin binding	---	---	---	---	10	main
58	TC0100012222.hg.1	11.4238	11.2797	11.5678	12.5904	12.5381	12.6427	1.16664	0.0168278	0.104764	NM_001297746	DESI2	1q44	NM_001297746	RefSeq	Homo sapiens desumoylating isopeptidase 2 (DESI2), transcript variant 2, mRNA.	FALSE	Hs.498317	chr1	+	244652935	244709034	Q9BSY9	GO:0006508	proteolysis	GO:0005737	cytoplasm	GO:0008233 // GO:0016787	peptidase activity // hydrolase activity	---	---	---	---	10	main
59	TC0100012471.hg.1	8.65798	8.50918	8.80678	10.0564	9.99436	10.1183	1.39838	0.0130296	0.0956541	NM_001127229	AURKAIP1	1p36.33	NM_001127229	RefSeq	Homo sapiens aurora kinase A interacting protein 1 (AURKAIP1), transcript variant 2, mRNA.	FALSE	Hs.632515	chr1	-	1373730	1375495	Q9NWT8	GO:0006996 // GO:0032543 // GO:0045839 // GO:0045862 // GO:0070124 // GO:0070125 // GO:0070126 // GO:0016310	organelle organization // mitochondrial translation // negative regulation of mitotic nuclear division // positive regulation of proteolysis // mitochondrial translational initiation // mitochondrial translational elongation // mitochondrial translational termination // phosphorylation	GO:0005634 // GO:0005654 // GO:0005739 // GO:0005743 // GO:0043231 // GO:0005634 // GO:0005739	nucleus // nucleoplasm // mitochondrion // mitochondrial inner membrane // intracellular membrane-bounded organelle // nucleus // mitochondrion	GO:0005515 // GO:0016301	protein binding // kinase activity	---	---	---	---	10	main
60	TC0100012490.hg.1	7.88303	7.79049	7.97557	8.96262	8.57664	9.34859	1.07959	0.11276	0.257466	NM_001242659	C1orf233	1p36.33	NM_001242659	RefSeq	Homo sapiens chromosome 1 open reading frame 233 (C1orf233), mRNA.	FALSE	Hs.528816	chr1	-	1598008	1600096	F2Z333	---	---	GO:0016021 // GO:0016020	integral component of membrane // membrane	---	---	---	---	---	---	10	main
61	TC0100013998.hg.1	9.96994	9.84525	10.0946	11.0954	10.9827	11.2081	1.12547	0.0215813	0.114089	NM_024602	HECTD3	1p34.1	NM_024602	RefSeq	Homo sapiens HECT domain containing E3 ubiquitin protein ligase 3 (HECTD3), mRNA.	FALSE	Hs.525084	chr1	-	45002540	45011355	Q5T447	GO:0016567 // GO:0016567 // GO:0043161 // GO:0016567 // GO:0008152	protein ubiquitination // protein ubiquitination // proteasome-mediated ubiquitin-dependent protein catabolic process // protein ubiquitination // metabolic process	GO:0005737 // GO:0048471 // GO:0005737 // GO:0005737 // GO:0048471	cytoplasm // perinuclear region of cytoplasm // cytoplasm // cytoplasm // perinuclear region of cytoplasm	GO:0004842 // GO:0004842 // GO:0005515 // GO:0016874 // GO:0019905 // GO:0061630 // GO:0004842 // GO:0061630	ubiquitin-protein transferase activity // ubiquitin-protein transferase activity // protein binding // ligase activity // syntaxin binding // ubiquitin protein ligase activity // ubiquitin-protein transferase activity // ubiquitin protein ligase activity	---	---	---	---	10	main
62	TC0100014032.hg.1	7.42593	7.144	7.70787	8.48998	8.83221	8.14775	1.06404	0.138477	0.290857	NM_001145349	IPP	1p34-p32	NM_001145349	RefSeq	Homo sapiens intracisternal A particle-promoted polypeptide (IPP), transcript variant 2, mRNA.	FALSE	Hs.744252	chr1	-	45694324	45750813	Q9Y573	GO:0016567 // GO:0016567	protein ubiquitination // protein ubiquitination	GO:0005737 // GO:0015629 // GO:0031463 // GO:0005856 // GO:0031463	cytoplasm // actin cytoskeleton // Cul3-RING ubiquitin ligase complex // cytoskeleton // Cul3-RING ubiquitin ligase complex	GO:0003779 // GO:0004842 // GO:0003779 // GO:0004842	actin binding // ubiquitin-protein transferase activity // actin binding // ubiquitin-protein transferase activity	---	---	---	---	10	main
63	TC0100014202.hg.1	9.31685	9.2919	9.34179	10.341	10.0922	10.5898	1.02419	0.0547493	0.171407	NM_001190818	ORC1	1p32	NM_001190818	RefSeq	Homo sapiens origin recognition complex, subunit 1 (ORC1), transcript variant 2, mRNA.	FALSE	Hs.17908	chr1	-	52372829	52404471	Q13415	GO:0000082 // GO:0000083 // GO:0000278 // GO:0006260 // GO:0006270 // GO:0048661 // GO:0070318 // GO:0006260	G1/S transition of mitotic cell cycle // regulation of transcription involved in G1/S transition of mitotic cell cycle // mitotic cell cycle // DNA replication // DNA replication initiation // positive regulation of smooth muscle cell proliferation // positive regulation of G0 to G1 transition // DNA replication	GO:0000781 // GO:0000808 // GO:0005634 // GO:0005654 // GO:0005664 // GO:0005730 // GO:0005737 // GO:0005829 // GO:0005886 // GO:0005634 // GO:0005634	chromosome, telomeric region // origin recognition complex // nucleus // nucleoplasm // nuclear origin of replication recognition complex // nucleolus // cytoplasm // cytosol // plasma membrane // nucleus // nucleus	GO:0003677 // GO:0003682 // GO:0005515 // GO:0005524 // GO:0000166 // GO:0003677	DNA binding // chromatin binding // protein binding // ATP binding // nucleotide binding // DNA binding	GenMAPP // GenMAPP // GenMAPP	Cell_cycle_KEGG // DNA_replication_Reactome // G1_to_S_cell_cycle_Reactome	---	---	10	main
64	TC0100014228.hg.1	12.3599	12.3336	12.3863	13.3967	13.5434	13.2501	1.03678	0.0200367	0.110784	NM_001018054	LRP8	1p34	NM_001018054	RefSeq	Homo sapiens low density lipoprotein receptor-related protein 8, apolipoprotein e receptor (LRP8), transcript variant 4, mRNA.	FALSE	Hs.280387	chr1	-	53242364	53328149	Q14114	GO:0000122 // GO:0001523 // GO:0006508 // GO:0006629 // GO:0006897 // GO:0006898 // GO:0007165 // GO:0007596 // GO:0007603 // GO:0019221 // GO:0021541 // GO:0021819 // GO:0032793 // GO:0038026 // GO:0042493 // GO:0050731 // GO:0050804 // GO:0061003 // GO:0061098 // GO:0071363 // GO:0071397 // GO:1900006 // GO:0006629 // GO:0006897 // GO:0021766 // GO:0021987 // GO:0045860	negative regulation of transcription from RNA polymerase II promoter // retinoid metabolic process // proteolysis // lipid metabolic process // endocytosis // receptor-mediated endocytosis // signal transduction // blood coagulation // phototransduction, visible light // cytokine-mediated signaling pathway // ammon gyrus development // layer formation in cerebral cortex // positive regulation of …	GO:0005576 // GO:0005875 // GO:0005886 // GO:0005901 // GO:0014069 // GO:0016020 // GO:0016021 // GO:0030424 // GO:0030425 // GO:0043025 // GO:0043235 // GO:0005886 // GO:0005886 // GO:0016020 // GO:0016021	extracellular region // microtubule associated complex // plasma membrane // caveola // postsynaptic density // membrane // integral component of membrane // axon // dendrite // neuronal cell body // receptor complex // plasma membrane // plasma membrane // membrane // integral component of membrane	GO:0004888 // GO:0005509 // GO:0005515 // GO:0008035 // GO:0019894 // GO:0030229 // GO:0034185 // GO:0038025	transmembrane signaling receptor activity // calcium ion binding // protein binding // high-density lipoprotein particle binding // kinesin binding // very-low-density lipoprotein particle receptor activity // apolipoprotein binding // reelin receptor activity	---	---	---	---	10	main
65	TC0100014243.hg.1	11.0702	11.0989	11.0416	12.2751	12.2148	12.3354	1.20484	0.00305758	0.0675316	NM_001168551	NDC1	1p32.3	NM_001168551	RefSeq	Homo sapiens NDC1 transmembrane nucleoporin (NDC1), transcript variant 2, mRNA.	FALSE	Hs.476525	chr1	-	53765460	53838860	Q9BTX1	GO:0007129 // GO:0007283 // GO:0015031 // GO:0031081 // GO:0051028 // GO:0051292 // GO:0006810 // GO:0015031	synapsis // spermatogenesis // protein transport // nuclear pore distribution // mRNA transport // nuclear pore complex assembly // transport // protein transport	GO:0005643 // GO:0005737 // GO:0005886 // GO:0015629 // GO:0016020 // GO:0016021 // GO:0031965 // GO:0005634 // GO:0005643 // GO:0016020 // GO:0031965	nuclear pore // cytoplasm // plasma membrane // actin cytoskeleton // membrane // integral component of membrane // nuclear membrane // nucleus // nuclear pore // membrane // nuclear membrane	GO:0017056	structural constituent of nuclear pore	---	---	---	---	10	main
66	TC0100014276.hg.1	8.2667	8.58064	7.95275	11.8888	12.0573	11.7204	3.62211	0.00953712	0.0872071	NM_014762	DHCR24	1p32.3	NM_014762	RefSeq	Homo sapiens 24-dehydrocholesterol reductase (DHCR24), mRNA.	FALSE	Hs.498727	chr1	-	54848465	54887248	Q15392	GO:0006695 // GO:0006695 // GO:0006695 // GO:0006695 // GO:0006915 // GO:0006979 // GO:0007050 // GO:0007265 // GO:0008104 // GO:0008285 // GO:0009725 // GO:0009888 // GO:0030539 // GO:0031639 // GO:0042987 // GO:0043066 // GO:0043154 // GO:0043588 // GO:0044281 // GO:0055114 // GO:0061024 // GO:1901214 // GO:0006629 // GO:0006694 // GO:0008202 // GO:0008203 // GO:0016125 // GO:0016126 // GO:0043…	cholesterol biosynthetic process // cholesterol biosynthetic process // cholesterol biosynthetic process // cholesterol biosynthetic process // apoptotic process // response to oxidative stress // cell cycle arrest // Ras protein signal transduction // protein localization // negative regulation of cell proliferation // response to hormone // tissue development // male genitalia development // pl…	GO:0000139 // GO:0005634 // GO:0005783 // GO:0005789 // GO:0005789 // GO:0005829 // GO:0005856 // GO:0016020 // GO:0016021 // GO:0005737 // GO:0005783 // GO:0005789 // GO:0005794 // GO:0016020	Golgi membrane // nucleus // endoplasmic reticulum // endoplasmic reticulum membrane // endoplasmic reticulum membrane // cytosol // cytoskeleton // membrane // integral component of membrane // cytoplasm // endoplasmic reticulum // endoplasmic reticulum membrane // Golgi apparatus // membrane	GO:0000246 // GO:0016614 // GO:0016628 // GO:0019899 // GO:0042605 // GO:0050614 // GO:0050660 // GO:0003824 // GO:0016491	delta24(24-1) sterol reductase activity // oxidoreductase activity, acting on CH-OH group of donors // oxidoreductase activity, acting on the CH-CH group of donors, NAD or NADP as acceptor // enzyme binding // peptide antigen binding // delta24-sterol reductase activity // flavin adenine dinucleotide binding // catalytic activity // oxidoreductase activity	HumanCyc // HumanCyc // HumanCyc	PWY66-341 // PWY66-3 // PWY66-4	---	---	10	main
67	TC0100014505.hg.1	7.53203	7.28433	7.77973	8.53618	8.43667	8.63568	1.00415	0.0639633	0.186513	NM_015139	SLC35D1	1p31.3	NM_015139	RefSeq	Homo sapiens solute carrier family 35 (UDP-GlcA/UDP-GalNAc transporter), member D1 (SLC35D1), mRNA.	FALSE	Hs.213642	chr1	-	66999332	67054397	Q9NTN3	GO:0006065 // GO:0006805 // GO:0008643 // GO:0015787 // GO:0030206 // GO:0044281 // GO:0048706 // GO:0052695 // GO:0055085 // GO:0090481 // GO:0098656 // GO:0006810 // GO:0015781 // GO:0090481 // GO:0090481 // GO:0098656	UDP-glucuronate biosynthetic process // xenobiotic metabolic process // carbohydrate transport // UDP-glucuronic acid transport // chondroitin sulfate biosynthetic process // small molecule metabolic process // embryonic skeletal system development // cellular glucuronidation // transmembrane transport // pyrimidine nucleotide-sugar transmembrane transport // anion transmembrane transport // tran…	GO:0005789 // GO:0016021 // GO:0005783 // GO:0005789 // GO:0016020	endoplasmic reticulum membrane // integral component of membrane // endoplasmic reticulum // endoplasmic reticulum membrane // membrane	GO:0005461 // GO:0015165 // GO:0015297 // GO:0015165 // GO:0015165 // GO:0015297	UDP-glucuronic acid transmembrane transporter activity // pyrimidine nucleotide-sugar transmembrane transporter activity // antiporter activity // pyrimidine nucleotide-sugar transmembrane transporter activity // pyrimidine nucleotide-sugar transmembrane transporter activity // antiporter activity	---	---	---	---	10	main
68	TC0100014543.hg.1	9.5932	9.76245	9.42394	11.3539	11.3314	11.3764	1.76071	0.00927259	0.0863067	NM_001114120	DEPDC1	1p31.2	NM_001114120	RefSeq	Homo sapiens DEP domain containing 1 (DEPDC1), transcript variant 1, mRNA.	FALSE	Hs.445098	chr1	-	68474152	68497221	Q5TB30	GO:0006351 // GO:0035556 // GO:0043547 // GO:0045892 // GO:0006355 // GO:0007165	transcription, DNA-templated // intracellular signal transduction // positive regulation of GTPase activity // negative regulation of transcription, DNA-templated // regulation of transcription, DNA-templated // signal transduction	GO:0005634 // GO:0005654 // GO:0017053 // GO:0005634 // GO:0005622	nucleus // nucleoplasm // transcriptional repressor complex // nucleus // intracellular	GO:0005096 // GO:0005515	GTPase activator activity // protein binding	---	---	---	---	10	main
69	TC0100014566.hg.1	9.22465	9.15981	9.28949	10.7802	11.0016	10.5587	1.5555	0.0212979	0.113908	NM_030816	ANKRD13C	1p31.1	NM_030816	RefSeq	Homo sapiens ankyrin repeat domain 13C (ANKRD13C), mRNA.	FALSE	Hs.744989	chr1	-	70259002	70354734	Q8N6S4	GO:0006621 // GO:0010869 // GO:2000209	protein retention in ER lumen // regulation of receptor biosynthetic process // regulation of anoikis	GO:0005783 // GO:0005789 // GO:0048471 // GO:0005783 // GO:0016020	endoplasmic reticulum // endoplasmic reticulum membrane // perinuclear region of cytoplasm // endoplasmic reticulum // membrane	GO:0005102	receptor binding	---	---	---	---	10	main
70	TC0100014776.hg.1	8.19204	8.47568	7.90839	9.35403	9.51157	9.19649	1.16199	0.0698914	0.195534	NM_001134445	DDAH1	1p22	NM_001134445	RefSeq	Homo sapiens dimethylarginine dimethylaminohydrolase 1 (DDAH1), transcript variant 2, mRNA.	FALSE	Hs.713411	chr1	-	85318481	85578363	O94760	GO:0000052 // GO:0003073 // GO:0006527 // GO:0007263 // GO:0044281 // GO:0045429 // GO:0045766 // GO:0046209 // GO:0050999 // GO:0003073 // GO:0006525 // GO:0045429 // GO:0008152	citrulline metabolic process // regulation of systemic arterial blood pressure // arginine catabolic process // nitric oxide mediated signal transduction // small molecule metabolic process // positive regulation of nitric oxide biosynthetic process // positive regulation of angiogenesis // nitric oxide metabolic process // regulation of nitric-oxide synthase activity // regulation of systemic ar…	GO:0005739 // GO:0005829 // GO:0070062	mitochondrion // cytosol // extracellular exosome	GO:0003824 // GO:0016403 // GO:0016597 // GO:0046872 // GO:0016403 // GO:0016787	catalytic activity // dimethylargininase activity // amino acid binding // metal ion binding // dimethylargininase activity // hydrolase activity	---	---	---	---	10	main
71	TC0100014910.hg.1	11.1936	11.3584	11.0288	14.5942	14.5195	14.6689	3.40062	0.00282	0.0664666	NM_001195683	TGFBR3	1p33-p32	NM_001195683	RefSeq	Homo sapiens transforming growth factor, beta receptor III (TGFBR3), transcript variant 2, mRNA.	FALSE	Hs.482390	chr1	-	91680343	91906335	Q03167	GO:0001666 // GO:0001837 // GO:0001889 // GO:0003007 // GO:0006955 // GO:0007179 // GO:0007179 // GO:0007181 // GO:0016049 // GO:0016477 // GO:0030509 // GO:0030511 // GO:0030512 // GO:0031100 // GO:0032354 // GO:0034695 // GO:0034699 // GO:0035556 // GO:0043393 // GO:0050680 // GO:0051271 // GO:0055010 // GO:0060021 // GO:0060038 // GO:0060216 // GO:0060317 // GO:0060318 // GO:0060347 // GO:0060…	response to hypoxia // epithelial to mesenchymal transition // liver development // heart morphogenesis // immune response // transforming growth factor beta receptor signaling pathway // transforming growth factor beta receptor signaling pathway // transforming growth factor beta receptor complex assembly // cell growth // cell migration // BMP signaling pathway // positive regulation of transfo…	GO:0005578 // GO:0005615 // GO:0005615 // GO:0005737 // GO:0005887 // GO:0009897 // GO:0009986 // GO:0034673 // GO:0043235 // GO:0070062 // GO:0005576 // GO:0005615 // GO:0005886 // GO:0005887 // GO:0016020 // GO:0016021 // GO:0043235	proteinaceous extracellular matrix // extracellular space // extracellular space // cytoplasm // integral component of plasma membrane // external side of plasma membrane // cell surface // inhibin-betaglycan-ActRII complex // receptor complex // extracellular exosome // extracellular region // extracellular space // plasma membrane // integral component of plasma membrane // membrane // integral…	GO:0005024 // GO:0005114 // GO:0005160 // GO:0005515 // GO:0005539 // GO:0005539 // GO:0008201 // GO:0015026 // GO:0017134 // GO:0030165 // GO:0046332 // GO:0048185 // GO:0050431 // GO:0050431 // GO:0070123 // GO:0005160 // GO:0008201 // GO:0070123	transforming growth factor beta-activated receptor activity // type II transforming growth factor beta receptor binding // transforming growth factor beta receptor binding // protein binding // glycosaminoglycan binding // glycosaminoglycan binding // heparin binding // coreceptor activity // fibroblast growth factor binding // PDZ domain binding // SMAD binding // activin binding // transforming…	GenMAPP	TGF_Beta_Signaling_Pathway	---	---	10	main
72	TC0100014927.hg.1	7.16896	6.96098	7.37694	8.56912	8.43332	8.70492	1.40016	0.0300594	0.130897	NM_001308248	EVI5	1p22.1	NM_001308248	RefSeq	Homo sapiens ecotropic viral integration site 5 (EVI5), transcript variant 1, mRNA.	FALSE	Hs.594434	chr1	-	92508696	92792404	O60447	GO:0007049 // GO:0007275 // GO:0008283 // GO:0042147 // GO:0043547 // GO:0043547 // GO:0051301 // GO:1902017 // GO:0043087	cell cycle // multicellular organismal development // cell proliferation // retrograde transport, endosome to Golgi // positive regulation of GTPase activity // positive regulation of GTPase activity // cell division // regulation of cilium assembly // regulation of GTPase activity	GO:0005634 // GO:0005794 // GO:0005815 // GO:0005819 // GO:0005829 // GO:0043231 // GO:0005737 // GO:0005856	nucleus // Golgi apparatus // microtubule organizing center // spindle // cytosol // intracellular membrane-bounded organelle // cytoplasm // cytoskeleton	GO:0005096 // GO:0005515 // GO:0017137 // GO:0005096	GTPase activator activity // protein binding // Rab GTPase binding // GTPase activator activity	---	---	---	---	10	main
73	TC0100015058.hg.1	9.25462	9.33055	9.1787	10.52	10.4049	10.6351	1.26537	0.0116639	0.0931383	NM_001304829	SASS6	1p21.2	NM_001304829	RefSeq	Homo sapiens SAS-6 centriolar assembly protein (SASS6), transcript variant 2, mRNA.	FALSE	Hs.591447	chr1	-	100057990	100133095	Q6UVJ0	GO:0007099 // GO:0051298 // GO:0007049 // GO:0007099 // GO:0051298	centriole replication // centrosome duplication // cell cycle // centriole replication // centrosome duplication	GO:0005813 // GO:0005813 // GO:0005814 // GO:0098536 // GO:0005737 // GO:0005813 // GO:0005814 // GO:0005815 // GO:0005856 // GO:0098536	centrosome // centrosome // centriole // deuterosome // cytoplasm // centrosome // centriole // microtubule organizing center // cytoskeleton // deuterosome	GO:0005515	protein binding	---	---	---	---	10	main
74	TC0100015093.hg.1	10.4026	10.3759	10.4293	11.9054	12.2282	11.5825	1.50276	0.0434692	0.154528	NM_001288821	OLFM3	1p22	NM_001288821	RefSeq	Homo sapiens olfactomedin 3 (OLFM3), transcript variant 1, mRNA.	FALSE	Hs.484475	chr1	-	101802567	101997234	Q96PB7	GO:0042462	eye photoreceptor cell development	GO:0005615 // GO:0005794 // GO:0030054 // GO:0032281 // GO:0045202 // GO:0005576	extracellular space // Golgi apparatus // cell junction // AMPA glutamate receptor complex // synapse // extracellular region	GO:0005515	protein binding	---	---	---	---	10	main
75	TC0100015194.hg.1	8.30366	8.38383	8.22349	12.0171	12.0474	11.9868	3.71344	0.000532253	0.0520683	NM_001205228	SORT1	1p13.3|1p21.3-p13.1	NM_001205228	RefSeq	Homo sapiens sortilin 1 (SORT1), transcript variant 2, mRNA.	FALSE	Hs.485195	chr1	-	109309566	109397951	Q99523	GO:0001503 // GO:0006895 // GO:0006897 // GO:0007186 // GO:0007218 // GO:0007275 // GO:0008333 // GO:0008625 // GO:0010468 // GO:0014902 // GO:0016050 // GO:0032509 // GO:0032868 // GO:0038180 // GO:0045599 // GO:0046323 // GO:0048011 // GO:0048227 // GO:0051005 // GO:0006810 // GO:0006897 // GO:0030154	ossification // Golgi to endosome transport // endocytosis // G-protein coupled receptor signaling pathway // neuropeptide signaling pathway // multicellular organismal development // endosome to lysosome transport // extrinsic apoptotic signaling pathway via death domain receptors // regulation of gene expression // myotube differentiation // vesicle organization // endosome transport via multiv…	GO:0005765 // GO:0005769 // GO:0005789 // GO:0005794 // GO:0005886 // GO:0005886 // GO:0005905 // GO:0009986 // GO:0010008 // GO:0016021 // GO:0016023 // GO:0030136 // GO:0030140 // GO:0030425 // GO:0031965 // GO:0032580 // GO:0043025 // GO:0048471 // GO:0005634 // GO:0005764 // GO:0005768 // GO:0005783 // GO:0005794 // GO:0005886 // GO:0016020 // GO:0016021 // GO:0043231	lysosomal membrane // early endosome // endoplasmic reticulum membrane // Golgi apparatus // plasma membrane // plasma membrane // coated pit // cell surface // endosome membrane // integral component of membrane // cytoplasmic membrane-bounded vesicle // clathrin-coated vesicle // trans-Golgi network transport vesicle // dendrite // nuclear membrane // Golgi cisterna membrane // neuronal cell bo…	GO:0005515 // GO:0010465 // GO:0019899 // GO:0030379 // GO:0048406	protein binding // nerve growth factor receptor activity // enzyme binding // neurotensin receptor activity, non-G-protein coupled // nerve growth factor binding	---	---	---	---	10	main
76	TC0100015310.hg.1	11.5976	11.5968	11.5983	14.0442	14.0436	14.0447	2.4466	1.34422e-07	0.0032733	NM_001166496	SLC16A1	1p12	NM_001166496	RefSeq	Homo sapiens solute carrier family 16 (monocarboxylate transporter), member 1 (SLC16A1), transcript variant 2, mRNA.	FALSE	Hs.75231	chr1	-	112911847	112957013	P53985	GO:0006090 // GO:0006629 // GO:0007596 // GO:0015718 // GO:0015728 // GO:0032094 // GO:0035879 // GO:0035879 // GO:0042593 // GO:0044237 // GO:0044281 // GO:0050796 // GO:0050900 // GO:0051297 // GO:0051780 // GO:0055085 // GO:0071407 // GO:0006810 // GO:0015718 // GO:0035873 // GO:0035879 // GO:0035879 // GO:0055085	pyruvate metabolic process // lipid metabolic process // blood coagulation // monocarboxylic acid transport // mevalonate transport // response to food // plasma membrane lactate transport // plasma membrane lactate transport // glucose homeostasis // cellular metabolic process // small molecule metabolic process // regulation of insulin secretion // leukocyte migration // centrosome organization…	GO:0005739 // GO:0005813 // GO:0005886 // GO:0005886 // GO:0005887 // GO:0005887 // GO:0016020 // GO:0016021 // GO:0070062 // GO:0005886 // GO:0005887 // GO:0016020 // GO:0016020 // GO:0016021	mitochondrion // centrosome // plasma membrane // plasma membrane // integral component of plasma membrane // integral component of plasma membrane // membrane // integral component of membrane // extracellular exosome // plasma membrane // integral component of plasma membrane // membrane // membrane // integral component of membrane	GO:0008028 // GO:0015129 // GO:0015130 // GO:0015293 // GO:0042803 // GO:0097159 // GO:0008028 // GO:0015129 // GO:0015129	monocarboxylic acid transmembrane transporter activity // lactate transmembrane transporter activity // mevalonate transmembrane transporter activity // symporter activity // protein homodimerization activity // organic cyclic compound binding // monocarboxylic acid transmembrane transporter activity // lactate transmembrane transporter activity // lactate transmembrane transporter activity	---	---	---	---	10	main
77	TC0100015509.hg.1	9.11933	9.20112	9.03754	10.9688	11.0204	10.9173	1.84952	0.0027223	0.0661175	NM_001100910	FAM72B	1p11.2	NM_001100910	RefSeq	Homo sapiens family with sequence similarity 72, member B (FAM72B), mRNA.	FALSE	Hs.339665	chr1	-	121167646	121185539	Q86X60	---	---	GO:0005737 // GO:0043231	cytoplasm // intracellular membrane-bounded organelle	---	---	---	---	---	---	10	main
78	TC0100015550.hg.1	9.29946	9.428	9.17093	11.3296	11.4398	11.2194	2.03015	0.00688293	0.0804046	NM_001287385	FAM72C	1q21.1	NM_001287385	RefSeq	Homo sapiens family with sequence similarity 72, member C (FAM72C), mRNA.	FALSE	Hs.568238 // Hs.744303	chr1	-	143944179	143972006	H0Y354	---	---	GO:0005737 // GO:0043231	cytoplasm // intracellular membrane-bounded organelle	---	---	---	---	---	---	10	main
79	TC0100015588.hg.1	8.71065	8.65449	8.76682	10.1511	10.2108	10.0915	1.4405	0.0032209	0.0682772	NM_014455	RNF115	1q21.1	NM_014455	RefSeq	Homo sapiens ring finger protein 115 (RNF115), mRNA.	FALSE	Hs.523550	chr1	-	145738868	145824123	Q9Y4L5	GO:0000209 // GO:0042059 // GO:0042787 // GO:0043161 // GO:0043162 // GO:0051865 // GO:0070534 // GO:0070936 // GO:0000209 // GO:0016567 // GO:0042787 // GO:0043161 // GO:0070534 // GO:0070936	protein polyubiquitination // negative regulation of epidermal growth factor receptor signaling pathway // protein ubiquitination involved in ubiquitin-dependent protein catabolic process // proteasome-mediated ubiquitin-dependent protein catabolic process // ubiquitin-dependent protein catabolic process via the multivesicular body sorting pathway // protein autoubiquitination // protein K63-link…	GO:0005829 // GO:0005829 // GO:0005737 // GO:0005829 // GO:0005829	cytosol // cytosol // cytoplasm // cytosol // cytosol	GO:0004842 // GO:0005515 // GO:0008270 // GO:0016874 // GO:0061630 // GO:0061630 // GO:0046872 // GO:0061630 // GO:0061630	ubiquitin-protein transferase activity // protein binding // zinc ion binding // ligase activity // ubiquitin protein ligase activity // ubiquitin protein ligase activity // metal ion binding // ubiquitin protein ligase activity // ubiquitin protein ligase activity	---	---	---	---	10	main
80	TC0100015591.hg.1	11.5731	11.8031	11.3432	12.8173	12.7528	12.8817	1.24412	0.0349199	0.13972	NM_006099	PIAS3	1q21	NM_006099	RefSeq	Homo sapiens protein inhibitor of activated STAT, 3 (PIAS3), mRNA.	FALSE	Hs.435761	chr1	-	145848522	145859836	Q9Y6X2	GO:0006351 // GO:0006355 // GO:0009725 // GO:0010628 // GO:0016925 // GO:0016925 // GO:0033234 // GO:0033235 // GO:0045838 // GO:0008152	transcription, DNA-templated // regulation of transcription, DNA-templated // response to hormone // positive regulation of gene expression // protein sumoylation // protein sumoylation // negative regulation of protein sumoylation // positive regulation of protein sumoylation // positive regulation of membrane potential // metabolic process	GO:0005634 // GO:0005737 // GO:0030425 // GO:0045202	nucleus // cytoplasm // dendrite // synapse	GO:0005515 // GO:0008022 // GO:0008270 // GO:0015459 // GO:0016874 // GO:0019789 // GO:0019899 // GO:0047485 // GO:0008022 // GO:0046872 // GO:0051059	protein binding // protein C-terminus binding // zinc ion binding // potassium channel regulator activity // ligase activity // SUMO transferase activity // enzyme binding // protein N-terminus binding // protein C-terminus binding // metal ion binding // NF-kappaB binding	---	---	---	---	10	main
81	TC0100015594.hg.1	8.23826	8.48566	7.99087	9.78511	9.84693	9.72328	1.54684	0.0261169	0.12349	NM_001303040	ITGA10	1q21	NM_001303040	RefSeq	Homo sapiens integrin, alpha 10 (ITGA10), transcript variant 2, mRNA.	FALSE	Hs.158237	chr1	-	145891208	145910189	O75578	GO:0007160 // GO:0007229 // GO:0007411 // GO:0007596 // GO:0030198 // GO:0007155 // GO:0007160 // GO:0007229	cell-matrix adhesion // integrin-mediated signaling pathway // axon guidance // blood coagulation // extracellular matrix organization // cell adhesion // cell-matrix adhesion // integrin-mediated signaling pathway	GO:0005886 // GO:0008305 // GO:0034680 // GO:0008305 // GO:0016020 // GO:0016021	plasma membrane // integrin complex // integrin alpha10-beta1 complex // integrin complex // membrane // integral component of membrane	GO:0005518 // GO:0046872 // GO:0098639	collagen binding // metal ion binding // collagen binding involved in cell-matrix adhesion	GenMAPP	Integrin-mediated_cell_adhesion_KEGG	---	---	10	main
82	TC0100015596.hg.1	11.9003	12.0265	11.7742	13.6145	13.5869	13.642	1.71414	0.00562993	0.0764011	NM_153713	LIX1L	1q21.1	NM_153713	RefSeq	Homo sapiens limb and CNS expressed 1 like (LIX1L), mRNA.	FALSE	Hs.740619	chr1	-	145933423	145958019	Q8IVB5	GO:0008150	biological_process	GO:0005575	cellular_component	GO:0003674	molecular_function	---	---	---	---	10	main
83	TC0100015714.hg.1	8.25333	8.04384	8.46282	10.4713	10.3634	10.5792	2.21794	0.0111001	0.0917782	NM_001278719	SV2A	1q21.2	NM_001278719	RefSeq	Homo sapiens synaptic vesicle glycoprotein 2A (SV2A), transcript variant 2, mRNA.	FALSE	Hs.516153	chr1	-	149903318	149917882	Q7L0J3	GO:0006836 // GO:0006874 // GO:0055085 // GO:0006810	neurotransmitter transport // cellular calcium ion homeostasis // transmembrane transport // transport	GO:0005737 // GO:0005783 // GO:0005886 // GO:0005911 // GO:0008021 // GO:0016021 // GO:0030672 // GO:0031594 // GO:0043195 // GO:0048786 // GO:0008021 // GO:0016020 // GO:0030054 // GO:0030672 // GO:0031410 // GO:0043005 // GO:0045202	cytoplasm // endoplasmic reticulum // plasma membrane // cell-cell junction // synaptic vesicle // integral component of membrane // synaptic vesicle membrane // neuromuscular junction // terminal bouton // presynaptic active zone // synaptic vesicle // membrane // cell junction // synaptic vesicle membrane // cytoplasmic vesicle // neuron projection // synapse	GO:0004872 // GO:0019901 // GO:0022857 // GO:0005215 // GO:0019901	receptor activity // protein kinase binding // transmembrane transporter activity // transporter activity // protein kinase binding	---	---	---	---	10	main
84	TC0100015743.hg.1	12.389	12.4537	12.3244	13.6899	13.7583	13.6215	1.30086	0.00519691	0.0751484	NM_004436	ENSA	1q21.3	NM_004436	RefSeq	Homo sapiens endosulfine alpha (ENSA), transcript variant 3, mRNA.	FALSE	Hs.632456	chr1	-	150600851	150629622	O43768	GO:0000086 // GO:0000278 // GO:0006810 // GO:0007067 // GO:0007584 // GO:0009749 // GO:0034047 // GO:0043086 // GO:0043086 // GO:0050796 // GO:0051301 // GO:0007049 // GO:0007067	G2/M transition of mitotic cell cycle // mitotic cell cycle // transport // mitotic nuclear division // response to nutrient // response to glucose // regulation of protein phosphatase type 2A activity // negative regulation of catalytic activity // negative regulation of catalytic activity // regulation of insulin secretion // cell division // cell cycle // mitotic nuclear division	GO:0005654 // GO:0005737	nucleoplasm // cytoplasm	GO:0004864 // GO:0005102 // GO:0005515 // GO:0008200 // GO:0008601 // GO:0019212 // GO:0019870 // GO:0051721 // GO:0005102	protein phosphatase inhibitor activity // receptor binding // protein binding // ion channel inhibitor activity // protein phosphatase type 2A regulator activity // phosphatase inhibitor activity // potassium channel inhibitor activity // protein phosphatase 2A binding // receptor binding	---	---	---	---	10	main
85	TC0100015761.hg.1	11.9717	12.0289	11.9144	13.2347	13.2337	13.2357	1.26303	0.00204962	0.0622606	NM_022075	CERS2	1q21.3	NM_022075	RefSeq	Homo sapiens ceramide synthase 2 (CERS2), transcript variant 2, mRNA.	FALSE	Hs.744017	chr1	-	150960583	150975004	Q96G23	GO:0006665 // GO:0030148 // GO:0044281 // GO:0046513 // GO:0006629 // GO:0030148 // GO:0046513 // GO:0046513	sphingolipid metabolic process // sphingolipid biosynthetic process // small molecule metabolic process // ceramide biosynthetic process // lipid metabolic process // sphingolipid biosynthetic process // ceramide biosynthetic process // ceramide biosynthetic process	GO:0005783 // GO:0005789 // GO:0016020 // GO:0016021 // GO:0031965 // GO:0005634 // GO:0005783 // GO:0005789 // GO:0016020 // GO:0031965	endoplasmic reticulum // endoplasmic reticulum membrane // membrane // integral component of membrane // nuclear membrane // nucleus // endoplasmic reticulum // endoplasmic reticulum membrane // membrane // nuclear membrane	GO:0003677 // GO:0005515 // GO:0050291 // GO:0050291 // GO:0050291	DNA binding // protein binding // sphingosine N-acyltransferase activity // sphingosine N-acyltransferase activity // sphingosine N-acyltransferase activity	---	---	---	---	10	main
86	TC0100015783.hg.1	9.45247	9.55401	9.35093	10.9064	10.9191	10.8937	1.45394	0.00491693	0.0748871	NM_000449	RFX5	1q21	NM_000449	RefSeq	Homo sapiens regulatory factor X, 5 (influences HLA class II expression) (RFX5), transcript variant 1, mRNA.	FALSE	Hs.632472	chr1	-	151340640	151347357	P48382	GO:0000122 // GO:0006351 // GO:0006357 // GO:0006355 // GO:0006357	negative regulation of transcription from RNA polymerase II promoter // transcription, DNA-templated // regulation of transcription from RNA polymerase II promoter // regulation of transcription, DNA-templated // regulation of transcription from RNA polymerase II promoter	GO:0005634 // GO:0005634	nucleus // nucleus	GO:0000978 // GO:0003677 // GO:0003700 // GO:0005515 // GO:0000978 // GO:0003677 // GO:0003700 // GO:0003700	RNA polymerase II core promoter proximal region sequence-specific DNA binding // DNA binding // transcription factor activity, sequence-specific DNA binding // protein binding // RNA polymerase II core promoter proximal region sequence-specific DNA binding // DNA binding // transcription factor activity, sequence-specific DNA binding // transcription factor activity, sequence-specific DNA binding	---	---	---	---	10	main
87	TC0100015784.hg.1	9.73274	9.73269	9.73279	11.3652	11.3003	11.4301	1.63245	0.00157584	0.059976	NM_001258288	SELENBP1	1q21.3	NM_001258288	RefSeq	Homo sapiens selenium binding protein 1 (SELENBP1), transcript variant 2, mRNA.	FALSE	Hs.632460	chr1	-	151364302	151372734	Q13228	GO:0015031 // GO:0006810	protein transport // transport	GO:0005615 // GO:0005730 // GO:0005829 // GO:0016020 // GO:0070062 // GO:0005634 // GO:0005737	extracellular space // nucleolus // cytosol // membrane // extracellular exosome // nucleus // cytoplasm	GO:0005515 // GO:0008430 // GO:0008430	protein binding // selenium binding // selenium binding	---	---	---	---	10	main
88	TC0100015803.hg.1	7.41247	7.36087	7.46408	9.76451	9.79787	9.73115	2.35204	0.000681858	0.0532177	NM_001083963	TDRKH	1q21	NM_001083963	RefSeq	Homo sapiens tudor and KH domain containing (TDRKH), transcript variant 2, mRNA.	FALSE	Hs.144439	chr1	-	151619425	151791416	Q9Y2W6	GO:0007140 // GO:0007283 // GO:0009566 // GO:0010467 // GO:0030154 // GO:0031047 // GO:0034587 // GO:0034587 // GO:0043046 // GO:0007140 // GO:0007283 // GO:0009566 // GO:0031047 // GO:0034587 // GO:0043046	male meiosis // spermatogenesis // fertilization // gene expression // cell differentiation // gene silencing by RNA // piRNA metabolic process // piRNA metabolic process // DNA methylation involved in gamete generation // male meiosis // spermatogenesis // fertilization // gene silencing by RNA // piRNA metabolic process // DNA methylation involved in gamete generation	GO:0005739 // GO:0071546 // GO:0071547 // GO:0005737 // GO:0005739 // GO:0071546 // GO:0071547 // GO:0016020 // GO:0016021	mitochondrion // pi-body // piP-body // cytoplasm // mitochondrion // pi-body // piP-body // membrane // integral component of membrane	GO:0003723 // GO:0003676	RNA binding // nucleic acid binding	---	---	---	---	10	main
89	TC0100015819.hg.1	14.9512	15.0965	14.8059	17.206	17.229	17.1829	2.25475	0.0042288	0.0718819	NM_002966	S100A10	1q21	NM_002966	RefSeq	Homo sapiens S100 calcium binding protein A10 (S100A10), mRNA.	FALSE	Hs.143873	chr1	-	151982910	151994390	P60903	GO:0001765 // GO:0006900 // GO:0043547 // GO:0051099 // GO:0051290 // GO:0051496 // GO:0051894 // GO:0090002 // GO:1900026	membrane raft assembly // membrane budding // positive regulation of GTPase activity // positive regulation of binding // protein heterotetramerization // positive regulation of stress fiber assembly // positive regulation of focal adhesion assembly // establishment of protein localization to plasma membrane // positive regulation of substrate adhesion-dependent cell spreading	GO:0019897 // GO:0045121 // GO:0070062 // GO:0016020 // GO:0016021	extrinsic component of plasma membrane // membrane raft // extracellular exosome // membrane // integral component of membrane	GO:0005509 // GO:0005515 // GO:0008289 // GO:0042803 // GO:0044325	calcium ion binding // protein binding // lipid binding // protein homodimerization activity // ion channel binding	---	---	---	---	10	main
90	TC0100015822.hg.1	15.0044	15.2904	14.7182	16.1157	16.2332	15.9983	1.11138	0.0694695	0.194846	NM_005620	S100A11	1q21	NM_005620	RefSeq	Homo sapiens S100 calcium binding protein A11 (S100A11), mRNA.	FALSE	Hs.417004	chr1	-	152032506	152047907	P31949	GO:0007165 // GO:0008156 // GO:0008285 // GO:0042127	signal transduction // negative regulation of DNA replication // negative regulation of cell proliferation // regulation of cell proliferation	GO:0001726 // GO:0005615 // GO:0005634 // GO:0005737 // GO:0005737 // GO:0070062 // GO:0005634 // GO:0005634 // GO:0005737	ruffle // extracellular space // nucleus // cytoplasm // cytoplasm // extracellular exosome // nucleus // nucleus // cytoplasm	GO:0005509 // GO:0005515 // GO:0042803 // GO:0044548 // GO:0048306 // GO:0046872 // GO:0048306	calcium ion binding // protein binding // protein homodimerization activity // S100 protein binding // calcium-dependent protein binding // metal ion binding // calcium-dependent protein binding	---	---	---	---	10	main
91	TC0100015873.hg.1	7.14405	6.78259	7.50551	12.0223	11.6284	12.4163	4.87826	0.0117996	0.0931684	NM_001024210	S100A13	1q21	NM_001024210	RefSeq	Homo sapiens S100 calcium binding protein A13 (S100A13), transcript variant 1, mRNA.	FALSE	Hs.516505	chr1	-	153618787	153634397	Q99584	GO:0008284 // GO:0008360 // GO:0043123 // GO:0043303 // GO:0046688 // GO:0050663 // GO:0050703 // GO:0051602 // GO:0006810 // GO:0015031	positive regulation of cell proliferation // regulation of cell shape // positive regulation of I-kappaB kinase/NF-kappaB signaling // mast cell degranulation // response to copper ion // cytokine secretion // interleukin-1 alpha secretion // response to electrical stimulus // transport // protein transport	GO:0005615 // GO:0005634 // GO:0005737 // GO:0005829 // GO:0042629 // GO:0048471 // GO:0070062 // GO:0005576 // GO:0005737	extracellular space // nucleus // cytoplasm // cytosol // mast cell granule // perinuclear region of cytoplasm // extracellular exosome // extracellular region // cytoplasm	GO:0005507 // GO:0005509 // GO:0005515 // GO:0008270 // GO:0008289 // GO:0017134 // GO:0042803 // GO:0050786 // GO:0005507 // GO:0005509 // GO:0046872	copper ion binding // calcium ion binding // protein binding // zinc ion binding // lipid binding // fibroblast growth factor binding // protein homodimerization activity // RAGE receptor binding // copper ion binding // calcium ion binding // metal ion binding	---	---	---	---	10	main
92	TC0100015892.hg.1	9.01286	8.87285	9.15287	10.3552	10.2586	10.4517	1.34231	0.0156785	0.102082	NM_001271957	SLC39A1	1q21	NM_001271957	RefSeq	Homo sapiens solute carrier family 39 (zinc transporter), member 1 (SLC39A1), transcript variant 2, mRNA.	FALSE	Hs.7854	chr1	-	153959099	153968184	Q9NY26	GO:0001701 // GO:0006812 // GO:0048701 // GO:0055085 // GO:0060173 // GO:0071577 // GO:0006810 // GO:0006811 // GO:0006829 // GO:0030001 // GO:0055085	in utero embryonic development // cation transport // embryonic cranial skeleton morphogenesis // transmembrane transport // limb development // zinc II ion transmembrane transport // transport // ion transport // zinc II ion transport // metal ion transport // transmembrane transport	GO:0005789 // GO:0005886 // GO:0005886 // GO:0016020 // GO:0016021 // GO:0005783 // GO:0005886 // GO:0016020 // GO:0016021	endoplasmic reticulum membrane // plasma membrane // plasma membrane // membrane // integral component of membrane // endoplasmic reticulum // plasma membrane // membrane // integral component of membrane	GO:0005102 // GO:0005385 // GO:0022890 // GO:0005385 // GO:0005385 // GO:0046873	receptor binding // zinc ion transmembrane transporter activity // inorganic cation transmembrane transporter activity // zinc ion transmembrane transporter activity // zinc ion transmembrane transporter activity // metal ion transmembrane transporter activity	---	---	---	---	10	main
93	TC0100015894.hg.1	10.9375	10.8316	11.0435	12.0476	12.0622	12.033	1.11004	0.00915583	0.0859829	NM_006694	JTB	1q21	NM_006694	RefSeq	Homo sapiens jumping translocation breakpoint (JTB), mRNA.	FALSE	Hs.6396	chr1	-	153974269	153977975	O76095	GO:0000910 // GO:0007067 // GO:0008637 // GO:0042127 // GO:0045860 // GO:0006915 // GO:0007049 // GO:0007067 // GO:0051301	cytokinesis // mitotic nuclear division // apoptotic mitochondrial changes // regulation of cell proliferation // positive regulation of protein kinase activity // apoptotic process // cell cycle // mitotic nuclear division // cell division	GO:0005737 // GO:0005739 // GO:0005813 // GO:0005819 // GO:0005887 // GO:0016020 // GO:0030496 // GO:0005737 // GO:0005815 // GO:0005819 // GO:0005856 // GO:0016020 // GO:0016021	cytoplasm // mitochondrion // centrosome // spindle // integral component of plasma membrane // membrane // midbody // cytoplasm // microtubule organizing center // spindle // cytoskeleton // membrane // integral component of membrane	GO:0019901	protein kinase binding	---	---	---	---	10	main
94	TC0100015902.hg.1	12.3066	12.2703	12.343	13.3864	13.3951	13.3778	1.07979	0.00119692	0.0574491	NM_001098616	C1orf43	1q21.2	NM_001098616	RefSeq	Homo sapiens chromosome 1 open reading frame 43 (C1orf43), transcript variant 3, mRNA.	FALSE	Hs.287471	chr1	-	154206701	154220797	Q9BWL3	GO:0055114	oxidation-reduction process	GO:0016021 // GO:0016020	integral component of membrane // membrane	GO:0016491	oxidoreductase activity	---	---	---	---	10	main
95	TC0100015951.hg.1	11.2284	11.3584	11.0983	12.8816	12.9156	12.8476	1.65325	0.00654544	0.0794474	NM_005698	SCAMP3	1q21	NM_005698	RefSeq	Homo sapiens secretory carrier membrane protein 3 (SCAMP3), transcript variant 1, mRNA.	FALSE	Hs.200600	chr1	-	155255979	155262430	O14828	GO:0006892 // GO:0015031 // GO:0032526 // GO:0006810 // GO:0010033	post-Golgi vesicle-mediated transport // protein transport // response to retinoic acid // transport // response to organic substance	GO:0000139 // GO:0016021 // GO:0043231 // GO:0070062 // GO:0016020	Golgi membrane // integral component of membrane // intracellular membrane-bounded organelle // extracellular exosome // membrane	GO:0031625	ubiquitin protein ligase binding	---	---	---	---	10	main
96	TC0100016006.hg.1	10.6638	10.4653	10.8622	11.8232	11.6219	12.0245	1.15948	0.0546168	0.17129	NM_015590	GPATCH4	1q22	NM_015590	RefSeq	Homo sapiens G patch domain containing 4 (GPATCH4), transcript variant 1, mRNA.	FALSE	Hs.193832	chr1	-	156594308	156601496	Q5T3I0	GO:0002244	hematopoietic progenitor cell differentiation	---	---	GO:0005515 // GO:0044822 // GO:0003676	protein binding // poly(A) RNA binding // nucleic acid binding	---	---	---	---	10	main
97	TC0100016120.hg.1	9.23301	9.11973	9.3463	11.0943	11.0813	11.1074	1.86132	0.0037322	0.0697638	NM_145167	PIGM	1q23.2	NM_145167	RefSeq	Homo sapiens phosphatidylinositol glycan anchor biosynthesis, class M (PIGM), mRNA.	FALSE	Hs.552810	chr1	-	160027672	160031993	Q9H3S5	GO:0006501 // GO:0016254 // GO:0043687 // GO:0044267 // GO:0006506	C-terminal protein lipidation // preassembly of GPI anchor in ER membrane // post-translational protein modification // cellular protein metabolic process // GPI anchor biosynthetic process	GO:0005789 // GO:0016021 // GO:0005783 // GO:0005789 // GO:0016020	endoplasmic reticulum membrane // integral component of membrane // endoplasmic reticulum // endoplasmic reticulum membrane // membrane	GO:0016758 // GO:0016740 // GO:0016757	transferase activity, transferring hexosyl groups // transferase activity // transferase activity, transferring glycosyl groups	---	---	---	---	10	main
98	TC0100016260.hg.1	9.63443	9.45057	9.8183	10.9726	11.1054	10.8399	1.33821	0.0275443	0.126125	NM_000696	ALDH9A1	1q23.1	NM_000696	RefSeq	Homo sapiens aldehyde dehydrogenase 9 family, member A1 (ALDH9A1), mRNA.	FALSE	Hs.2533	chr1	-	165662212	165698863	P49189	GO:0006081 // GO:0009083 // GO:0034641 // GO:0042136 // GO:0042445 // GO:0044281 // GO:0045329 // GO:0045329 // GO:0055114 // GO:0008152 // GO:0009437 // GO:0055114	cellular aldehyde metabolic process // branched-chain amino acid catabolic process // cellular nitrogen compound metabolic process // neurotransmitter biosynthetic process // hormone metabolic process // small molecule metabolic process // carnitine biosynthetic process // carnitine biosynthetic process // oxidation-reduction process // metabolic process // carnitine metabolic process // oxidatio…	GO:0005737 // GO:0005739 // GO:0005829 // GO:0070062 // GO:0005737 // GO:0005829	cytoplasm // mitochondrion // cytosol // extracellular exosome // cytoplasm // cytosol	GO:0004028 // GO:0004029 // GO:0019145 // GO:0033737 // GO:0047105 // GO:0004029 // GO:0016491 // GO:0016620 // GO:0019145 // GO:0047105 // GO:0047105	3-chloroallyl aldehyde dehydrogenase activity // aldehyde dehydrogenase (NAD) activity // aminobutyraldehyde dehydrogenase activity // 1-pyrroline dehydrogenase activity // 4-trimethylammoniobutyraldehyde dehydrogenase activity // aldehyde dehydrogenase (NAD) activity // oxidoreductase activity // oxidoreductase activity, acting on the aldehyde or oxo group of donors, NAD or NADP as acceptor // a…	HumanCyc // HumanCyc // HumanCyc // HumanCyc // HumanCyc	NPGLUCAT-PWY // PWY-2 // CHOLINE-BETAINE-ANA-PWY // PUTDEG-PWY // BETSYN-PWY	---	---	10	main
99	TC0100016318.hg.1	9.03148	9.08297	8.97999	10.4022	10.3633	10.4411	1.3707	0.00220978	0.0635305	NM_001143674	MPC2	1q24	NM_001143674	RefSeq	Homo sapiens mitochondrial pyruvate carrier 2 (MPC2), transcript variant 1, mRNA.	FALSE	Hs.517768	chr1	-	167916675	167937069	O95563	GO:0006090 // GO:0006850 // GO:0044237 // GO:0044281 // GO:1901475 // GO:0006090 // GO:0006810	pyruvate metabolic process // mitochondrial pyruvate transport // cellular metabolic process // small molecule metabolic process // pyruvate transmembrane transport // pyruvate metabolic process // transport	GO:0005634 // GO:0005739 // GO:0005743 // GO:0016021 // GO:0005739 // GO:0016020	nucleus // mitochondrion // mitochondrial inner membrane // integral component of membrane // mitochondrion // membrane	GO:0050833	pyruvate transmembrane transporter activity	---	---	---	---	10	main
100	TC0100016351.hg.1	7.82199	7.65816	7.98582	9.36324	9.35041	9.37607	1.54125	0.0111782	0.0920837	NM_006996	SLC19A2	1q23.3	NM_006996	RefSeq	Homo sapiens solute carrier family 19 (thiamine transporter), member 2 (SLC19A2), mRNA.	FALSE	Hs.30246	chr1	-	169463909	169486003	O60779	GO:0006766 // GO:0006767 // GO:0006855 // GO:0015884 // GO:0015888 // GO:0042723 // GO:0044281 // GO:0071934 // GO:0071934 // GO:0071934 // GO:0071934 // GO:0006810 // GO:0006855 // GO:0015888	vitamin metabolic process // water-soluble vitamin metabolic process // drug transmembrane transport // folic acid transport // thiamine transport // thiamine-containing compound metabolic process // small molecule metabolic process // thiamine transmembrane transport // thiamine transmembrane transport // thiamine transmembrane transport // thiamine transmembrane transport // transport // drug t…	GO:0005886 // GO:0005886 // GO:0005887 // GO:0016021 // GO:0005887 // GO:0016020 // GO:0016021	plasma membrane // plasma membrane // integral component of plasma membrane // integral component of membrane // integral component of plasma membrane // membrane // integral component of membrane	GO:0005515 // GO:0008517 // GO:0015234 // GO:0015403 // GO:0015403 // GO:0015234	protein binding // folic acid transporter activity // thiamine transmembrane transporter activity // thiamine uptake transmembrane transporter activity // thiamine uptake transmembrane transporter activity // thiamine transmembrane transporter activity	---	---	---	---	10	main
101	TC0100016441.hg.1	7.85887	7.83035	7.8874	9.20616	9.17729	9.23502	1.34729	0.000906073	0.0554691	NM_001127181	CENPL	1q25.1	NM_001127181	RefSeq	Homo sapiens centromere protein L (CENPL), transcript variant 1, mRNA.	FALSE	Hs.720473	chr1	-	173799550	173824720	Q8N0S6	GO:0000278 // GO:0006334 // GO:0007264 // GO:0034080	mitotic cell cycle // nucleosome assembly // small GTPase mediated signal transduction // CENP-A containing nucleosome assembly	GO:0000775 // GO:0005654 // GO:0005829 // GO:0005634 // GO:0005694	chromosome, centromeric region // nucleoplasm // cytosol // nucleus // chromosome	GO:0005515	protein binding	---	---	---	---	10	main
102	TC0100016567.hg.1	8.91187	8.72816	9.09557	10.0139	9.8894	10.1384	1.10204	0.038241	0.146	NM_001199260	TOR1AIP2	1q25.2	NM_001199260	RefSeq	Homo sapiens torsin A interacting protein 2 (TOR1AIP2), transcript variant 3, mRNA.	FALSE	Hs.571797 // Hs.723247	chr1	-	179839967	179877806	Q9H496	GO:0007029 // GO:0032781 // GO:0090435	endoplasmic reticulum organization // positive regulation of ATPase activity // protein localization to nuclear envelope	GO:0005783 // GO:0005789 // GO:0016021 // GO:0031965 // GO:0005634 // GO:0005783 // GO:0016020	endoplasmic reticulum // endoplasmic reticulum membrane // integral component of membrane // nuclear membrane // nucleus // endoplasmic reticulum // membrane	GO:0001671 // GO:0005515 // GO:0051117	ATPase activator activity // protein binding // ATPase binding	---	---	---	---	10	main
103	TC0100016658.hg.1	10.6257	10.6696	10.5818	11.8285	11.8379	11.8191	1.20279	0.00139198	0.0588462	NM_001270439	ARPC5	1q25.3	NM_001270439	RefSeq	Homo sapiens actin related protein 2/3 complex, subunit 5, 16kDa (ARPC5), transcript variant 2, mRNA.	FALSE	Hs.518609	chr1	-	183620846	183635941	O15511	GO:0006928 // GO:0007264 // GO:0007411 // GO:0016477 // GO:0030036 // GO:0034314 // GO:0038096 // GO:0045087 // GO:0048013 // GO:0030833 // GO:0034314	movement of cell or subcellular component // small GTPase mediated signal transduction // axon guidance // cell migration // actin cytoskeleton organization // Arp2/3 complex-mediated actin nucleation // Fc-gamma receptor signaling pathway involved in phagocytosis // innate immune response // ephrin receptor signaling pathway // regulation of actin filament polymerization // Arp2/3 complex-mediat…	GO:0005737 // GO:0005829 // GO:0005885 // GO:0005925 // GO:0015629 // GO:0042995 // GO:0070062 // GO:0005737 // GO:0005856 // GO:0005885 // GO:0005885 // GO:0015629	cytoplasm // cytosol // Arp2/3 protein complex // focal adhesion // actin cytoskeleton // cell projection // extracellular exosome // cytoplasm // cytoskeleton // Arp2/3 protein complex // Arp2/3 protein complex // actin cytoskeleton	GO:0005200 // GO:0005515 // GO:0051015 // GO:0003779 // GO:0005200	structural constituent of cytoskeleton // protein binding // actin filament binding // actin binding // structural constituent of cytoskeleton	---	---	---	---	10	main
104	TC0100016676.hg.1	8.96554	8.86424	9.06684	10.2764	10.3148	10.2381	1.31089	0.006758	0.0800014	NM_025191	EDEM3	1q25	NM_025191	RefSeq	Homo sapiens ER degradation enhancer, mannosidase alpha-like 3 (EDEM3), mRNA.	FALSE	Hs.523811	chr1	-	184690231	184754913	Q9BZQ6	GO:0006457 // GO:0006491 // GO:0018279 // GO:0030433 // GO:0030968 // GO:0043687 // GO:0044267 // GO:0097466 // GO:1904382 // GO:0006491 // GO:0006516 // GO:0006986 // GO:0030433 // GO:0030968 // GO:0043161 // GO:0097466 // GO:1904382 // GO:0008152	protein folding // N-glycan processing // protein N-linked glycosylation via asparagine // ER-associated ubiquitin-dependent protein catabolic process // endoplasmic reticulum unfolded protein response // post-translational protein modification // cellular protein metabolic process // glycoprotein ERAD pathway // mannose trimming involved in glycoprotein ERAD pathway // N-glycan processing // gly…	GO:0005783 // GO:0005788 // GO:0016020 // GO:0044322 // GO:0005783 // GO:0005783	endoplasmic reticulum // endoplasmic reticulum lumen // membrane // endoplasmic reticulum quality control compartment // endoplasmic reticulum // endoplasmic reticulum	GO:0004569 // GO:0004571 // GO:0004571 // GO:0005509 // GO:0004571 // GO:0004571 // GO:0016787 // GO:0016798	glycoprotein endo-alpha-1,2-mannosidase activity // mannosyl-oligosaccharide 1,2-alpha-mannosidase activity // mannosyl-oligosaccharide 1,2-alpha-mannosidase activity // calcium ion binding // mannosyl-oligosaccharide 1,2-alpha-mannosidase activity // mannosyl-oligosaccharide 1,2-alpha-mannosidase activity // hydrolase activity // hydrolase activity, acting on glycosyl bonds	---	---	---	---	10	main
105	TC0100016891.hg.1	8.22048	8.14994	8.29102	9.51771	9.44295	9.59246	1.29723	0.00621867	0.0780787	NM_001305792	KIF14	1q32.1	NM_001305792	RefSeq	Homo sapiens kinesin family member 14 (KIF14), transcript variant 2, mRNA.	FALSE	Hs.3104	chr1	-	200551497	200620734	Q15058	GO:0001558 // GO:0007018 // GO:0007019 // GO:0007080 // GO:0007264 // GO:0008284 // GO:0008284 // GO:0010389 // GO:0021685 // GO:0021693 // GO:0021695 // GO:0021766 // GO:0021772 // GO:0021846 // GO:0021987 // GO:0030155 // GO:0030334 // GO:0030705 // GO:0031146 // GO:0031641 // GO:0032147 // GO:0032467 // GO:0032487 // GO:0033624 // GO:0034446 // GO:0043066 // GO:0043161 // GO:0043523 // GO:0043…	regulation of cell growth // microtubule-based movement // microtubule depolymerization // mitotic metaphase plate congression // small GTPase mediated signal transduction // positive regulation of cell proliferation // positive regulation of cell proliferation // regulation of G2/M transition of mitotic cell cycle // cerebellar granular layer structural organization // cerebellar Purkinje cell l…	GO:0005634 // GO:0005829 // GO:0005871 // GO:0005874 // GO:0005886 // GO:0016020 // GO:0030496 // GO:0051233 // GO:0005737 // GO:0005819 // GO:0005856 // GO:0005871 // GO:0005871 // GO:0005874 // GO:0030496	nucleus // cytosol // kinesin complex // microtubule // plasma membrane // membrane // midbody // spindle midzone // cytoplasm // spindle // cytoskeleton // kinesin complex // kinesin complex // microtubule // midbody	GO:0003777 // GO:0005515 // GO:0005524 // GO:0008017 // GO:0008574 // GO:0015631 // GO:0016887 // GO:0016887 // GO:0019901 // GO:0030165 // GO:0000166 // GO:0003777 // GO:0003777 // GO:0005524 // GO:0008017 // GO:0008574 // GO:0015631 // GO:0016887 // GO:0016887	microtubule motor activity // protein binding // ATP binding // microtubule binding // ATP-dependent microtubule motor activity, plus-end-directed // tubulin binding // ATPase activity // ATPase activity // protein kinase binding // PDZ domain binding // nucleotide binding // microtubule motor activity // microtubule motor activity // ATP binding // microtubule binding // ATP-dependent microtubul…	---	---	---	---	10	main
106	TC0100016917.hg.1	12.6145	12.7425	12.4866	13.7709	13.7666	13.7752	1.15639	0.0120339	0.0934072	NM_001193570	CSRP1	1q32	NM_001193570	RefSeq	Homo sapiens cysteine and glycine-rich protein 1 (CSRP1), transcript variant 3, mRNA.	FALSE	Hs.108080	chr1	-	201483530	201509456	P21291	GO:0070527	platelet aggregation	GO:0005634 // GO:0005925 // GO:0070062	nucleus // focal adhesion // extracellular exosome	GO:0008270 // GO:0044822 // GO:0008270 // GO:0046872	zinc ion binding // poly(A) RNA binding // zinc ion binding // metal ion binding	---	---	---	---	10	main
107	TC0100016952.hg.1	11.1167	11.1503	11.083	12.3399	12.3213	12.3586	1.22328	0.000988509	0.0562411	NM_001310326	UBE2T	1q32.1	NM_001310326	RefSeq	Homo sapiens ubiquitin-conjugating enzyme E2T (UBE2T), transcript variant 2, mRNA.	FALSE	Hs.5199	chr1	-	202331657	202341980	Q9NPD8	GO:0006281 // GO:0006281 // GO:0006513 // GO:0006974 // GO:0035519 // GO:0036297 // GO:0044314 // GO:0051865 // GO:0070534 // GO:0070936 // GO:0070979 // GO:0085020 // GO:0006281 // GO:0006974 // GO:0016567	DNA repair // DNA repair // protein monoubiquitination // cellular response to DNA damage stimulus // protein K29-linked ubiquitination // interstrand cross-link repair // protein K27-linked ubiquitination // protein autoubiquitination // protein K63-linked ubiquitination // protein K48-linked ubiquitination // protein K11-linked ubiquitination // protein K6-linked ubiquitination // DNA repair //…	GO:0005634 // GO:0005654 // GO:0005737 // GO:0005634 // GO:0005737	nucleus // nucleoplasm // cytoplasm // nucleus // cytoplasm	GO:0003682 // GO:0004842 // GO:0005524 // GO:0031625 // GO:0061630 // GO:0061631 // GO:0000166 // GO:0016740 // GO:0061630	chromatin binding // ubiquitin-protein transferase activity // ATP binding // ubiquitin protein ligase binding // ubiquitin protein ligase activity // ubiquitin conjugating enzyme activity // nucleotide binding // transferase activity // ubiquitin protein ligase activity	---	---	---	---	10	main
108	TC0100016968.hg.1	7.48355	7.47801	7.48908	9.14395	9.11764	9.17025	1.6604	0.000262009	0.0485952	NM_002871	RABIF	1q32.1	NM_002871	RefSeq	Homo sapiens RAB interacting factor (RABIF), mRNA.	FALSE	Hs.90875	chr1	-	202878282	202889257	P47224	GO:0007264 // GO:0015031 // GO:0043547 // GO:0043547 // GO:0043547 // GO:0061025 // GO:0006810	small GTPase mediated signal transduction // protein transport // positive regulation of GTPase activity // positive regulation of GTPase activity // positive regulation of GTPase activity // membrane fusion // transport	GO:0005622	intracellular	GO:0005085 // GO:0005515 // GO:0008270 // GO:0005085 // GO:0005085 // GO:0046872	guanyl-nucleotide exchange factor activity // protein binding // zinc ion binding // guanyl-nucleotide exchange factor activity // guanyl-nucleotide exchange factor activity // metal ion binding	---	---	---	---	10	main
109	TC0100016971.hg.1	13.3645	13.4037	13.3253	15.123	15.158	15.0879	1.75844	0.000893512	0.0554691	NM_001290553	ADIPOR1	1q32.1	NM_001290553	RefSeq	Homo sapiens adiponectin receptor 1 (ADIPOR1), transcript variant 4, mRNA.	FALSE	Hs.713729	chr1	-	202940823	202958572	Q96A54	GO:0007186 // GO:0009755 // GO:0010906 // GO:0019216 // GO:0019395 // GO:0030308 // GO:0033210 // GO:0033211 // GO:0033211 // GO:0042593 // GO:0046427 // GO:0046628 // GO:0006629 // GO:0006631 // GO:0010906 // GO:0019216 // GO:0033211 // GO:0033211 // GO:0042593	G-protein coupled receptor signaling pathway // hormone-mediated signaling pathway // regulation of glucose metabolic process // regulation of lipid metabolic process // fatty acid oxidation // negative regulation of cell growth // leptin-mediated signaling pathway // adiponectin-activated signaling pathway // adiponectin-activated signaling pathway // glucose homeostasis // positive regulation o…	GO:0005886 // GO:0016020 // GO:0016021 // GO:0031226 // GO:0005886 // GO:0016020	plasma membrane // membrane // integral component of membrane // intrinsic component of plasma membrane // plasma membrane // membrane	GO:0004872 // GO:0019901 // GO:0042802 // GO:0046872 // GO:0046982 // GO:0055100 // GO:0097003 // GO:0004872 // GO:0004872	receptor activity // protein kinase binding // identical protein binding // metal ion binding // protein heterodimerization activity // adiponectin binding // adipokinetic hormone receptor activity // receptor activity // receptor activity	---	---	---	---	10	main
110	TC0100016973.hg.1	7.60464	7.09935	8.10993	8.95998	8.9013	9.01866	1.35534	0.116714	0.262866	NM_016243	CYB5R1	1q32.1	NM_016243	RefSeq	Homo sapiens cytochrome b5 reductase 1 (CYB5R1), mRNA.	FALSE	Hs.334832	chr1	-	202961869	202967280	Q9UHQ9	GO:0016126 // GO:0055114 // GO:1903955 // GO:0006629 // GO:0006694 // GO:0008150 // GO:0008202	sterol biosynthetic process // oxidation-reduction process // positive regulation of protein targeting to mitochondrion // lipid metabolic process // steroid biosynthetic process // biological_process // steroid metabolic process	GO:0005739 // GO:0016020 // GO:0016021 // GO:0070062 // GO:0016020	mitochondrion // membrane // integral component of membrane // extracellular exosome // membrane	GO:0004128 // GO:0005515 // GO:0003674 // GO:0016491	cytochrome-b5 reductase activity, acting on NAD(P)H // protein binding // molecular_function // oxidoreductase activity	---	---	---	---	10	main
111	TC0100017094.hg.1	9.32361	9.44385	9.20336	11.1609	11.1382	11.1835	1.83726	0.00440565	0.073048	NM_001123168	FAM72A	1q32.1	NM_001123168	RefSeq	Homo sapiens family with sequence similarity 72, member A (FAM72A), mRNA.	FALSE	Hs.661924	chr1	-	206186179	206204414	Q5TYM5	---	---	GO:0005737 // GO:0005739 // GO:0043231 // GO:0005737	cytoplasm // mitochondrion // intracellular membrane-bounded organelle // cytoplasm	GO:0005515	protein binding	---	---	---	---	10	main
112	TC0100017216.hg.1	9.46903	9.44545	9.4926	10.9413	10.9659	10.9166	1.47223	0.000537178	0.0520683	NM_001204182	NEK2	1q32.3	NM_001204182	RefSeq	Homo sapiens NIMA-related kinase 2 (NEK2), transcript variant 3, mRNA.	FALSE	Hs.153704	chr1	-	211658257	211675630	P51955	GO:0000070 // GO:0000086 // GO:0000278 // GO:0001824 // GO:0006468 // GO:0006468 // GO:0006996 // GO:0007059 // GO:0007067 // GO:0007088 // GO:0031145 // GO:0032212 // GO:0043392 // GO:0046602 // GO:0046777 // GO:0046777 // GO:0051225 // GO:0051299 // GO:0051301 // GO:0051321 // GO:0051973 // GO:0051988 // GO:0090307 // GO:1903126 // GO:1904355 // GO:0006468 // GO:0007049 // GO:0007059 // GO:0007…	mitotic sister chromatid segregation // G2/M transition of mitotic cell cycle // mitotic cell cycle // blastocyst development // protein phosphorylation // protein phosphorylation // organelle organization // chromosome segregation // mitotic nuclear division // regulation of mitotic nuclear division // anaphase-promoting complex-dependent proteasomal ubiquitin-dependent protein catabolic process…	GO:0000776 // GO:0000777 // GO:0000794 // GO:0000922 // GO:0005730 // GO:0005813 // GO:0005829 // GO:0005874 // GO:0030496 // GO:0043234 // GO:0000775 // GO:0000776 // GO:0005634 // GO:0005694 // GO:0005737 // GO:0005813 // GO:0005815 // GO:0005856	kinetochore // condensed chromosome kinetochore // condensed nuclear chromosome // spindle pole // nucleolus // centrosome // cytosol // microtubule // midbody // protein complex // chromosome, centromeric region // kinetochore // nucleus // chromosome // cytoplasm // centrosome // microtubule organizing center // cytoskeleton	GO:0004672 // GO:0004672 // GO:0004674 // GO:0005515 // GO:0005524 // GO:0019903 // GO:0046872 // GO:0000166 // GO:0004672 // GO:0004674 // GO:0016301 // GO:0016740	protein kinase activity // protein kinase activity // protein serine/threonine kinase activity // protein binding // ATP binding // protein phosphatase binding // metal ion binding // nucleotide binding // protein kinase activity // protein serine/threonine kinase activity // kinase activity // transferase activity	---	---	---	---	10	main
113	TC0100017229.hg.1	8.44868	8.41759	8.47977	9.56647	9.48171	9.65122	1.11779	0.00645976	0.079274	NM_001199809	INTS7	1q32.3	NM_001199809	RefSeq	Homo sapiens integrator complex subunit 7 (INTS7), transcript variant 4, mRNA.	FALSE	Hs.369285	chr1	-	211940399	212035660	Q9NVH2	GO:0000077 // GO:0016180 // GO:0071479 // GO:0006974	DNA damage checkpoint // snRNA processing // cellular response to ionizing radiation // cellular response to DNA damage stimulus	GO:0005694 // GO:0032039 // GO:0005634 // GO:0005694	chromosome // integrator complex // nucleus // chromosome	GO:0005515	protein binding	---	---	---	---	10	main
114	TC0100017420.hg.1	8.27019	8.70299	7.83738	9.44274	9.38068	9.50479	1.17255	0.115458	0.261294	NM_007207	DUSP10	1q41	NM_007207	RefSeq	Homo sapiens dual specificity phosphatase 10 (DUSP10), transcript variant 1, mRNA.	FALSE	Hs.497822	chr1	-	221701420	221742176	Q9Y6W6	GO:0000188 // GO:0002819 // GO:0006470 // GO:0006950 // GO:0007254 // GO:0032496 // GO:0035335 // GO:0043508 // GO:0044387 // GO:0046329 // GO:0048709 // GO:0048715 // GO:0060266 // GO:0090335 // GO:0006470 // GO:0006470 // GO:0010033 // GO:0016311 // GO:0032873 // GO:0043508 // GO:0043508 // GO:0045088 // GO:0046329 // GO:0046329 // GO:0000188	inactivation of MAPK activity // regulation of adaptive immune response // protein dephosphorylation // response to stress // JNK cascade // response to lipopolysaccharide // peptidyl-tyrosine dephosphorylation // negative regulation of JUN kinase activity // negative regulation of protein kinase activity by regulation of protein phosphorylation // negative regulation of JNK cascade // oligodendr…	GO:0005634 // GO:0005654 // GO:0005737 // GO:0005794 // GO:0005634 // GO:0005737	nucleus // nucleoplasm // cytoplasm // Golgi apparatus // nucleus // cytoplasm	GO:0004721 // GO:0004725 // GO:0008138 // GO:0016791 // GO:0017017 // GO:0033549 // GO:0004721 // GO:0008138 // GO:0008138 // GO:0016787 // GO:0016791	phosphoprotein phosphatase activity // protein tyrosine phosphatase activity // protein tyrosine/serine/threonine phosphatase activity // phosphatase activity // MAP kinase tyrosine/serine/threonine phosphatase activity // MAP kinase phosphatase activity // phosphoprotein phosphatase activity // protein tyrosine/serine/threonine phosphatase activity // protein tyrosine/serine/threonine phosphatas…	---	---	---	---	10	main
115	TC0100017488.hg.1	11.5301	11.4547	11.6055	13.3533	13.2874	13.4192	1.82324	0.00300181	0.0669387	NM_002296	LBR	1q42.1	NM_002296	RefSeq	Homo sapiens lamin B receptor (LBR), transcript variant 1, mRNA.	FALSE	Hs.435166	chr1	-	225401502	225428925	Q14739	GO:0006695 // GO:0044281 // GO:0055114	cholesterol biosynthetic process // small molecule metabolic process // oxidation-reduction process	GO:0005635 // GO:0005639 // GO:0016020 // GO:0016021 // GO:0030176 // GO:0031965 // GO:0005634 // GO:0005635 // GO:0005637 // GO:0016020 // GO:0016021 // GO:0030176	nuclear envelope // integral component of nuclear inner membrane // membrane // integral component of membrane // integral component of endoplasmic reticulum membrane // nuclear membrane // nucleus // nuclear envelope // nuclear inner membrane // membrane // integral component of membrane // integral component of endoplasmic reticulum membrane	GO:0003677 // GO:0005515 // GO:0005521 // GO:0016627 // GO:0016628 // GO:0044822 // GO:0070087 // GO:0003677 // GO:0016627	DNA binding // protein binding // lamin binding // oxidoreductase activity, acting on the CH-CH group of donors // oxidoreductase activity, acting on the CH-CH group of donors, NAD or NADP as acceptor // poly(A) RNA binding // chromo shadow domain binding // DNA binding // oxidoreductase activity, acting on the CH-CH group of donors	HumanCyc // HumanCyc // HumanCyc // MetaCyc // MetaCyc // MetaCyc // MetaCyc	PWY66-341 // PWY66-3 // PWY66-4 // PWY66-3 // PWY66-4 // PWY-6074 // PWY66-341	---	---	10	main
116	TC0100017528.hg.1	12.1736	12.1605	12.1866	13.2539	13.2121	13.2957	1.08036	0.00164104	0.0601885	NM_001618	PARP1	1q41-q42	NM_001618	RefSeq	Homo sapiens poly (ADP-ribose) polymerase 1 (PARP1), mRNA.	FALSE	Hs.177766	chr1	-	226360691	226408100	P09874	GO:0000122 // GO:0000715 // GO:0000723 // GO:0000724 // GO:0006281 // GO:0006284 // GO:0006289 // GO:0006302 // GO:0006302 // GO:0006351 // GO:0006366 // GO:0006367 // GO:0006471 // GO:0006974 // GO:0007005 // GO:0007179 // GO:0010467 // GO:0010613 // GO:0016540 // GO:0016925 // GO:0023019 // GO:0030225 // GO:0032042 // GO:0032869 // GO:0033683 // GO:0034599 // GO:0036211 // GO:0040009 // GO:0042…	negative regulation of transcription from RNA polymerase II promoter // nucleotide-excision repair, DNA damage recognition // telomere maintenance // double-strand break repair via homologous recombination // DNA repair // base-excision repair // nucleotide-excision repair // double-strand break repair // double-strand break repair // transcription, DNA-templated // transcription from RNA polymer…	GO:0000784 // GO:0005634 // GO:0005635 // GO:0005654 // GO:0005667 // GO:0005730 // GO:0005739 // GO:0016020 // GO:0043234 // GO:0005634 // GO:0005634 // GO:0005654 // GO:0005730 // GO:0043234	nuclear chromosome, telomeric region // nucleus // nuclear envelope // nucleoplasm // transcription factor complex // nucleolus // mitochondrion // membrane // protein complex // nucleus // nucleus // nucleoplasm // nucleolus // protein complex	GO:0003677 // GO:0003682 // GO:0003950 // GO:0003950 // GO:0005515 // GO:0008134 // GO:0008270 // GO:0019899 // GO:0019901 // GO:0042802 // GO:0044822 // GO:0047485 // GO:0051287 // GO:0070412 // GO:0003677 // GO:0003950 // GO:0016740 // GO:0016757 // GO:0019899 // GO:0046872	DNA binding // chromatin binding // NAD+ ADP-ribosyltransferase activity // NAD+ ADP-ribosyltransferase activity // protein binding // transcription factor binding // zinc ion binding // enzyme binding // protein kinase binding // identical protein binding // poly(A) RNA binding // protein N-terminus binding // NAD binding // R-SMAD binding // DNA binding // NAD+ ADP-ribosyltransferase activity /…	GenMAPP	Apoptosis_GenMAPP	---	---	10	main
117	TC0100017568.hg.1	9.05863	8.85992	9.25734	10.2398	10.2274	10.2522	1.18119	0.0272554	0.12576	NM_001161465	JMJD4	1q42.13	NM_001161465	RefSeq	Homo sapiens jumonji domain containing 4 (JMJD4), transcript variant 2, mRNA.	FALSE	Hs.555974 // Hs.745334	chr1	-	227730425	227735411	Q9H9V9	---	---	---	---	GO:0005515	protein binding	---	---	---	---	10	main
118	TC0100017666.hg.1	8.30406	8.40652	8.2016	10.2027	10.1793	10.2261	1.89865	0.00304998	0.0675316	NM_012089	ABCB10	1q42.13	NM_012089	RefSeq	Homo sapiens ATP-binding cassette, sub-family B (MDR/TAP), member 10 (ABCB10), mRNA.	FALSE	Hs.17614	chr1	-	229516582	229558695	Q9NRK6	GO:0006810 // GO:0008152 // GO:0055085 // GO:0006810 // GO:0055085 // GO:0055085	transport // metabolic process // transmembrane transport // transport // transmembrane transport // transmembrane transport	GO:0005743 // GO:0032592 // GO:0005739 // GO:0016020 // GO:0016021	mitochondrial inner membrane // integral component of mitochondrial membrane // mitochondrion // membrane // integral component of membrane	GO:0005215 // GO:0005524 // GO:0042626 // GO:0042803 // GO:0000166 // GO:0016887 // GO:0042626 // GO:0042626	transporter activity // ATP binding // ATPase activity, coupled to transmembrane movement of substances // protein homodimerization activity // nucleotide binding // ATPase activity // ATPase activity, coupled to transmembrane movement of substances // ATPase activity, coupled to transmembrane movement of substances	---	---	---	---	10	main
119	TC0100017733.hg.1	8.14744	8.23645	8.05843	9.26696	9.01513	9.5188	1.11953	0.0524821	0.168112	hsa_circ_0000197	TSNAX	---	hsa_circ_0000197	circbase	Memczak2013 ANTISENSE, CDS, coding, INTERNAL, UTR3 best transcript NM_005999	FALSE	---	chr1	-	231564841	231565207	---	---	---	---	---	---	---	---	---	---	---	6	main
120	TC0100017828.hg.1	8.90125	8.60982	9.19268	9.98804	9.96729	10.0088	1.08679	0.0652763	0.188586	NM_001277155	B3GALNT2	1q42.3	NM_001277155	RefSeq	Homo sapiens beta-1,3-N-acetylgalactosaminyltransferase 2 (B3GALNT2), transcript variant 2, mRNA.	FALSE	Hs.498143	chr1	-	235447190	235504481	Q8NCR0	GO:0006486 // GO:0006493 // GO:0006486	protein glycosylation // protein O-linked glycosylation // protein glycosylation	GO:0000139 // GO:0005783 // GO:0016021 // GO:0005783 // GO:0005794 // GO:0016020	Golgi membrane // endoplasmic reticulum // integral component of membrane // endoplasmic reticulum // Golgi apparatus // membrane	GO:0008375 // GO:0008376 // GO:0008378 // GO:0016740 // GO:0016757	acetylglucosaminyltransferase activity // acetylgalactosaminyltransferase activity // galactosyltransferase activity // transferase activity // transferase activity, transferring glycosyl groups	---	---	---	---	10	main
121	TC0100017945.hg.1	10.8667	10.7435	10.99	12.1198	12.0054	12.2342	1.25308	0.0175337	0.106042	NM_000143	FH	1q42.1	NM_000143	RefSeq	Homo sapiens fumarate hydratase (FH), mRNA.	FALSE	Hs.592490	chr1	-	241497557	241519785	P07954	GO:0006099 // GO:0006099 // GO:0006099 // GO:0006106 // GO:0006108 // GO:0044237 // GO:0044281 // GO:0048873 // GO:0051262 // GO:0006099 // GO:0006106 // GO:0006108 // GO:0006108 // GO:0051262	tricarboxylic acid cycle // tricarboxylic acid cycle // tricarboxylic acid cycle // fumarate metabolic process // malate metabolic process // cellular metabolic process // small molecule metabolic process // homeostasis of number of cells within a tissue // protein tetramerization // tricarboxylic acid cycle // fumarate metabolic process // malate metabolic process // malate metabolic process // …	GO:0005737 // GO:0005739 // GO:0005759 // GO:0005829 // GO:0045239 // GO:0070062 // GO:0005737 // GO:0005739 // GO:0005739 // GO:0005829	cytoplasm // mitochondrion // mitochondrial matrix // cytosol // tricarboxylic acid cycle enzyme complex // extracellular exosome // cytoplasm // mitochondrion // mitochondrion // cytosol	GO:0004333 // GO:0005515 // GO:0003824 // GO:0004333 // GO:0004333 // GO:0004333 // GO:0016829	fumarate hydratase activity // protein binding // catalytic activity // fumarate hydratase activity // fumarate hydratase activity // fumarate hydratase activity // lyase activity	GenMAPP // HumanCyc // HumanCyc // HumanCyc // HumanCyc // HumanCyc // HumanCyc // HumanCyc	Krebs-TCA_Cycle // P108-PWY // FERMENTATION-PWY // PWY-5690 // ANARESP1-PWY // GLUTOXA-PWY // TCA // PWY-561	---	---	10	main
122	TC0100018242.hg.1	10.9048	10.9041	10.9056	12.7023	12.624	12.7806	1.79749	0.00189402	0.0619388	NM_001134492	HS2ST1	1p22.3	NM_001134492	RefSeq	Homo sapiens heparan sulfate 2-O-sulfotransferase 1 (HS2ST1), transcript variant 2, mRNA.	FALSE	Hs.743280	chr1	+	86914648	87109998	Q7LGA3	GO:0005975 // GO:0006024 // GO:0015014 // GO:0030202 // GO:0030203 // GO:0044281 // GO:0060676 // GO:0008152	carbohydrate metabolic process // glycosaminoglycan biosynthetic process // heparan sulfate proteoglycan biosynthetic process, polysaccharide chain biosynthetic process // heparin metabolic process // glycosaminoglycan metabolic process // small molecule metabolic process // ureteric bud formation // metabolic process	GO:0000139 // GO:0016020 // GO:0016021 // GO:0000139 // GO:0005794 // GO:0016020	Golgi membrane // membrane // integral component of membrane // Golgi membrane // Golgi apparatus // membrane	GO:0004394 // GO:0008146 // GO:0016740	heparan sulfate 2-O-sulfotransferase activity // sulfotransferase activity // transferase activity	---	---	---	---	10	main
123	TC0100018247.hg.1	9.89481	9.59372	10.1959	13.3305	13.4139	13.2471	3.43571	0.00816823	0.0833361	NM_001134479	LRRC8D	1p22.2	NM_001134479	RefSeq	Homo sapiens leucine rich repeat containing 8 family, member D (LRRC8D), transcript variant 1, mRNA.	FALSE	Hs.482087	chr1	+	89821014	89936611	Q7L1W4	GO:0006811 // GO:0006810	ion transport // transport	GO:0005789 // GO:0005886 // GO:0016020 // GO:0016021 // GO:0005783 // GO:0016020	endoplasmic reticulum membrane // plasma membrane // membrane // integral component of membrane // endoplasmic reticulum // membrane	GO:0005515	protein binding	---	---	---	---	10	main
124	TC0100018300.hg.1	8.5821	8.78313	8.38107	9.75087	9.69005	9.81168	1.16877	0.0308082	0.132662	NM_001261464	ADAM15	1q21.3	NM_001261464	RefSeq	Homo sapiens ADAM metallopeptidase domain 15 (ADAM15), transcript variant 7, mRNA.	FALSE	Hs.312098	chr1	+	155050946	155062776	Q13444	GO:0001525 // GO:0001953 // GO:0006508 // GO:0006915 // GO:0007160 // GO:0007229 // GO:0022617 // GO:0030198 // GO:0030308 // GO:0030336 // GO:0030574 // GO:0042246 // GO:0045087 // GO:0060317 // GO:0070528 // GO:1900121 // GO:0007155 // GO:0007229	angiogenesis // negative regulation of cell-matrix adhesion // proteolysis // apoptotic process // cell-matrix adhesion // integrin-mediated signaling pathway // extracellular matrix disassembly // extracellular matrix organization // negative regulation of cell growth // negative regulation of cell migration // collagen catabolic process // tissue regeneration // innate immune response // cardia…	GO:0001669 // GO:0005886 // GO:0005912 // GO:0009986 // GO:0016021 // GO:0042995 // GO:0070062 // GO:0012505 // GO:0016020 // GO:0030054 // GO:0031410	acrosomal vesicle // plasma membrane // adherens junction // cell surface // integral component of membrane // cell projection // extracellular exosome // endomembrane system // membrane // cell junction // cytoplasmic vesicle	GO:0004222 // GO:0005178 // GO:0005515 // GO:0008237 // GO:0008270 // GO:0017124 // GO:0008233 // GO:0008237 // GO:0008237 // GO:0016787 // GO:0017124 // GO:0046872	metalloendopeptidase activity // integrin binding // protein binding // metallopeptidase activity // zinc ion binding // SH3 domain binding // peptidase activity // metallopeptidase activity // metallopeptidase activity // hydrolase activity // SH3 domain binding // metal ion binding	---	---	---	---	10	main
125	TC0100018304.hg.1	9.54326	9.48928	9.59724	11.0503	10.9985	11.1021	1.50704	0.0024571	0.0653093	NM_002455	MTX1	1q21	NM_002455	RefSeq	Homo sapiens metaxin 1 (MTX1), transcript variant 1, mRNA.	FALSE	Hs.490874	chr1	+	155208699	155213839	Q13505	GO:0006626 // GO:0044267 // GO:0006626 // GO:0006810 // GO:0015031	protein targeting to mitochondrion // cellular protein metabolic process // protein targeting to mitochondrion // transport // protein transport	GO:0005741 // GO:0016021 // GO:0005739 // GO:0016020 // GO:0016021 // GO:0005743	mitochondrial outer membrane // integral component of membrane // mitochondrion // membrane // integral component of membrane // mitochondrial inner membrane	---	---	---	---	---	---	10	main
126	TC0100018359.hg.1	9.98668	9.89022	10.0831	11.0637	11.1142	11.0131	1.077	0.0100716	0.0887636	NM_005999	TSNAX	1q42.1	NM_005999	RefSeq	Homo sapiens translin-associated factor X (TSNAX), mRNA.	FALSE	Hs.13318	chr1	+	231528653	231566524	Q9NRI5	GO:0007275 // GO:0007283 // GO:0010467 // GO:0015031 // GO:0030154 // GO:0031047 // GO:0090502 // GO:0000226 // GO:0001764 // GO:0001954 // GO:0002052 // GO:0007399 // GO:0008104 // GO:0010975 // GO:0010976 // GO:0016055 // GO:0021799 // GO:0021846 // GO:0021852 // GO:0030177 // GO:0031929 // GO:0034613 // GO:0035058 // GO:0042384 // GO:0045773 // GO:0051560 // GO:0051602 // GO:0060070 // GO:0060…	multicellular organismal development // spermatogenesis // gene expression // protein transport // cell differentiation // gene silencing by RNA // RNA phosphodiester bond hydrolysis, endonucleolytic // microtubule cytoskeleton organization // neuron migration // positive regulation of cell-matrix adhesion // positive regulation of neuroblast proliferation // nervous system development // protein…	GO:0005634 // GO:0005737 // GO:0005794 // GO:0005829 // GO:0048471 // GO:0005634 // GO:0005737 // GO:0005739 // GO:0005739 // GO:0005783 // GO:0005813 // GO:0005813 // GO:0005815 // GO:0005856 // GO:0005871 // GO:0005874 // GO:0005886 // GO:0008021 // GO:0014069 // GO:0016020 // GO:0030054 // GO:0030286 // GO:0030424 // GO:0036064 // GO:0044297 // GO:0045202 // GO:0045211 // GO:0097546 // GO:0005…	nucleus // cytoplasm // Golgi apparatus // cytosol // perinuclear region of cytoplasm // nucleus // cytoplasm // mitochondrion // mitochondrion // endoplasmic reticulum // centrosome // centrosome // microtubule organizing center // cytoskeleton // kinesin complex // microtubule // plasma membrane // synaptic vesicle // postsynaptic density // membrane // cell junction // dynein complex // axon /…	GO:0003677 // GO:0003697 // GO:0004521 // GO:0005515 // GO:0008565 // GO:0043565 // GO:0044822 // GO:0046872 // GO:0019894 // GO:0032403 // GO:0032947 // GO:0003677 // GO:0003697 // GO:0004521 // GO:0043565 // GO:0043565	DNA binding // single-stranded DNA binding // endoribonuclease activity // protein binding // protein transporter activity // sequence-specific DNA binding // poly(A) RNA binding // metal ion binding // kinesin binding // protein complex binding // protein complex scaffold // DNA binding // single-stranded DNA binding // endoribonuclease activity // sequence-specific DNA binding // sequence-speci…	---	---	---	---	10	main
127	TC0100018440.hg.1	8.71769	8.66479	8.77059	10.2034	10.1751	10.2317	1.4857	0.00162556	0.0601885	NM_001048166	STIL	1p32	NM_001048166	RefSeq	Homo sapiens SCL/TAL1 interrupting locus (STIL), transcript variant 1, mRNA.	FALSE	Hs.525198	chr1	-	47250139	47314147	Q15468	GO:0000578 // GO:0001701 // GO:0001843 // GO:0001947 // GO:0007052 // GO:0007224 // GO:0007368 // GO:0008283 // GO:0021915 // GO:0030900 // GO:0030903 // GO:0033504 // GO:0035264 // GO:0043066 // GO:0045737 // GO:0051298 // GO:0051298 // GO:0060271 // GO:0071539 // GO:0000578 // GO:0001701 // GO:0001843 // GO:0001947 // GO:0007224 // GO:0007275 // GO:0007368 // GO:0021915 // GO:0030900 // GO:0030…	embryonic axis specification // in utero embryonic development // neural tube closure // heart looping // mitotic spindle organization // smoothened signaling pathway // determination of left/right symmetry // cell proliferation // neural tube development // forebrain development // notochord development // floor plate development // multicellular organism growth // negative regulation of apoptot…	GO:0005737 // GO:0005813 // GO:0005814 // GO:0005829 // GO:0005737	cytoplasm // centrosome // centriole // cytosol // cytoplasm	GO:0005515	protein binding	---	---	---	---	10	main
128	TC0100018454.hg.1	11.0565	11.0517	11.0613	13.2847	13.2872	13.2822	2.22825	5.84512e-06	0.0398801	NM_004815	ARHGAP29	1p22.1	NM_004815	RefSeq	Homo sapiens Rho GTPase activating protein 29 (ARHGAP29), mRNA.	FALSE	Hs.483238	chr1	-	94168907	94237751	Q52LW3	GO:0007264 // GO:0007266 // GO:0043547 // GO:0043547 // GO:0051056 // GO:0007165 // GO:0035556	small GTPase mediated signal transduction // Rho protein signal transduction // positive regulation of GTPase activity // positive regulation of GTPase activity // regulation of small GTPase mediated signal transduction // signal transduction // intracellular signal transduction	GO:0005829	cytosol	GO:0005096 // GO:0030165 // GO:0046872 // GO:0005096	GTPase activator activity // PDZ domain binding // metal ion binding // GTPase activator activity	---	---	---	---	10	main
129	TC0100018462.hg.1	10.6291	10.7031	10.5552	11.9255	11.9499	11.9011	1.29639	0.00359008	0.0692726	NM_001048210	CLCC1	1p13.3	NM_001048210	RefSeq	Homo sapiens chloride channel CLIC-like 1 (CLCC1), transcript variant 1, mRNA.	FALSE	Hs.658489	chr1	-	108929508	108963499	Q96S66	GO:1902476 // GO:0006810 // GO:0006811 // GO:0006821	chloride transmembrane transport // transport // ion transport // chloride transport	GO:0005634 // GO:0005783 // GO:0005794 // GO:0016020 // GO:0034707 // GO:0043231 // GO:0005783 // GO:0016020 // GO:0016021	nucleus // endoplasmic reticulum // Golgi apparatus // membrane // chloride channel complex // intracellular membrane-bounded organelle // endoplasmic reticulum // membrane // integral component of membrane	GO:0005254	chloride channel activity	---	---	---	---	10	main
130	TC0100018486.hg.1	11.2121	11.3572	11.067	12.2858	12.2582	12.3134	1.07374	0.0183978	0.107953	NM_001038707	CDC42SE1	1q21.3	NM_001038707	RefSeq	Homo sapiens CDC42 small effector 1 (CDC42SE1), transcript variant 1, mRNA.	FALSE	Hs.22065	chr1	-	151050971	151059773	Q9NRR8	GO:0006909 // GO:0007165 // GO:0008360 // GO:0034260	phagocytosis // signal transduction // regulation of cell shape // negative regulation of GTPase activity	GO:0005737 // GO:0005856 // GO:0005886 // GO:0005886 // GO:0016020	cytoplasm // cytoskeleton // plasma membrane // plasma membrane // membrane	GO:0005095 // GO:0005198 // GO:0005198	GTPase inhibitor activity // structural molecule activity // structural molecule activity	---	---	---	---	10	main
131	TC0100018502.hg.1	10.0062	10.1088	9.9036	11.9316	11.916	11.9473	1.92545	0.00289225	0.0668654	NM_001171811	GBA	1q21	NM_001171811	RefSeq	Homo sapiens glucosidase, beta, acid (GBA), transcript variant 4, mRNA.	FALSE	Hs.282997	chr1	-	155234448	155244862	P04062	GO:0005975 // GO:0006665 // GO:0006680 // GO:0006687 // GO:0009268 // GO:0023021 // GO:0032715 // GO:0033561 // GO:0033574 // GO:0035307 // GO:0043407 // GO:0043589 // GO:0043627 // GO:0044281 // GO:0046512 // GO:0046513 // GO:0050728 // GO:0051384 // GO:0071356 // GO:0097066 // GO:1903052 // GO:0006629 // GO:0006665 // GO:0008152	carbohydrate metabolic process // sphingolipid metabolic process // glucosylceramide catabolic process // glycosphingolipid metabolic process // response to pH // termination of signal transduction // negative regulation of interleukin-6 production // regulation of water loss via skin // response to testosterone // positive regulation of protein dephosphorylation // negative regulation of MAP kin…	GO:0005765 // GO:0005765 // GO:0005765 // GO:0043202 // GO:0070062 // GO:0005764 // GO:0005765 // GO:0016020 // GO:0043202	lysosomal membrane // lysosomal membrane // lysosomal membrane // lysosomal lumen // extracellular exosome // lysosome // lysosomal membrane // membrane // lysosomal lumen	GO:0004348 // GO:0004348 // GO:0005102 // GO:0005515 // GO:0004348 // GO:0005102 // GO:0016787 // GO:0016798	glucosylceramidase activity // glucosylceramidase activity // receptor binding // protein binding // glucosylceramidase activity // receptor binding // hydrolase activity // hydrolase activity, acting on glycosyl bonds	---	---	---	---	10	main
132	TC0100018562.hg.1	12.0467	12.0281	12.0653	13.1391	13.2404	13.0378	1.09239	0.00877077	0.0850227	NM_022831	AIDA	1q41	NM_022831	RefSeq	Homo sapiens axin interactor, dorsalization associated (AIDA), mRNA.	FALSE	Hs.156625 // Hs.534965	chr1	-	222668013	222713210	Q96BJ3	GO:0009953 // GO:0043496 // GO:0043508 // GO:0046329 // GO:0007275 // GO:0043496 // GO:0043508 // GO:0046329	dorsal/ventral pattern formation // regulation of protein homodimerization activity // negative regulation of JUN kinase activity // negative regulation of JNK cascade // multicellular organismal development // regulation of protein homodimerization activity // negative regulation of JUN kinase activity // negative regulation of JNK cascade	GO:0005737 // GO:0005575	cytoplasm // cellular_component	GO:0005515 // GO:0019904	protein binding // protein domain specific binding	---	---	---	---	10	main
133	TC0200006537.hg.1	7.19181	6.90789	7.47573	12.7984	12.9121	12.6847	5.6066	0.0029625	0.0669197	NM_001255982	COLEC11	2p25.3	NM_001255982	RefSeq	Homo sapiens collectin sub-family member 11 (COLEC11), transcript variant 3, mRNA.	FALSE	Hs.32603	chr2	+	3594832	3644644	Q9BWP8	GO:0006898 // GO:0007275 // GO:0032502	receptor-mediated endocytosis // multicellular organismal development // developmental process	GO:0005576 // GO:0005581 // GO:0005576	extracellular region // collagen trimer // extracellular region	GO:0005537 // GO:0030246	mannose binding // carbohydrate binding	---	---	---	---	10	main
134	TC0200006627.hg.1	7.83581	7.27439	8.39722	8.84284	8.28934	9.39633	1.00703	0.329718	0.503074	NM_002166	ID2	2p25	NM_002166	RefSeq	Homo sapiens inhibitor of DNA binding 2, dominant negative helix-loop-helix protein (ID2), mRNA.	FALSE	Hs.180919 // Hs.726053	chr2	+	8678845	8684453	Q02363	GO:0000122 // GO:0001656 // GO:0001779 // GO:0003149 // GO:0003166 // GO:0006351 // GO:0007275 // GO:0010628 // GO:0010629 // GO:0014003 // GO:0019216 // GO:0021772 // GO:0032922 // GO:0033598 // GO:0042752 // GO:0043153 // GO:0043353 // GO:0043392 // GO:0043433 // GO:0045475 // GO:0045578 // GO:0045600 // GO:0045648 // GO:0045651 // GO:0045665 // GO:0045668 // GO:0045777 // GO:0045892 // GO:0045…	negative regulation of transcription from RNA polymerase II promoter // metanephros development // natural killer cell differentiation // membranous septum morphogenesis // bundle of His development // transcription, DNA-templated // multicellular organismal development // positive regulation of gene expression // negative regulation of gene expression // oligodendrocyte development // regulation…	GO:0005634 // GO:0005654 // GO:0005737 // GO:0005813 // GO:0005829 // GO:0043234 // GO:0005634 // GO:0005634 // GO:0005737 // GO:0043234	nucleus // nucleoplasm // cytoplasm // centrosome // cytosol // protein complex // nucleus // nucleus // cytoplasm // protein complex	GO:0005515 // GO:0044325 // GO:0046983	protein binding // ion channel binding // protein dimerization activity	---	---	---	---	10	main
135	TC0200006677.hg.1	11.3543	11.6574	11.0512	13.7231	13.6331	13.8131	2.36882	0.0173531	0.105806	NM_001034	RRM2	2p25-p24	NM_001034	RefSeq	Homo sapiens ribonucleotide reductase M2 (RRM2), transcript variant 2, mRNA.	FALSE	Hs.226390	chr2	+	10122328	10131419	P31350	GO:0000082 // GO:0000083 // GO:0000278 // GO:0006260 // GO:0009186 // GO:0009263 // GO:0009263 // GO:0015949 // GO:0044281 // GO:0051290 // GO:0055086 // GO:0055114 // GO:0009262 // GO:0009263 // GO:0009263 // GO:0051259	G1/S transition of mitotic cell cycle // regulation of transcription involved in G1/S transition of mitotic cell cycle // mitotic cell cycle // DNA replication // deoxyribonucleoside diphosphate metabolic process // deoxyribonucleotide biosynthetic process // deoxyribonucleotide biosynthetic process // nucleobase-containing small molecule interconversion // small molecule metabolic process // pro…	GO:0005634 // GO:0005654 // GO:0005737 // GO:0005829 // GO:0005829 // GO:0005971 // GO:0005737 // GO:0005829 // GO:0005971 // GO:0016020 // GO:0016021	nucleus // nucleoplasm // cytoplasm // cytosol // cytosol // ribonucleoside-diphosphate reductase complex // cytoplasm // cytosol // ribonucleoside-diphosphate reductase complex // membrane // integral component of membrane	GO:0004748 // GO:0004748 // GO:0004748 // GO:0005515 // GO:0046872 // GO:0004748 // GO:0004748 // GO:0016491	ribonucleoside-diphosphate reductase activity, thioredoxin disulfide as acceptor // ribonucleoside-diphosphate reductase activity, thioredoxin disulfide as acceptor // ribonucleoside-diphosphate reductase activity, thioredoxin disulfide as acceptor // protein binding // metal ion binding // ribonucleoside-diphosphate reductase activity, thioredoxin disulfide as acceptor // ribonucleoside-diphosph…	HumanCyc // HumanCyc // HumanCyc	PWY-6125 // PWY-6126 // PWY0-166	---	---	10	main
136	TC0200006983.hg.1	8.45266	8.59335	8.31197	11.0988	11.1052	11.0924	2.64618	0.0028206	0.0664666	NM_014971	EFR3B	2p23.3	NM_014971	RefSeq	Homo sapiens EFR3 homolog B (EFR3B), mRNA.	FALSE	Hs.4892	chr2	+	25042104	25159137	Q9Y2G0	---	---	---	---	---	---	---	---	---	---	10	main
137	TC0200007035.hg.1	8.48433	8.55481	8.41385	10.2494	10.0556	10.4431	1.76507	0.0133714	0.0964673	NM_033505	EPT1	2p23.3	NM_033505	RefSeq	Homo sapiens ethanolaminephosphotransferase 1 (EPT1), mRNA.	FALSE	Hs.189073	chr2	+	26308547	26395891	Q9C0D9	GO:0006644 // GO:0006646 // GO:0006646 // GO:0006646 // GO:0044281 // GO:0046474 // GO:1903955 // GO:0006629 // GO:0008654	phospholipid metabolic process // phosphatidylethanolamine biosynthetic process // phosphatidylethanolamine biosynthetic process // phosphatidylethanolamine biosynthetic process // small molecule metabolic process // glycerophospholipid biosynthetic process // positive regulation of protein targeting to mitochondrion // lipid metabolic process // phospholipid biosynthetic process	GO:0005789 // GO:0016021 // GO:0016020	endoplasmic reticulum membrane // integral component of membrane // membrane	GO:0004307 // GO:0046872 // GO:0004307 // GO:0016740 // GO:0016780 // GO:0005515	ethanolaminephosphotransferase activity // metal ion binding // ethanolaminephosphotransferase activity // transferase activity // phosphotransferase activity, for other substituted phosphate groups // protein binding	---	---	---	---	10	main
138	TC0200007049.hg.1	11.2421	11.3132	11.171	12.3559	12.4222	12.2895	1.11376	0.00753575	0.0822515	NM_001083590	TMEM214	2p23.3	NM_001083590	RefSeq	Homo sapiens transmembrane protein 214 (TMEM214), transcript variant 2, mRNA.	FALSE	Hs.533934	chr2	+	27032906	27041697	Q6NUQ4	GO:0006915	apoptotic process	GO:0005737 // GO:0005783 // GO:0005789 // GO:0005794 // GO:0005881 // GO:0016021 // GO:0005783 // GO:0016020	cytoplasm // endoplasmic reticulum // endoplasmic reticulum membrane // Golgi apparatus // cytoplasmic microtubule // integral component of membrane // endoplasmic reticulum // membrane	---	---	---	---	---	---	10	main
139	TC0200007115.hg.1	7.7976	7.58056	8.01465	10.2212	10.4328	10.0096	2.4236	0.0152863	0.100932	NM_001287527	CLIP4	2p23.2	NM_001287527	RefSeq	Homo sapiens CAP-GLY domain containing linker protein family, member 4 (CLIP4), transcript variant 2, mRNA.	FALSE	Hs.122927	chr2	+	29097676	29189643	Q8N3C7	---	---	GO:0016020 // GO:0016021	membrane // integral component of membrane	GO:0005515	protein binding	---	---	---	---	10	main
140	TC0200007144.hg.1	10.1489	10.2297	10.0681	11.8459	11.6604	12.0314	1.69702	0.013919	0.0978049	NM_001002257	LCLAT1	2p23.1	NM_001002257	RefSeq	Homo sapiens lysocardiolipin acyltransferase 1 (LCLAT1), transcript variant 2, mRNA.	FALSE	Hs.468048	chr2	+	30447226	30644225	Q6UWP7	GO:0006644 // GO:0006654 // GO:0007275 // GO:0016024 // GO:0019432 // GO:0035965 // GO:0044255 // GO:0044281 // GO:0046474 // GO:0006629 // GO:0008152 // GO:0008654	phospholipid metabolic process // phosphatidic acid biosynthetic process // multicellular organismal development // CDP-diacylglycerol biosynthetic process // triglyceride biosynthetic process // cardiolipin acyl-chain remodeling // cellular lipid metabolic process // small molecule metabolic process // glycerophospholipid biosynthetic process // lipid metabolic process // metabolic process // ph…	GO:0005789 // GO:0016020 // GO:0016021 // GO:0005783 // GO:0005789 // GO:0016020	endoplasmic reticulum membrane // membrane // integral component of membrane // endoplasmic reticulum // endoplasmic reticulum membrane // membrane	GO:0003841 // GO:0005515 // GO:0016740 // GO:0016746	1-acylglycerol-3-phosphate O-acyltransferase activity // protein binding // transferase activity // transferase activity, transferring acyl groups	---	---	---	---	10	main
141	TC0200007249.hg.1	9.53318	9.59504	9.47132	10.5534	10.585	10.5217	1.02017	0.00460902	0.0738869	NM_001278505	GPATCH11	2p22.2	NM_001278505	RefSeq	Homo sapiens G patch domain containing 11 (GPATCH11), transcript variant 2, mRNA.	FALSE	Hs.595250	chr2	+	37084451	37099244	Q8N954	---	---	---	---	GO:0003676 // GO:0005515	nucleic acid binding // protein binding	---	---	---	---	10	main
142	TC0200007458.hg.1	9.63212	9.76441	9.49982	14.5182	14.4278	14.6086	4.8861	0.00107352	0.0574491	NM_001430	EPAS1	2p21-p16	NM_001430	RefSeq	Homo sapiens endothelial PAS domain protein 1 (EPAS1), mRNA.	FALSE	Hs.468410	chr2	+	46293667	46386703	Q99814	GO:0001525 // GO:0001666 // GO:0001892 // GO:0001974 // GO:0002027 // GO:0006366 // GO:0007005 // GO:0007165 // GO:0007601 // GO:0030218 // GO:0030324 // GO:0035019 // GO:0042415 // GO:0043129 // GO:0043619 // GO:0045944 // GO:0045944 // GO:0048469 // GO:0048625 // GO:0055072 // GO:0061418 // GO:0071456 // GO:0071456 // GO:0006351 // GO:0006355 // GO:0006366 // GO:0006979 // GO:0007275 // GO:0030…	angiogenesis // response to hypoxia // embryonic placenta development // blood vessel remodeling // regulation of heart rate // transcription from RNA polymerase II promoter // mitochondrion organization // signal transduction // visual perception // erythrocyte differentiation // lung development // somatic stem cell population maintenance // norepinephrine metabolic process // surfactant homeos…	GO:0005654 // GO:0005667 // GO:0005667 // GO:0005829 // GO:0016607 // GO:0005634 // GO:0005667 // GO:0005737	nucleoplasm // transcription factor complex // transcription factor complex // cytosol // nuclear speck // nucleus // transcription factor complex // cytoplasm	GO:0000981 // GO:0001077 // GO:0003677 // GO:0005515 // GO:0008134 // GO:0035035 // GO:0043565 // GO:0046982 // GO:0000981 // GO:0003677 // GO:0003700 // GO:0046983	RNA polymerase II transcription factor activity, sequence-specific DNA binding // transcriptional activator activity, RNA polymerase II core promoter proximal region sequence-specific binding // DNA binding // protein binding // transcription factor binding // histone acetyltransferase binding // sequence-specific DNA binding // protein heterodimerization activity // RNA polymerase II transcripti…	---	---	---	---	10	main
143	TC0200007471.hg.1	9.42701	9.32672	9.52729	10.466	10.3403	10.5916	1.03896	0.0231117	0.117558	NM_012249	RHOQ	2p21	NM_012249	RefSeq	Homo sapiens ras homolog family member Q (RHOQ), mRNA.	FALSE	Hs.709193	chr2	+	46541806	46584688	P17081	GO:0007264 // GO:0008286 // GO:0008360 // GO:0030866 // GO:0032869 // GO:0032956 // GO:0045944 // GO:0046039 // GO:0046326 // GO:0051056 // GO:0051491 // GO:0090005 // GO:0007264	small GTPase mediated signal transduction // insulin receptor signaling pathway // regulation of cell shape // cortical actin cytoskeleton organization // cellular response to insulin stimulus // regulation of actin cytoskeleton organization // positive regulation of transcription from RNA polymerase II promoter // GTP metabolic process // positive regulation of glucose import // regulation of sm…	GO:0005829 // GO:0005884 // GO:0005886 // GO:0005886 // GO:0030660 // GO:0045121 // GO:0070062 // GO:0005622 // GO:0005737 // GO:0005886 // GO:0016020	cytosol // actin filament // plasma membrane // plasma membrane // Golgi-associated vesicle membrane // membrane raft // extracellular exosome // intracellular // cytoplasm // plasma membrane // membrane	GO:0003924 // GO:0005522 // GO:0005525 // GO:0032427 // GO:0000166 // GO:0005515	GTPase activity // profilin binding // GTP binding // GBD domain binding // nucleotide binding // protein binding	---	---	---	---	10	main
144	TC0200007929.hg.1	9.62436	9.71657	9.53215	10.9575	10.8719	11.0431	1.33311	0.00878912	0.0851005	NM_178439	GMCL1	2p13.3	NM_178439	RefSeq	Homo sapiens germ cell-less, spermatogenesis associated 1 (GMCL1), mRNA.	FALSE	Hs.293971	chr2	+	69829642	69881396	Q96IK5	GO:0006355 // GO:0007275 // GO:0007283 // GO:0030154	regulation of transcription, DNA-templated // multicellular organismal development // spermatogenesis // cell differentiation	GO:0005635 // GO:0016363 // GO:0005634	nuclear envelope // nuclear matrix // nucleus	GO:0005515	protein binding	---	---	---	---	10	main
145	TC0200008071.hg.1	13.2665	13.1206	13.4123	14.5773	14.5873	14.5674	1.31086	0.0122114	0.0936194	NM_006636	MTHFD2	2p13.1	NM_006636	RefSeq	Homo sapiens methylenetetrahydrofolate dehydrogenase (NADP+ dependent) 2, methenyltetrahydrofolate cyclohydrolase (MTHFD2), transcript variant 1, mRNA.	FALSE	Hs.469030	chr2	+	74198562	74217565	P13995	GO:0006730 // GO:0009396 // GO:0046653 // GO:0055114 // GO:0006730 // GO:0006730 // GO:0008152	one-carbon metabolic process // folic acid-containing compound biosynthetic process // tetrahydrofolate metabolic process // oxidation-reduction process // one-carbon metabolic process // one-carbon metabolic process // metabolic process	GO:0005615 // GO:0005739 // GO:0005739 // GO:0005829 // GO:0005739 // GO:0005739 // GO:0005829	extracellular space // mitochondrion // mitochondrion // cytosol // mitochondrion // mitochondrion // cytosol	GO:0000287 // GO:0004329 // GO:0004477 // GO:0004477 // GO:0004487 // GO:0004488 // GO:0042301 // GO:0003824 // GO:0004329 // GO:0004477 // GO:0004477 // GO:0004487 // GO:0004488 // GO:0016491 // GO:0016787 // GO:0005515	magnesium ion binding // formate-tetrahydrofolate ligase activity // methenyltetrahydrofolate cyclohydrolase activity // methenyltetrahydrofolate cyclohydrolase activity // methylenetetrahydrofolate dehydrogenase (NAD+) activity // methylenetetrahydrofolate dehydrogenase (NADP+) activity // phosphate ion binding // catalytic activity // formate-tetrahydrofolate ligase activity // methenyltetrahyd…	GenMAPP // HumanCyc // HumanCyc // HumanCyc // HumanCyc	Nucleotide_Metabolism // GLYCCAT-PWY // CODH-PWY // PWY-2201 // PWY-5030	---	---	10	main
146	TC0200008084.hg.1	8.58405	8.68824	8.47987	10.0767	9.7937	10.3597	1.49265	0.0384779	0.146381	NM_022492	TTC31	2p13.1	NM_022492	RefSeq	Homo sapiens tetratricopeptide repeat domain 31 (TTC31), transcript variant 1, mRNA.	FALSE	Hs.557709	chr2	+	74483073	74494886	Q49AM3	---	---	---	---	---	---	---	---	---	---	10	main
147	TC0200008502.hg.1	11.337	11.4459	11.2281	12.931	12.8451	13.0169	1.59396	0.00749166	0.0822013	NM_001281710	NCAPH	2q11.2	NM_001281710	RefSeq	Homo sapiens non-SMC condensin I complex, subunit H (NCAPH), transcript variant 2, mRNA.	FALSE	Hs.308045	chr2	+	96335741	96377095	Q15003	GO:0000278 // GO:0007076 // GO:0051301 // GO:0007049 // GO:0007067 // GO:0007076 // GO:0030261	mitotic cell cycle // mitotic chromosome condensation // cell division // cell cycle // mitotic nuclear division // mitotic chromosome condensation // chromosome condensation	GO:0000796 // GO:0005634 // GO:0005829 // GO:0016020 // GO:0000796 // GO:0005694 // GO:0005737	condensin complex // nucleus // cytosol // membrane // condensin complex // chromosome // cytoplasm	GO:0005515	protein binding	---	---	---	---	10	main
148	TC0200008801.hg.1	11.6882	11.7138	11.6625	12.7142	12.9556	12.4727	1.02598	0.0517065	0.167219	NM_006588	SULT1C4	2q12.3	NM_006588	RefSeq	Homo sapiens sulfotransferase family, cytosolic, 1C, member 4 (SULT1C4), mRNA.	FALSE	Hs.312644	chr2	+	108377911	108388057	O75897	GO:0006805 // GO:0044281 // GO:0050427 // GO:0051923 // GO:0008152	xenobiotic metabolic process // small molecule metabolic process // 3'-phosphoadenosine 5'-phosphosulfate metabolic process // sulfation // metabolic process	GO:0005829 // GO:0005575 // GO:0005737	cytosol // cellular_component // cytoplasm	GO:0008146 // GO:0008146 // GO:0008146 // GO:0016740	sulfotransferase activity // sulfotransferase activity // sulfotransferase activity // transferase activity	---	---	---	---	10	main
149	TC0200008900.hg.1	9.9072	10.0966	9.71785	11.696	11.5183	11.8738	1.78885	0.0204335	0.111815	NM_032824	TMEM87B	2q13	NM_032824	RefSeq	Homo sapiens transmembrane protein 87B (TMEM87B), mRNA.	FALSE	Hs.656298	chr2	+	112055223	112119318	Q96K49	---	---	GO:0016021 // GO:0016020	integral component of membrane // membrane	---	---	---	---	---	---	10	main
150	TC0200008930.hg.1	10.3013	10.2978	10.3047	11.7477	11.7054	11.7899	1.44638	0.000856324	0.0554691	NM_005415	SLC20A1	2q13	NM_005415	RefSeq	Homo sapiens solute carrier family 20 (phosphate transporter), member 1 (SLC20A1), mRNA.	FALSE	Hs.187946	chr2	+	112645857	112663827	Q8WUM9	GO:0006796 // GO:0006810 // GO:0006811 // GO:0007165 // GO:0035435 // GO:0035725 // GO:0043123 // GO:0055085 // GO:0006810 // GO:0006814 // GO:0006817 // GO:0035435 // GO:0035435 // GO:0055085	phosphate-containing compound metabolic process // transport // ion transport // signal transduction // phosphate ion transmembrane transport // sodium ion transmembrane transport // positive regulation of I-kappaB kinase/NF-kappaB signaling // transmembrane transport // transport // sodium ion transport // phosphate ion transport // phosphate ion transmembrane transport // phosphate ion transmem…	GO:0005886 // GO:0005887 // GO:0016020 // GO:0005886 // GO:0016020 // GO:0016021	plasma membrane // integral component of plasma membrane // membrane // plasma membrane // membrane // integral component of membrane	GO:0004871 // GO:0004872 // GO:0005315 // GO:0005316 // GO:0005436 // GO:0015319 // GO:0005315 // GO:0005315 // GO:0015293 // GO:0015319	signal transducer activity // receptor activity // inorganic phosphate transmembrane transporter activity // high-affinity inorganic phosphate:sodium symporter activity // sodium:phosphate symporter activity // sodium:inorganic phosphate symporter activity // inorganic phosphate transmembrane transporter activity // inorganic phosphate transmembrane transporter activity // symporter activity // s…	---	---	---	---	10	main
151	TC0200008996.hg.1	13.0855	13.0544	13.1166	14.1307	14.1781	14.0832	1.04519	0.00293592	0.0669197	NM_001277140	ACTR3	2q14.1	NM_001277140	RefSeq	Homo sapiens ARP3 actin-related protein 3 homolog (yeast) (ACTR3), transcript variant 2, mRNA.	FALSE	Hs.433512	chr2	+	113889934	113962596	P61158	GO:0006928 // GO:0007163 // GO:0007264 // GO:0007411 // GO:0008356 // GO:0016344 // GO:0033206 // GO:0034314 // GO:0038096 // GO:0045087 // GO:0048013 // GO:0051653 // GO:0060271 // GO:0007015 // GO:0030030 // GO:0034314 // GO:0051321	movement of cell or subcellular component // establishment or maintenance of cell polarity // small GTPase mediated signal transduction // axon guidance // asymmetric cell division // meiotic chromosome movement towards spindle pole // meiotic cytokinesis // Arp2/3 complex-mediated actin nucleation // Fc-gamma receptor signaling pathway involved in phagocytosis // innate immune response // ephrin…	GO:0005829 // GO:0005885 // GO:0005885 // GO:0005903 // GO:0005911 // GO:0005925 // GO:0015629 // GO:0016020 // GO:0030027 // GO:0070062 // GO:0005737 // GO:0005856 // GO:0005885 // GO:0042995	cytosol // Arp2/3 protein complex // Arp2/3 protein complex // brush border // cell-cell junction // focal adhesion // actin cytoskeleton // membrane // lamellipodium // extracellular exosome // cytoplasm // cytoskeleton // Arp2/3 protein complex // cell projection	GO:0005200 // GO:0005515 // GO:0005524 // GO:0051015 // GO:0000166 // GO:0003779	structural constituent of cytoskeleton // protein binding // ATP binding // actin filament binding // nucleotide binding // actin binding	---	---	---	---	10	main
152	TC0200009065.hg.1	10.6487	10.7158	10.5816	13.3145	13.3474	13.2815	2.66576	0.000785582	0.0546718	NM_001079862	DBI	2q12-q21	NM_001079862	RefSeq	Homo sapiens diazepam binding inhibitor (GABA receptor modulator, acyl-CoA binding protein) (DBI), transcript variant 3, mRNA.	FALSE	Hs.78888	chr2	+	119366921	119372560	P07108	GO:0001662 // GO:0001942 // GO:0006641 // GO:0006810 // GO:0007611 // GO:0018345 // GO:0021670 // GO:0036151 // GO:0060291 // GO:0043588	behavioral fear response // hair follicle development // triglyceride metabolic process // transport // learning or memory // protein palmitoylation // lateral ventricle development // phosphatidylcholine acyl-chain remodeling // long-term synaptic potentiation // skin development	GO:0005739 // GO:0005783 // GO:0005794 // GO:0005794 // GO:0070062 // GO:0097038	mitochondrion // endoplasmic reticulum // Golgi apparatus // Golgi apparatus // extracellular exosome // perinuclear endoplasmic reticulum	GO:0008289 // GO:0030156 // GO:0036042 // GO:0046983 // GO:0000062	lipid binding // benzodiazepine receptor binding // long-chain fatty acyl-CoA binding // protein dimerization activity // fatty-acyl-CoA binding	---	---	---	---	10	main
153	TC0200009223.hg.1	7.45514	7.42026	7.49002	9.01349	9.28355	8.74343	1.55835	0.0292018	0.129337	NM_032740	SFT2D3	2q14.3	NM_032740	RefSeq	Homo sapiens SFT2 domain containing 3 (SFT2D3), mRNA.	FALSE	Hs.345849	chr2	+	127701023	127705242	Q587I9	GO:0015031 // GO:0016192 // GO:0006810	protein transport // vesicle-mediated transport // transport	GO:0016021 // GO:0016020	integral component of membrane // membrane	---	---	---	---	---	---	10	main
154	TC0200009402.hg.1	8.93161	8.98124	8.88199	10.5203	10.575	10.4656	1.58869	0.00215297	0.0631964	NM_002410	MGAT5	2q21.3	NM_002410	RefSeq	Homo sapiens mannosyl (alpha-1,6-)-glycoprotein beta-1,6-N-acetyl-glucosaminyltransferase (MGAT5), mRNA.	FALSE	Hs.4988	chr2	+	134119983	134454621	Q09328	GO:0018279 // GO:0043687 // GO:0044267 // GO:0006486 // GO:0006487	protein N-linked glycosylation via asparagine // post-translational protein modification // cellular protein metabolic process // protein glycosylation // protein N-linked glycosylation	GO:0000139 // GO:0016021 // GO:0070062 // GO:0000139 // GO:0005794 // GO:0016020	Golgi membrane // integral component of membrane // extracellular exosome // Golgi membrane // Golgi apparatus // membrane	GO:0030144 // GO:0008375 // GO:0016740 // GO:0016757 // GO:0030144	alpha-1,6-mannosylglycoprotein 6-beta-N-acetylglucosaminyltransferase activity // acetylglucosaminyltransferase activity // transferase activity // transferase activity, transferring glycosyl groups // alpha-1,6-mannosylglycoprotein 6-beta-N-acetylglucosaminyltransferase activity	---	---	---	---	10	main
155	TC0200009440.hg.1	11.8274	12.1418	11.513	13.1435	12.9873	13.2996	1.31607	0.064364	0.187032	NM_001282798	R3HDM1	2q21.3	NM_001282798	RefSeq	Homo sapiens R3H domain containing 1 (R3HDM1), transcript variant 1, mRNA.	FALSE	Hs.412462	chr2	+	135531455	135725270	Q15032	---	---	---	---	GO:0044822 // GO:0003676	poly(A) RNA binding // nucleic acid binding	---	---	---	---	10	main
156	TC0200009487.hg.1	9.09814	9.07791	9.11837	10.7957	10.8443	10.747	1.69752	0.00096098	0.0560953	NM_001001664	SPOPL	2q22.1	NM_001001664	RefSeq	Homo sapiens speckle-type POZ protein-like (SPOPL), mRNA.	FALSE	Hs.333297	chr2	+	138501780	138574458	Q6IQ16	GO:0016567 // GO:0031397 // GO:0043161	protein ubiquitination // negative regulation of protein ubiquitination // proteasome-mediated ubiquitin-dependent protein catabolic process	GO:0005634 // GO:0031463	nucleus // Cul3-RING ubiquitin ligase complex	GO:0005515	protein binding	---	---	---	---	10	main
157	TC0200009774.hg.1	7.72895	7.44281	8.01509	9.53872	9.60094	9.47649	1.80977	0.0251951	0.121813	NM_001145909	TANC1	2q24.2	NM_001145909	RefSeq	Homo sapiens tetratricopeptide repeat, ankyrin repeat and coiled-coil containing 1 (TANC1), transcript variant 2, mRNA.	FALSE	Hs.61590	chr2	+	158968634	159232659	Q9C0D5	GO:0007520 // GO:0008542 // GO:0097062	myoblast fusion // visual learning // dendritic spine maintenance	GO:0014069 // GO:0030054 // GO:0030425 // GO:0043025 // GO:0043679 // GO:0045211 // GO:0005886 // GO:0016020 // GO:0045202	postsynaptic density // cell junction // dendrite // neuronal cell body // axon terminus // postsynaptic membrane // plasma membrane // membrane // synapse	---	---	---	---	---	---	10	main
158	TC0200009806.hg.1	9.56458	9.54772	9.58143	10.5696	10.5259	10.6132	1.00501	0.00216023	0.0632258	NM_001199135	TANK	2q24.2	NM_001199135	RefSeq	Homo sapiens TRAF family member-associated NFKB activator (TANK), transcript variant 3, mRNA.	FALSE	Hs.132257	chr2	+	161136908	161236221	Q92844	GO:0002224 // GO:0002756 // GO:0007165 // GO:0007249 // GO:0034138 // GO:0034142 // GO:0035666 // GO:0045087 // GO:0007249 // GO:0007249	toll-like receptor signaling pathway // MyD88-independent toll-like receptor signaling pathway // signal transduction // I-kappaB kinase/NF-kappaB signaling // toll-like receptor 3 signaling pathway // toll-like receptor 4 signaling pathway // TRIF-dependent toll-like receptor signaling pathway // innate immune response // I-kappaB kinase/NF-kappaB signaling // I-kappaB kinase/NF-kappaB signaling	GO:0005737 // GO:0005829 // GO:0005737	cytoplasm // cytosol // cytoplasm	GO:0005515 // GO:0031625 // GO:0046872	protein binding // ubiquitin protein ligase binding // metal ion binding	---	---	---	---	10	main
159	TC0200009964.hg.1	12.3002	12.4369	12.1636	13.6484	13.6026	13.6943	1.34818	0.0112437	0.0920948	NM_003642	HAT1	2q31.2-q33.1	NM_003642	RefSeq	Homo sapiens histone acetyltransferase 1 (HAT1), transcript variant 1, mRNA.	FALSE	Hs.632532	chr2	+	171922425	171983686	O14929	GO:0006323 // GO:0006325 // GO:0006335 // GO:0006336 // GO:0006348 // GO:0006475 // GO:0007584 // GO:0043967 // GO:0016568 // GO:0016573	DNA packaging // chromatin organization // DNA replication-dependent nucleosome assembly // DNA replication-independent nucleosome assembly // chromatin silencing at telomere // internal protein amino acid acetylation // response to nutrient // histone H4 acetylation // chromatin modification // histone acetylation	GO:0000784 // GO:0000790 // GO:0005634 // GO:0005654 // GO:0005654 // GO:0005737 // GO:0016363 // GO:0043231 // GO:0043234 // GO:0005634 // GO:0005654	nuclear chromosome, telomeric region // nuclear chromatin // nucleus // nucleoplasm // nucleoplasm // cytoplasm // nuclear matrix // intracellular membrane-bounded organelle // protein complex // nucleus // nucleoplasm	GO:0004402 // GO:0005515 // GO:0010485 // GO:0042393 // GO:0004402 // GO:0016740 // GO:0016746 // GO:0042393	histone acetyltransferase activity // protein binding // H4 histone acetyltransferase activity // histone binding // histone acetyltransferase activity // transferase activity // transferase activity, transferring acyl groups // histone binding	---	---	---	---	10	main
160	TC0200010100.hg.1	9.93051	9.79749	10.0635	11.4549	11.4546	11.4551	1.52434	0.00752899	0.0822515	NM_003659	AGPS	2q31.2	NM_003659	RefSeq	Homo sapiens alkylglycerone phosphate synthase (AGPS), mRNA.	FALSE	Hs.516543	chr2	+	177392644	177543836	O00116	GO:0008610 // GO:0008611 // GO:0008611 // GO:0008611 // GO:0044255 // GO:0044281 // GO:0055114 // GO:0006629 // GO:0008610	lipid biosynthetic process // ether lipid biosynthetic process // ether lipid biosynthetic process // ether lipid biosynthetic process // cellular lipid metabolic process // small molecule metabolic process // oxidation-reduction process // lipid metabolic process // lipid biosynthetic process	GO:0005730 // GO:0005739 // GO:0005777 // GO:0005778 // GO:0005782 // GO:0016020 // GO:0043231 // GO:0005777 // GO:0005778 // GO:0016020	nucleolus // mitochondrion // peroxisome // peroxisomal membrane // peroxisomal matrix // membrane // intracellular membrane-bounded organelle // peroxisome // peroxisomal membrane // membrane	GO:0005515 // GO:0008609 // GO:0016614 // GO:0071949 // GO:0003824 // GO:0008609 // GO:0016491 // GO:0016740 // GO:0050660	protein binding // alkylglycerone-phosphate synthase activity // oxidoreductase activity, acting on CH-OH group of donors // FAD binding // catalytic activity // alkylglycerone-phosphate synthase activity // oxidoreductase activity // transferase activity // flavin adenine dinucleotide binding	---	---	---	---	10	main
161	TC0200010119.hg.1	9.73832	9.584	9.89264	10.9469	11.026	10.8677	1.20854	0.0199819	0.110764	NM_019091	PLEKHA3	2q31.2	NM_019091	RefSeq	Homo sapiens pleckstrin homology domain containing, family A (phosphoinositide binding specific) member 3 (PLEKHA3), mRNA.	FALSE	Hs.41086	chr2	+	178480468	178516462	Q9HB20	GO:0008150	biological_process	GO:0005794 // GO:0016020 // GO:0005575 // GO:0005794	Golgi apparatus // membrane // cellular_component // Golgi apparatus	GO:0005543 // GO:0005545 // GO:0008289	phospholipid binding // 1-phosphatidylinositol binding // lipid binding	---	---	---	---	10	main
162	TC0200010216.hg.1	7.96909	7.76659	8.1716	10.0172	9.92568	10.1087	2.04809	0.0115686	0.0931196	NM_001144999	ITGAV	2q31-q32	NM_001144999	RefSeq	Homo sapiens integrin, alpha V (ITGAV), transcript variant 2, mRNA.	FALSE	Hs.436873	chr2	+	186590063	186680902	P06756	GO:0001525 // GO:0002474 // GO:0002479 // GO:0007155 // GO:0007160 // GO:0007160 // GO:0007160 // GO:0007229 // GO:0007411 // GO:0007596 // GO:0008284 // GO:0010745 // GO:0010888 // GO:0016049 // GO:0016477 // GO:0030198 // GO:0030335 // GO:0031589 // GO:0032369 // GO:0033690 // GO:0034113 // GO:0034446 // GO:0035987 // GO:0038027 // GO:0042590 // GO:0043277 // GO:0045715 // GO:0045785 // GO:0046…	angiogenesis // antigen processing and presentation of peptide antigen via MHC class I // antigen processing and presentation of exogenous peptide antigen via MHC class I, TAP-dependent // cell adhesion // cell-matrix adhesion // cell-matrix adhesion // cell-matrix adhesion // integrin-mediated signaling pathway // axon guidance // blood coagulation // positive regulation of cell proliferation //…	GO:0005886 // GO:0005886 // GO:0005887 // GO:0005925 // GO:0008305 // GO:0008305 // GO:0009897 // GO:0009986 // GO:0009986 // GO:0016020 // GO:0031258 // GO:0031527 // GO:0031528 // GO:0032587 // GO:0034683 // GO:0034684 // GO:0034686 // GO:0035867 // GO:0045335 // GO:0070062 // GO:0005622 // GO:0005887 // GO:0008305 // GO:0016020 // GO:0016021	plasma membrane // plasma membrane // integral component of plasma membrane // focal adhesion // integrin complex // integrin complex // external side of plasma membrane // cell surface // cell surface // membrane // lamellipodium membrane // filopodium membrane // microvillus membrane // ruffle membrane // integrin alphav-beta3 complex // integrin alphav-beta5 complex // integrin alphav-beta8 co…	GO:0001618 // GO:0001846 // GO:0001968 // GO:0002020 // GO:0005080 // GO:0005245 // GO:0005515 // GO:0031994 // GO:0046872 // GO:0050431 // GO:0050840 // GO:1990430 // GO:0001846 // GO:0005080	virus receptor activity // opsonin binding // fibronectin binding // protease binding // protein kinase C binding // voltage-gated calcium channel activity // protein binding // insulin-like growth factor I binding // metal ion binding // transforming growth factor beta binding // extracellular matrix binding // extracellular matrix protein binding // opsonin binding // protein kinase C binding	GenMAPP	Integrin-mediated_cell_adhesion_KEGG	---	---	10	main
163	TC0200010263.hg.1	7.2752	7.47922	7.07119	10.024	9.98703	10.0609	2.74877	0.00564121	0.0764011	NM_001128928	INPP1	2q32	NM_001128928	RefSeq	Homo sapiens inositol polyphosphate-1-phosphatase (INPP1), transcript variant 1, mRNA.	FALSE	Hs.32309	chr2	+	190343470	190371665	P49441	GO:0006796 // GO:0007165 // GO:0043647 // GO:0044281 // GO:0046854 // GO:0046855 // GO:0046855	phosphate-containing compound metabolic process // signal transduction // inositol phosphate metabolic process // small molecule metabolic process // phosphatidylinositol phosphorylation // inositol phosphate dephosphorylation // inositol phosphate dephosphorylation	GO:0005737 // GO:0005829 // GO:0005737	cytoplasm // cytosol // cytoplasm	GO:0000287 // GO:0004441 // GO:0052829 // GO:0000287 // GO:0004441 // GO:0016787 // GO:0046872	magnesium ion binding // inositol-1,4-bisphosphate 1-phosphatase activity // inositol-1,3,4-trisphosphate 1-phosphatase activity // magnesium ion binding // inositol-1,4-bisphosphate 1-phosphatase activity // hydrolase activity // metal ion binding	---	---	---	---	10	main
164	TC0200010362.hg.1	7.84524	7.58624	8.10424	10.0388	10.0489	10.0287	2.19356	0.0136767	0.097164	NM_025147	COQ10B	2q33.1	NM_025147	RefSeq	Homo sapiens coenzyme Q10B (COQ10B), mRNA.	FALSE	Hs.606592	chr2	+	197453423	197475308	Q9H8M1	---	---	GO:0005743 // GO:0005739 // GO:0016020	mitochondrial inner membrane // mitochondrion // membrane	---	---	---	---	---	---	10	main
165	TC0200010374.hg.1	7.60589	7.59259	7.61918	9.8091	9.8038	9.81439	2.20321	4.21755e-05	0.0483117	NM_138395	MARS2	2q33.1	NM_138395	RefSeq	Homo sapiens methionyl-tRNA synthetase 2, mitochondrial (MARS2), mRNA.	FALSE	Hs.744330	chr2	+	197705304	197708390	Q96GW9	GO:0006418 // GO:0006431 // GO:0010467 // GO:0006412 // GO:0006418 // GO:0006431	tRNA aminoacylation for protein translation // methionyl-tRNA aminoacylation // gene expression // translation // tRNA aminoacylation for protein translation // methionyl-tRNA aminoacylation	GO:0005759 // GO:0005759 // GO:0005829 // GO:0005737 // GO:0005739 // GO:0005759 // GO:0005829	mitochondrial matrix // mitochondrial matrix // cytosol // cytoplasm // mitochondrion // mitochondrial matrix // cytosol	GO:0004825 // GO:0005524 // GO:0000166 // GO:0004812 // GO:0004825 // GO:0016874	methionine-tRNA ligase activity // ATP binding // nucleotide binding // aminoacyl-tRNA ligase activity // methionine-tRNA ligase activity // ligase activity	---	---	---	---	10	main
166	TC0200010419.hg.1	8.10215	8.41445	7.78984	9.50597	9.48034	9.5316	1.40382	0.0463863	0.158817	NM_001160033	SGOL2	2q33.1	NM_001160033	RefSeq	Homo sapiens shugoshin-like 2 (S. pombe) (SGOL2), transcript variant 2, mRNA.	FALSE	Hs.655182	chr2	+	200510008	200584095	Q562F6	GO:0000278 // GO:0007264 // GO:0051301 // GO:0051754 // GO:0007049 // GO:0007059 // GO:0051321	mitotic cell cycle // small GTPase mediated signal transduction // cell division // meiotic sister chromatid cohesion, centromeric // cell cycle // chromosome segregation // meiotic cell cycle	GO:0000775 // GO:0000777 // GO:0005654 // GO:0005829 // GO:0030892 // GO:0000775 // GO:0000776 // GO:0005634 // GO:0005694	chromosome, centromeric region // condensed chromosome kinetochore // nucleoplasm // cytosol // mitotic cohesin complex // chromosome, centromeric region // kinetochore // nucleus // chromosome	GO:0005515	protein binding	---	---	---	---	10	main
167	TC0200010431.hg.1	7.65742	7.66697	7.64788	8.88811	8.67318	9.10304	1.23069	0.0292265	0.129337	NM_001136039	NIF3L1	2q33	NM_001136039	RefSeq	Homo sapiens NIF3 NGG1 interacting factor 3-like 1 (NIF3L1), transcript variant 1, mRNA.	FALSE	Hs.145284	chr2	+	200889327	200903932	Q9GZT8	GO:0030182 // GO:0045893 // GO:1903507 // GO:0030182 // GO:1903507	neuron differentiation // positive regulation of transcription, DNA-templated // negative regulation of nucleic acid-templated transcription // neuron differentiation // negative regulation of nucleic acid-templated transcription	GO:0005634 // GO:0005737 // GO:0005739 // GO:0005634 // GO:0005737 // GO:0005739 // GO:0005739	nucleus // cytoplasm // mitochondrion // nucleus // cytoplasm // mitochondrion // mitochondrion	GO:0005515 // GO:0008134 // GO:0042802	protein binding // transcription factor binding // identical protein binding	---	---	---	---	10	main
168	TC0200010443.hg.1	11.0352	11.2066	10.8638	12.2507	12.3918	12.1097	1.21553	0.0317769	0.134113	NM_001127183	CFLAR	2q33-q34	NM_001127183	RefSeq	Homo sapiens CASP8 and FADD-like apoptosis regulator (CFLAR), transcript variant 2, mRNA.	FALSE	Hs.390736	chr2	+	201116104	201178562	O15519	GO:0006915 // GO:0006915 // GO:0006919 // GO:0007519 // GO:0010939 // GO:0012501 // GO:0014732 // GO:0014842 // GO:0014866 // GO:0016032 // GO:0043066 // GO:0043123 // GO:0043154 // GO:0043403 // GO:0051092 // GO:0060544 // GO:0070266 // GO:0097191 // GO:0097296 // GO:0097300 // GO:1901740 // GO:1902041 // GO:1902042 // GO:2001237 // GO:2001237 // GO:0006508 // GO:0006915 // GO:0006919 // GO:0042…	apoptotic process // apoptotic process // activation of cysteine-type endopeptidase activity involved in apoptotic process // skeletal muscle tissue development // regulation of necrotic cell death // programmed cell death // skeletal muscle atrophy // regulation of satellite cell proliferation // skeletal myofibril assembly // viral process // negative regulation of apoptotic process // positive…	GO:0005737 // GO:0005829 // GO:0031264 // GO:0031265 // GO:0045121 // GO:0097342 // GO:0031264	cytoplasm // cytosol // death-inducing signaling complex // CD95 death-inducing signaling complex // membrane raft // ripoptosome // death-inducing signaling complex	GO:0002020 // GO:0005123 // GO:0005515 // GO:0008047 // GO:0032403 // GO:0035877 // GO:0097199 // GO:0002020 // GO:0004197 // GO:0008234 // GO:0035877 // GO:0097199	protease binding // death receptor binding // protein binding // enzyme activator activity // protein complex binding // death effector domain binding // cysteine-type endopeptidase activity involved in apoptotic signaling pathway // protease binding // cysteine-type endopeptidase activity // cysteine-type peptidase activity // death effector domain binding // cysteine-type endopeptidase activity…	---	---	---	---	10	main
169	TC0200010448.hg.1	10.8634	10.9242	10.8027	12.1563	12.219	12.0935	1.29285	0.00453129	0.0737878	NM_001206864	STRADB	2q33.1	NM_001206864	RefSeq	Homo sapiens STE20-related kinase adaptor beta (STRADB), transcript variant 2, mRNA.	FALSE	Hs.652338	chr2	+	201387858	201480851	Q9C0K7	GO:0000902 // GO:0006468 // GO:0006611 // GO:0007050 // GO:0007266 // GO:0007346 // GO:0008286 // GO:0016477 // GO:0023014 // GO:0030036 // GO:0031098 // GO:0032147 // GO:0042981 // GO:0043408 // GO:2001240 // GO:0007049 // GO:0007266 // GO:0007346 // GO:0016477 // GO:0023014 // GO:0030036 // GO:0031098 // GO:0042981 // GO:0043408 // GO:0006468	cell morphogenesis // protein phosphorylation // protein export from nucleus // cell cycle arrest // Rho protein signal transduction // regulation of mitotic cell cycle // insulin receptor signaling pathway // cell migration // signal transduction by protein phosphorylation // actin cytoskeleton organization // stress-activated protein kinase signaling cascade // activation of protein kinase acti…	GO:0005634 // GO:0005737 // GO:0005829 // GO:0005634 // GO:0005737	nucleus // cytoplasm // cytosol // nucleus // cytoplasm	GO:0004672 // GO:0004674 // GO:0005515 // GO:0005524 // GO:0048365 // GO:0000166 // GO:0004674 // GO:0048365 // GO:0004672	protein kinase activity // protein serine/threonine kinase activity // protein binding // ATP binding // Rac GTPase binding // nucleotide binding // protein serine/threonine kinase activity // Rac GTPase binding // protein kinase activity	---	---	---	---	10	main
170	TC0200010615.hg.1	10.7752	10.7408	10.8097	12.1403	12.1918	12.0888	1.36507	0.00205296	0.0622606	NM_001142300	CCNYL1	2q33.3	NM_001142300	RefSeq	Homo sapiens cyclin Y-like 1 (CCNYL1), transcript variant 1, mRNA.	FALSE	Hs.471234	chr2	+	207711540	207761839	Q8N7R7	GO:0000079	regulation of cyclin-dependent protein serine/threonine kinase activity	---	---	GO:0019901	protein kinase binding	---	---	---	---	10	main
171	TC0200010834.hg.1	8.66471	8.36826	8.96116	9.81033	9.88918	9.73148	1.14563	0.0648049	0.187732	NM_024293	FAM134A	2q35	NM_024293	RefSeq	Homo sapiens family with sequence similarity 134, member A (FAM134A), mRNA.	FALSE	Hs.516707	chr2	+	219176225	219185479	Q8NC44	---	---	GO:0016021 // GO:0016020 // GO:0016021 // GO:0016021	integral component of membrane // membrane // integral component of membrane // integral component of membrane	---	---	---	---	---	---	10	main
172	TC0200010852.hg.1	9.4927	9.46627	9.51913	10.6868	10.6774	10.6963	1.19413	0.000552099	0.0520683	NM_013335	GMPPA	2q35	NM_013335	RefSeq	Homo sapiens GDP-mannose pyrophosphorylase A (GMPPA), transcript variant 1, mRNA.	FALSE	Hs.27059	chr2	+	219498865	219507007	Q96IJ6	GO:0006488 // GO:0009298 // GO:0018279 // GO:0043687 // GO:0044267 // GO:0009058	dolichol-linked oligosaccharide biosynthetic process // GDP-mannose biosynthetic process // protein N-linked glycosylation via asparagine // post-translational protein modification // cellular protein metabolic process // biosynthetic process	GO:0005737 // GO:0070062	cytoplasm // extracellular exosome	GO:0005515 // GO:0016779 // GO:0016740	protein binding // nucleotidyltransferase activity // transferase activity	---	---	---	---	10	main
173	TC0200010907.hg.1	11.7951	11.8377	11.7526	13.3968	13.5547	13.2388	1.60163	0.0102698	0.0891236	NM_004457	ACSL3	2q34-q35	NM_004457	RefSeq	Homo sapiens acyl-CoA synthetase long-chain family member 3 (ACSL3), transcript variant 1, mRNA.	FALSE	Hs.655772	chr2	+	222860934	222944639	O95573	GO:0001676 // GO:0001676 // GO:0006633 // GO:0007420 // GO:0007584 // GO:0014070 // GO:0019432 // GO:0034379 // GO:0035338 // GO:0042998 // GO:0044255 // GO:0044281 // GO:0044539 // GO:0051047 // GO:2001247 // GO:0006629 // GO:0006631 // GO:0008152	long-chain fatty acid metabolic process // long-chain fatty acid metabolic process // fatty acid biosynthetic process // brain development // response to nutrient // response to organic cyclic compound // triglyceride biosynthetic process // very-low-density lipoprotein particle assembly // long-chain fatty-acyl-CoA biosynthetic process // positive regulation of Golgi to plasma membrane protein t…	GO:0005741 // GO:0005778 // GO:0005783 // GO:0005789 // GO:0005794 // GO:0005811 // GO:0016020 // GO:0016021 // GO:0048471 // GO:0005739 // GO:0005777 // GO:0005783 // GO:0005789 // GO:0016020 // GO:0031090 // GO:0043231	mitochondrial outer membrane // peroxisomal membrane // endoplasmic reticulum // endoplasmic reticulum membrane // Golgi apparatus // lipid particle // membrane // integral component of membrane // perinuclear region of cytoplasm // mitochondrion // peroxisome // endoplasmic reticulum // endoplasmic reticulum membrane // membrane // organelle membrane // intracellular membrane-bounded organelle	GO:0004467 // GO:0005524 // GO:0019901 // GO:0019904 // GO:0000166 // GO:0003824 // GO:0004467 // GO:0016874	long-chain fatty acid-CoA ligase activity // ATP binding // protein kinase binding // protein domain specific binding // nucleotide binding // catalytic activity // long-chain fatty acid-CoA ligase activity // ligase activity	GenMAPP // GenMAPP // HumanCyc // HumanCyc // MetaCyc // MetaCyc // MetaCyc // MetaCyc	Fatty_Acid_Degradation // Mitochondrial_fatty_acid_betaoxidation // PWY-5136 // FAO-PWY // PWY66-391 // PWY-7288 // PWY-5136 // FAO-PWY	---	---	10	main
174	TC0200011051.hg.1	11.832	11.8309	11.8331	12.9465	12.898	12.9949	1.11443	0.00188608	0.0619388	NM_001191037	PSMD1	2q37.1	NM_001191037	RefSeq	Homo sapiens proteasome 26S subunit, non-ATPase 1 (PSMD1), transcript variant 2, mRNA.	FALSE	Hs.3887	chr2	+	231056864	231172827	Q99460	GO:0000082 // GO:0000165 // GO:0000186 // GO:0000209 // GO:0000278 // GO:0002223 // GO:0002474 // GO:0002479 // GO:0006521 // GO:0006595 // GO:0006915 // GO:0006977 // GO:0007173 // GO:0007264 // GO:0007265 // GO:0007411 // GO:0008286 // GO:0008543 // GO:0010467 // GO:0012501 // GO:0016032 // GO:0031145 // GO:0033209 // GO:0034641 // GO:0038061 // GO:0038095 // GO:0042590 // GO:0042981 // GO:0043…	G1/S transition of mitotic cell cycle // MAPK cascade // activation of MAPKK activity // protein polyubiquitination // mitotic cell cycle // stimulatory C-type lectin receptor signaling pathway // antigen processing and presentation of peptide antigen via MHC class I // antigen processing and presentation of exogenous peptide antigen via MHC class I, TAP-dependent // regulation of cellular amino …	GO:0000502 // GO:0005634 // GO:0005654 // GO:0005829 // GO:0005838 // GO:0008540 // GO:0016020 // GO:0022624 // GO:0034515 // GO:0070062 // GO:0000502 // GO:0000502 // GO:0005634 // GO:0008540 // GO:0034515 // GO:0016020 // GO:0016021	proteasome complex // nucleus // nucleoplasm // cytosol // proteasome regulatory particle // proteasome regulatory particle, base subcomplex // membrane // proteasome accessory complex // proteasome storage granule // extracellular exosome // proteasome complex // proteasome complex // nucleus // proteasome regulatory particle, base subcomplex // proteasome storage granule // membrane // integral…	GO:0004175 // GO:0030234 // GO:0004175	endopeptidase activity // enzyme regulator activity // endopeptidase activity	GenMAPP	Proteasome_Degradation	---	---	10	main
175	TC0200011282.hg.1	9.92105	9.9201	9.922	11.092	11.2223	10.9617	1.17095	0.0121543	0.0936194	NM_001139490	TRAF3IP1	2q37.3	NM_001139490	RefSeq	Homo sapiens TNF receptor-associated factor 3 interacting protein 1 (TRAF3IP1), transcript variant 2, mRNA.	FALSE	Hs.631898	chr2	+	238320441	238400900	Q8TDR0	GO:0001933 // GO:0006996 // GO:0021532 // GO:0031076 // GO:0031333 // GO:0032480 // GO:0032688 // GO:0035050 // GO:0036342 // GO:0042073 // GO:0042384 // GO:0042733 // GO:0050687 // GO:1901621 // GO:0042073 // GO:0042384 // GO:0042384	negative regulation of protein phosphorylation // organelle organization // neural tube patterning // embryonic camera-type eye development // negative regulation of protein complex assembly // negative regulation of type I interferon production // negative regulation of interferon-beta production // embryonic heart tube development // post-anal tail morphogenesis // intraciliary transport // cil…	GO:0005813 // GO:0005929 // GO:0005930 // GO:0030992 // GO:0030992 // GO:0036064 // GO:0072372 // GO:0097542 // GO:0005737 // GO:0005813 // GO:0005813 // GO:0005856 // GO:0005929 // GO:0005929 // GO:0030992 // GO:0030992 // GO:0042995	centrosome // cilium // axoneme // intraciliary transport particle B // intraciliary transport particle B // ciliary basal body // primary cilium // ciliary tip // cytoplasm // centrosome // centrosome // cytoskeleton // cilium // cilium // intraciliary transport particle B // intraciliary transport particle B // cell projection	GO:0005515 // GO:0008017	protein binding // microtubule binding	---	---	---	---	10	main
176	TC0200011287.hg.1	7.64828	7.74486	7.5517	8.93884	8.98742	8.89025	1.29055	0.00694491	0.0805411	NM_001040445	ASB1	2q37	NM_001040445	RefSeq	Homo sapiens ankyrin repeat and SOCS box containing 1 (ASB1), mRNA.	FALSE	Hs.516788	chr2	+	238426742	238452250	Q9Y576	GO:0016567 // GO:0030539 // GO:0035556 // GO:0042036 // GO:0007275	protein ubiquitination // male genitalia development // intracellular signal transduction // negative regulation of cytokine biosynthetic process // multicellular organismal development	GO:0005622	intracellular	GO:0003674	molecular_function	---	---	---	---	10	main
177	TC0200011362.hg.1	7.83663	7.73748	7.93578	8.96219	8.99019	8.93418	1.12556	0.00827514	0.0834462	NM_018226	RNPEPL1	2q37.3	NM_018226	RefSeq	Homo sapiens arginyl aminopeptidase (aminopeptidase B)-like 1 (RNPEPL1), mRNA.	FALSE	Hs.5345	chr2	+	240565804	240581372	Q9HAU8	GO:0006508 // GO:0019370 // GO:0043171 // GO:0006508 // GO:0006508 // GO:0043171	proteolysis // leukotriene biosynthetic process // peptide catabolic process // proteolysis // proteolysis // peptide catabolic process	GO:0005737 // GO:0005737	cytoplasm // cytoplasm	GO:0008270 // GO:0042277 // GO:0070006 // GO:0004177 // GO:0008233 // GO:0008237 // GO:0008270 // GO:0008270 // GO:0016787 // GO:0042277 // GO:0046872 // GO:0070006	zinc ion binding // peptide binding // metalloaminopeptidase activity // aminopeptidase activity // peptidase activity // metallopeptidase activity // zinc ion binding // zinc ion binding // hydrolase activity // peptide binding // metal ion binding // metalloaminopeptidase activity	---	---	---	---	10	main
178	TC0200011548.hg.1	9.65759	9.70943	9.60575	10.7706	10.6884	10.8527	1.11298	0.00753203	0.0822515	NM_003310	TSSC1	2p25.3	NM_003310	RefSeq	Homo sapiens tumor suppressing subtransferable candidate 1 (TSSC1), mRNA.	FALSE	Hs.502770	chr2	-	3188925	3377882	Q53HC9	---	---	---	---	---	---	---	---	---	---	10	main
179	TC0200011551.hg.1	8.57571	8.59858	8.55284	11.7461	11.7483	11.7439	3.17041	5.25044e-05	0.0483117	NM_001306077	ADI1	2p25.3	NM_001306077	RefSeq	Homo sapiens acireductone dioxygenase 1 (ADI1), transcript variant 2, mRNA.	FALSE	Hs.502773	chr2	-	3497361	3519736	Q9BV57	GO:0000096 // GO:0006595 // GO:0019509 // GO:0019509 // GO:0019509 // GO:0034641 // GO:0044281 // GO:0055114 // GO:0008652 // GO:0009086	sulfur amino acid metabolic process // polyamine metabolic process // L-methionine biosynthetic process from methylthioadenosine // L-methionine biosynthetic process from methylthioadenosine // L-methionine biosynthetic process from methylthioadenosine // cellular nitrogen compound metabolic process // small molecule metabolic process // oxidation-reduction process // cellular amino acid biosynth…	GO:0005634 // GO:0005737 // GO:0005829 // GO:0005886 // GO:0005634 // GO:0005737 // GO:0005886 // GO:0016020	nucleus // cytoplasm // cytosol // plasma membrane // nucleus // cytoplasm // plasma membrane // membrane	GO:0005515 // GO:0010309 // GO:0016491 // GO:0046872 // GO:0010309 // GO:0016491 // GO:0051213	protein binding // acireductone dioxygenase [iron(II)-requiring] activity // oxidoreductase activity // metal ion binding // acireductone dioxygenase [iron(II)-requiring] activity // oxidoreductase activity // dioxygenase activity	---	---	---	---	10	main
180	TC0200011980.hg.1	8.74384	8.61295	8.87472	10.7279	11.0977	10.3582	1.9841	0.0369267	0.143619	NM_006277	ITSN2	2p23.3	NM_006277	RefSeq	Homo sapiens intersectin 2 (ITSN2), transcript variant 1, mRNA.	FALSE	Hs.432562	chr2	-	24202864	24360714	Q9NZM3	GO:0006897 // GO:0009967 // GO:0035023 // GO:0043547 // GO:1903861 // GO:0030154	endocytosis // positive regulation of signal transduction // regulation of Rho protein signal transduction // positive regulation of GTPase activity // positive regulation of dendrite extension // cell differentiation	GO:0005737 // GO:0005813 // GO:0070062	cytoplasm // centrosome // extracellular exosome	GO:0005070 // GO:0005089 // GO:0005509 // GO:0005515 // GO:0046872	SH3/SH2 adaptor activity // Rho guanyl-nucleotide exchange factor activity // calcium ion binding // protein binding // metal ion binding	---	---	---	---	10	main
181	TC0200012062.hg.1	9.19759	9.04164	9.35355	10.9268	10.8562	10.9973	1.72917	0.00965858	0.0872731	NM_013388	PREB	2p23.3	NM_013388	RefSeq	Homo sapiens prolactin regulatory element binding (PREB), mRNA.	FALSE	Hs.279784	chr2	-	27130756	27134675	Q9HCU5	GO:0006351 // GO:0006355 // GO:0006888 // GO:0015031 // GO:0018279 // GO:0030968 // GO:0036498 // GO:0043687 // GO:0044267 // GO:0048208 // GO:0061024 // GO:0006355 // GO:0006810 // GO:0016192	transcription, DNA-templated // regulation of transcription, DNA-templated // ER to Golgi vesicle-mediated transport // protein transport // protein N-linked glycosylation via asparagine // endoplasmic reticulum unfolded protein response // IRE1-mediated unfolded protein response // post-translational protein modification // cellular protein metabolic process // COPII vesicle coating // membrane …	GO:0000139 // GO:0005634 // GO:0005789 // GO:0016020 // GO:0016021 // GO:0005634 // GO:0005783 // GO:0005789 // GO:0016020	Golgi membrane // nucleus // endoplasmic reticulum membrane // membrane // integral component of membrane // nucleus // endoplasmic reticulum // endoplasmic reticulum membrane // membrane	GO:0003677	DNA binding	---	---	---	---	10	main
182	TC0200012076.hg.1	12.153	12.0628	12.2431	13.3419	13.2769	13.4068	1.18891	0.00861263	0.084567	NM_177983	PPM1G	2p23.3	NM_177983	RefSeq	Homo sapiens protein phosphatase, Mg2+/Mn2+ dependent, 1G (PPM1G), mRNA.	FALSE	Hs.643951	chr2	-	27381194	27409687	O15355	GO:0006470 // GO:0007050 // GO:0035970 // GO:0006470 // GO:0007050	protein dephosphorylation // cell cycle arrest // peptidyl-threonine dephosphorylation // protein dephosphorylation // cell cycle arrest	GO:0005634 // GO:0005654 // GO:0005737 // GO:0016020 // GO:0005634	nucleus // nucleoplasm // cytoplasm // membrane // nucleus	GO:0004722 // GO:0005515 // GO:0046872 // GO:0003824 // GO:0004721 // GO:0004722 // GO:0004722 // GO:0016787 // GO:0043169	protein serine/threonine phosphatase activity // protein binding // metal ion binding // catalytic activity // phosphoprotein phosphatase activity // protein serine/threonine phosphatase activity // protein serine/threonine phosphatase activity // hydrolase activity // cation binding	GenMAPP	mRNA_processing_Reactome	---	---	10	main
183	TC0200012489.hg.1	8.34286	8.50572	8.18001	9.51284	9.36636	9.65933	1.16998	0.0333091	0.136367	NM_002643	PIGF	2p21-p16	NM_002643	RefSeq	Homo sapiens phosphatidylinositol glycan anchor biosynthesis, class F (PIGF), transcript variant 1, mRNA.	FALSE	Hs.468415	chr2	-	46580937	46617119	Q07326	GO:0006501 // GO:0006506 // GO:0016254 // GO:0043687 // GO:0044267 // GO:0006506 // GO:0006506	C-terminal protein lipidation // GPI anchor biosynthetic process // preassembly of GPI anchor in ER membrane // post-translational protein modification // cellular protein metabolic process // GPI anchor biosynthetic process // GPI anchor biosynthetic process	GO:0005789 // GO:0005789 // GO:0016021 // GO:0005783 // GO:0005789 // GO:0016020	endoplasmic reticulum membrane // endoplasmic reticulum membrane // integral component of membrane // endoplasmic reticulum // endoplasmic reticulum membrane // membrane	GO:0004307	ethanolaminephosphotransferase activity	GenMAPP	Circadian_Exercise	---	---	10	main
184	TC0200012499.hg.1	10.2199	10.1999	10.2398	12.3693	12.4045	12.3341	2.14946	0.000353639	0.0485952	NM_001171506	MCFD2	2p21	NM_001171506	RefSeq	Homo sapiens multiple coagulation factor deficiency 2 (MCFD2), transcript variant 2, mRNA.	FALSE	Hs.662152	chr2	-	46901870	46941855	Q8NI22	GO:0006888 // GO:0015031 // GO:0018279 // GO:0043687 // GO:0044267 // GO:0048208 // GO:0061024 // GO:0006810 // GO:0016192	ER to Golgi vesicle-mediated transport // protein transport // protein N-linked glycosylation via asparagine // post-translational protein modification // cellular protein metabolic process // COPII vesicle coating // membrane organization // transport // vesicle-mediated transport	GO:0000139 // GO:0005789 // GO:0012507 // GO:0033116 // GO:0005783 // GO:0005793 // GO:0005794	Golgi membrane // endoplasmic reticulum membrane // ER to Golgi transport vesicle membrane // endoplasmic reticulum-Golgi intermediate compartment membrane // endoplasmic reticulum // endoplasmic reticulum-Golgi intermediate compartment // Golgi apparatus	GO:0005509 // GO:0046872	calcium ion binding // metal ion binding	---	---	---	---	10	main
185	TC0200012642.hg.1	9.62528	9.66907	9.58149	10.7953	10.7586	10.832	1.16998	0.00237635	0.0647118	NM_001005369	MTIF2	2p16.1	NM_001005369	RefSeq	Homo sapiens mitochondrial translational initiation factor 2 (MTIF2), transcript variant 1, mRNA.	FALSE	Hs.149894	chr2	-	55236595	55269347	P46199	GO:0006446 // GO:0006996 // GO:0032543 // GO:0032790 // GO:0070124 // GO:0070124 // GO:0070124 // GO:0006412 // GO:0006413 // GO:0070124 // GO:0008152	regulation of translational initiation // organelle organization // mitochondrial translation // ribosome disassembly // mitochondrial translational initiation // mitochondrial translational initiation // mitochondrial translational initiation // translation // translational initiation // mitochondrial translational initiation // metabolic process	GO:0005654 // GO:0005739 // GO:0005739 // GO:0005622 // GO:0005739	nucleoplasm // mitochondrion // mitochondrion // intracellular // mitochondrion	GO:0003743 // GO:0003924 // GO:0005525 // GO:0008135 // GO:0043024 // GO:0044822 // GO:0000166 // GO:0003743 // GO:0003743 // GO:0003924 // GO:0003924 // GO:0008135	translation initiation factor activity // GTPase activity // GTP binding // translation factor activity, RNA binding // ribosomal small subunit binding // poly(A) RNA binding // nucleotide binding // translation initiation factor activity // translation initiation factor activity // GTPase activity // GTPase activity // translation factor activity, RNA binding	---	---	---	---	10	main
186	TC0200012652.hg.1	9.80231	9.81654	9.78809	11.0128	10.9681	11.0575	1.21046	0.00149847	0.059976	NM_033109	PNPT1	2p15	NM_033109	RefSeq	Homo sapiens polyribonucleotide nucleotidyltransferase 1 (PNPT1), mRNA.	FALSE	Hs.388733	chr2	-	55634063	55693910	Q8TCS8	GO:0000957 // GO:0000958 // GO:0000962 // GO:0000964 // GO:0000965 // GO:0006401 // GO:0006402 // GO:0034599 // GO:0035458 // GO:0035927 // GO:0035928 // GO:0043457 // GO:0043631 // GO:0045926 // GO:0051260 // GO:0061014 // GO:0070207 // GO:0070584 // GO:0071042 // GO:0071850 // GO:0090503 // GO:0090503 // GO:0097222 // GO:2000627 // GO:2000772 // GO:0006396 // GO:0006397 // GO:0006402 // GO:0006…	mitochondrial RNA catabolic process // mitochondrial mRNA catabolic process // positive regulation of mitochondrial RNA catabolic process // mitochondrial RNA 5'-end processing // mitochondrial RNA 3'-end processing // RNA catabolic process // mRNA catabolic process // cellular response to oxidative stress // cellular response to interferon-beta // RNA import into mitochondrion // rRNA import int…	GO:0005737 // GO:0005739 // GO:0005758 // GO:0016020 // GO:0045025 // GO:0005737 // GO:0005739 // GO:0005758	cytoplasm // mitochondrion // mitochondrial intermembrane space // membrane // mitochondrial degradosome // cytoplasm // mitochondrion // mitochondrial intermembrane space	GO:0000175 // GO:0004654 // GO:0005515 // GO:0008266 // GO:0034046 // GO:0035198 // GO:0044822 // GO:0000175 // GO:0003676 // GO:0003723 // GO:0004518 // GO:0004527 // GO:0004654 // GO:0016740 // GO:0016779 // GO:0016787	3'-5'-exoribonuclease activity // polyribonucleotide nucleotidyltransferase activity // protein binding // poly(U) RNA binding // poly(G) binding // miRNA binding // poly(A) RNA binding // 3'-5'-exoribonuclease activity // nucleic acid binding // RNA binding // nuclease activity // exonuclease activity // polyribonucleotide nucleotidyltransferase activity // transferase activity // nucleotidyltra…	---	---	---	---	10	main
187	TC0200012959.hg.1	8.5115	8.64274	8.38026	9.64867	9.86679	9.43054	1.13717	0.046635	0.159205	NM_001002755	NFU1	2p15-p13	NM_001002755	RefSeq	Homo sapiens NFU1 iron-sulfur cluster scaffold (NFU1), transcript variant 2, mRNA.	FALSE	Hs.430439	chr2	-	69395750	69437628	Q9UMS0	GO:0016226 // GO:0016226	iron-sulfur cluster assembly // iron-sulfur cluster assembly	GO:0005634 // GO:0005654 // GO:0005737 // GO:0005739 // GO:0005829 // GO:0005737 // GO:0005739 // GO:0005829	nucleus // nucleoplasm // cytoplasm // mitochondrion // cytosol // cytoplasm // mitochondrion // cytosol	GO:0005506 // GO:0005515 // GO:0051539 // GO:0005506 // GO:0051536	iron ion binding // protein binding // 4 iron, 4 sulfur cluster binding // iron ion binding // iron-sulfur cluster binding	---	---	---	---	10	main
188	TC0200013061.hg.1	8.59362	8.42053	8.7667	9.6128	9.56138	9.66422	1.01918	0.0299834	0.13073	NM_032319	PRADC1	2p13.2	NM_032319	RefSeq	Homo sapiens protease-associated domain containing 1 (PRADC1), mRNA.	FALSE	Hs.61268	chr2	-	73228006	73233238	Q9BSG0	---	---	GO:0005576 // GO:0070062 // GO:0005576	extracellular region // extracellular exosome // extracellular region	GO:0005515	protein binding	---	---	---	---	10	main
189	TC0200013104.hg.1	10.169	10.0971	10.2408	11.5128	11.4634	11.5623	1.34383	0.00418475	0.0717568	NM_001146158	MOGS	2p13.1	NM_001146158	RefSeq	Homo sapiens mannosyl-oligosaccharide glucosidase (MOGS), transcript variant 2, mRNA.	FALSE	Hs.516119	chr2	-	74461057	74465410	Q13724	GO:0006457 // GO:0006487 // GO:0009311 // GO:0018279 // GO:0043687 // GO:0044267 // GO:0008152	protein folding // protein N-linked glycosylation // oligosaccharide metabolic process // protein N-linked glycosylation via asparagine // post-translational protein modification // cellular protein metabolic process // metabolic process	GO:0005783 // GO:0005789 // GO:0005789 // GO:0016020 // GO:0016021 // GO:0070062 // GO:0005783 // GO:0005789 // GO:0005789 // GO:0016020 // GO:0016020	endoplasmic reticulum // endoplasmic reticulum membrane // endoplasmic reticulum membrane // membrane // integral component of membrane // extracellular exosome // endoplasmic reticulum // endoplasmic reticulum membrane // endoplasmic reticulum membrane // membrane // membrane	GO:0004573 // GO:0015926 // GO:0003824 // GO:0004573 // GO:0004573 // GO:0016787 // GO:0016798	mannosyl-oligosaccharide glucosidase activity // glucosidase activity // catalytic activity // mannosyl-oligosaccharide glucosidase activity // mannosyl-oligosaccharide glucosidase activity // hydrolase activity // hydrolase activity, acting on glycosyl bonds	---	---	---	---	10	main
190	TC0200013257.hg.1	10.3779	10.4731	10.2826	11.6701	11.681	11.6593	1.29228	0.0054547	0.0753214	NM_001206840	TGOLN2	2p11.2	NM_001206840	RefSeq	Homo sapiens trans-golgi network protein 2 (TGOLN2), transcript variant 2, mRNA.	FALSE	Hs.593382	chr2	-	85311671	85328425	O43493	GO:0006895 // GO:0006895	Golgi to endosome transport // Golgi to endosome transport	GO:0005654 // GO:0005768 // GO:0005794 // GO:0005802 // GO:0005886 // GO:0016021 // GO:0030133 // GO:0030140 // GO:0005768 // GO:0005794 // GO:0005802 // GO:0005802 // GO:0016020 // GO:0030140	nucleoplasm // endosome // Golgi apparatus // trans-Golgi network // plasma membrane // integral component of membrane // transport vesicle // trans-Golgi network transport vesicle // endosome // Golgi apparatus // trans-Golgi network // trans-Golgi network // membrane // trans-Golgi network transport vesicle	GO:0005515	protein binding	---	---	---	---	10	main
191	TC0200013284.hg.1	7.75163	7.81433	7.68893	8.81215	8.70219	8.92211	1.06052	0.0139492	0.0978049	NM_001013649	C2orf68	2p11.2	NM_001013649	RefSeq	Homo sapiens chromosome 2 open reading frame 68 (C2orf68), mRNA.	FALSE	Hs.516159	chr2	-	85605253	85612066	Q2NKX9	---	---	---	---	---	---	---	---	---	---	10	main
192	TC0200013298.hg.1	7.12759	7.0579	7.19728	8.13983	8.40734	7.87231	1.01223	0.06716	0.191545	NM_001042437	ST3GAL5	2p11.2	NM_001042437	RefSeq	Homo sapiens ST3 beta-galactoside alpha-2,3-sialyltransferase 5 (ST3GAL5), transcript variant 2, mRNA.	FALSE	Hs.415117	chr2	-	85839144	85889034	Q9UNP4	GO:0001574 // GO:0001574 // GO:0005975 // GO:0006488 // GO:0006688 // GO:0009311 // GO:0016266 // GO:0018146 // GO:0018279 // GO:0043687 // GO:0044267 // GO:0097503 // GO:0097503 // GO:0097503 // GO:0097503 // GO:0001574 // GO:0006486 // GO:0009311 // GO:0016266 // GO:0018146 // GO:0097503 // GO:0008152	ganglioside biosynthetic process // ganglioside biosynthetic process // carbohydrate metabolic process // dolichol-linked oligosaccharide biosynthetic process // glycosphingolipid biosynthetic process // oligosaccharide metabolic process // O-glycan processing // keratan sulfate biosynthetic process // protein N-linked glycosylation via asparagine // post-translational protein modification // cel…	GO:0000139 // GO:0000139 // GO:0005887 // GO:0016021 // GO:0030173 // GO:0000139 // GO:0005794 // GO:0016020 // GO:0016021	Golgi membrane // Golgi membrane // integral component of plasma membrane // integral component of membrane // integral component of Golgi membrane // Golgi membrane // Golgi apparatus // membrane // integral component of membrane	GO:0003836 // GO:0004513 // GO:0008373 // GO:0047291 // GO:0003836 // GO:0008373 // GO:0016740 // GO:0016757 // GO:0047291	beta-galactoside (CMP) alpha-2,3-sialyltransferase activity // neolactotetraosylceramide alpha-2,3-sialyltransferase activity // sialyltransferase activity // lactosylceramide alpha-2,3-sialyltransferase activity // beta-galactoside (CMP) alpha-2,3-sialyltransferase activity // sialyltransferase activity // transferase activity // transferase activity, transferring glycosyl groups // lactosylcera…	---	---	---	---	10	main
193	TC0200013595.hg.1	7.57171	7.44027	7.70315	9.18397	9.2166	9.15134	1.61226	0.00698257	0.0807732	NM_001160154	MGAT4A	2q12	NM_001160154	RefSeq	Homo sapiens mannosyl (alpha-1,3-)-glycoprotein beta-1,4-N-acetylglucosaminyltransferase, isozyme A (MGAT4A), transcript variant 2, mRNA.	FALSE	Hs.177576	chr2	-	98619106	98731126	Q9UM21	GO:0006491 // GO:0018279 // GO:0043687 // GO:0044267 // GO:0005975 // GO:0006486 // GO:0006487	N-glycan processing // protein N-linked glycosylation via asparagine // post-translational protein modification // cellular protein metabolic process // carbohydrate metabolic process // protein glycosylation // protein N-linked glycosylation	GO:0000139 // GO:0016021 // GO:0070062 // GO:0000139 // GO:0005576 // GO:0005794 // GO:0016020	Golgi membrane // integral component of membrane // extracellular exosome // Golgi membrane // extracellular region // Golgi apparatus // membrane	GO:0008454 // GO:0046872 // GO:0008375 // GO:0008454 // GO:0016740 // GO:0016757 // GO:0016758	alpha-1,3-mannosylglycoprotein 4-beta-N-acetylglucosaminyltransferase activity // metal ion binding // acetylglucosaminyltransferase activity // alpha-1,3-mannosylglycoprotein 4-beta-N-acetylglucosaminyltransferase activity // transferase activity // transferase activity, transferring glycosyl groups // transferase activity, transferring hexosyl groups	---	---	---	---	10	main
194	TC0200013607.hg.1	7.1301	7.1166	7.14359	8.36238	8.17104	8.55372	1.23228	0.0233835	0.118062	NM_005783	TXNDC9	2q11.2	NM_005783	RefSeq	Homo sapiens thioredoxin domain containing 9 (TXNDC9), mRNA.	FALSE	Hs.536122	chr2	-	99318982	99340702	O14530	GO:0045454 // GO:0008150	cell redox homeostasis // biological_process	GO:0005634 // GO:0005737 // GO:0005813 // GO:0030496 // GO:0005575 // GO:0005815 // GO:0005856 // GO:0005623	nucleus // cytoplasm // centrosome // midbody // cellular_component // microtubule organizing center // cytoskeleton // cell	GO:0005515	protein binding	---	---	---	---	10	main
195	TC0200013616.hg.1	7.56	8.12396	6.99605	9.42283	9.35729	9.48837	1.86283	0.0816711	0.213778	NM_001025108	AFF3	2q11.2-q12	NM_001025108	RefSeq	Homo sapiens AF4/FMR2 family, member 3 (AFF3), transcript variant 2, mRNA.	FALSE	Hs.444414	chr2	-	99545419	100142739	P51826	GO:0006351 // GO:0006355 // GO:0034612 // GO:0035116	transcription, DNA-templated // regulation of transcription, DNA-templated // response to tumor necrosis factor // embryonic hindlimb morphogenesis	GO:0005634 // GO:0005654 // GO:0005737 // GO:0005634	nucleus // nucleoplasm // cytoplasm // nucleus	GO:0003690 // GO:0003677	double-stranded DNA binding // DNA binding	---	---	---	---	10	main
196	TC0200013746.hg.1	8.57984	8.79671	8.36296	9.5962	9.55121	9.6412	1.01637	0.0443557	0.15558	NM_001142621	TGFBRAP1	2q12.1	NM_001142621	RefSeq	Homo sapiens transforming growth factor, beta receptor associated protein 1 (TGFBRAP1), transcript variant 2, mRNA.	FALSE	Hs.446350	chr2	-	105264390	105330034	Q8WUH2	GO:0006355 // GO:0006886 // GO:0007165 // GO:0007179 // GO:0008333 // GO:0034058 // GO:0006810 // GO:0015031 // GO:0016192	regulation of transcription, DNA-templated // intracellular protein transport // signal transduction // transforming growth factor beta receptor signaling pathway // endosome to lysosome transport // endosomal vesicle fusion // transport // protein transport // vesicle-mediated transport	GO:0005769 // GO:0016020 // GO:0033263 // GO:0005737 // GO:0005768 // GO:0005769 // GO:0005622	early endosome // membrane // CORVET complex // cytoplasm // endosome // early endosome // intracellular	GO:0005160 // GO:0005515 // GO:0046332	transforming growth factor beta receptor binding // protein binding // SMAD binding	---	---	---	---	10	main
197	TC0200013836.hg.1	9.95604	10.1078	9.80425	11.1073	11.374	10.8405	1.15124	0.0642975	0.18689	NM_144710	2019-09-10	2q13	NM_144710	RefSeq	Homo sapiens septin 10 (SEPT10), transcript variant 1, mRNA.	FALSE	Hs.469615	chr2	-	109542797	109614206	Q9P0V9	GO:0007049 // GO:0051301	cell cycle // cell division	GO:0005737 // GO:0005856	cytoplasm // cytoskeleton	GO:0005515 // GO:0005525 // GO:0000166	protein binding // GTP binding // nucleotide binding	---	---	---	---	10	main
198	TC0200013878.hg.1	11.0662	11.1127	11.0197	12.7661	12.8353	12.6969	1.69992	0.00239745	0.0647233	NM_001278616	BUB1	2q14	NM_001278616	RefSeq	Homo sapiens BUB1 mitotic checkpoint serine/threonine kinase (BUB1), transcript variant 2, mRNA.	FALSE	Hs.469649	chr2	-	110637698	110678114	O43683	GO:0000278 // GO:0006468 // GO:0006915 // GO:0007059 // GO:0007063 // GO:0007067 // GO:0007093 // GO:0007094 // GO:0007264 // GO:0008283 // GO:0016032 // GO:0051301 // GO:0051983 // GO:0071173 // GO:0071173 // GO:2001244 // GO:0007049 // GO:0016310 // GO:0007094	mitotic cell cycle // protein phosphorylation // apoptotic process // chromosome segregation // regulation of sister chromatid cohesion // mitotic nuclear division // mitotic cell cycle checkpoint // mitotic spindle assembly checkpoint // small GTPase mediated signal transduction // cell proliferation // viral process // cell division // regulation of chromosome segregation // spindle assembly ch…	GO:0000776 // GO:0000777 // GO:0000942 // GO:0005654 // GO:0005737 // GO:0005829 // GO:0016020 // GO:0000775 // GO:0000776 // GO:0000777 // GO:0000780 // GO:0005634 // GO:0005694	kinetochore // condensed chromosome kinetochore // condensed nuclear chromosome outer kinetochore // nucleoplasm // cytoplasm // cytosol // membrane // chromosome, centromeric region // kinetochore // condensed chromosome kinetochore // condensed nuclear chromosome, centromeric region // nucleus // chromosome	GO:0004672 // GO:0004674 // GO:0005515 // GO:0005524 // GO:0000166 // GO:0004672 // GO:0016301 // GO:0016740	protein kinase activity // protein serine/threonine kinase activity // protein binding // ATP binding // nucleotide binding // protein kinase activity // kinase activity // transferase activity	GenMAPP	Cell_cycle_KEGG	---	---	10	main
199	TC0200013912.hg.1	10.519	10.7566	10.2813	11.8979	12.0029	11.7929	1.37896	0.0337227	0.137299	NM_001304361	CKAP2L	2q13	NM_001304361	RefSeq	Homo sapiens cytoskeleton associated protein 2-like (CKAP2L), transcript variant 2, mRNA.	FALSE	Hs.434250	chr2	-	112736351	112764677	Q8IYA6	---	---	GO:0000922 // GO:0005737 // GO:0005813 // GO:0005856	spindle pole // cytoplasm // centrosome // cytoskeleton	---	---	---	---	---	---	10	main
200	TC0200014167.hg.1	11.6157	11.5612	11.6702	12.7355	12.7757	12.6953	1.11979	0.00363535	0.0694266	NM_000122	ERCC3	2q21	NM_000122	RefSeq	Homo sapiens excision repair cross-complementation group 3 (ERCC3), transcript variant 1, mRNA.	FALSE	Hs.469872	chr2	-	127257290	127294176	P19447	GO:0000717 // GO:0001666 // GO:0006265 // GO:0006281 // GO:0006281 // GO:0006283 // GO:0006283 // GO:0006289 // GO:0006289 // GO:0006360 // GO:0006361 // GO:0006362 // GO:0006363 // GO:0006366 // GO:0006366 // GO:0006366 // GO:0006367 // GO:0006368 // GO:0006370 // GO:0006468 // GO:0006915 // GO:0006979 // GO:0008104 // GO:0009411 // GO:0009650 // GO:0010467 // GO:0016032 // GO:0033683 // GO:0033…	nucleotide-excision repair, DNA duplex unwinding // response to hypoxia // DNA topological change // DNA repair // DNA repair // transcription-coupled nucleotide-excision repair // transcription-coupled nucleotide-excision repair // nucleotide-excision repair // nucleotide-excision repair // transcription from RNA polymerase I promoter // transcription initiation from RNA polymerase I promoter //…	GO:0000439 // GO:0005634 // GO:0005654 // GO:0005654 // GO:0005675 // GO:0005675 // GO:0005634	core TFIIH complex // nucleus // nucleoplasm // nucleoplasm // holo TFIIH complex // holo TFIIH complex // nucleus	GO:0003677 // GO:0003684 // GO:0004003 // GO:0004672 // GO:0005515 // GO:0005524 // GO:0005525 // GO:0008022 // GO:0008094 // GO:0008094 // GO:0008134 // GO:0008353 // GO:0016887 // GO:0032564 // GO:0042277 // GO:0043138 // GO:0043138 // GO:0047485 // GO:0000166 // GO:0003677 // GO:0004386 // GO:0008353 // GO:0016787 // GO:0016887	DNA binding // damaged DNA binding // ATP-dependent DNA helicase activity // protein kinase activity // protein binding // ATP binding // GTP binding // protein C-terminus binding // DNA-dependent ATPase activity // DNA-dependent ATPase activity // transcription factor binding // RNA polymerase II carboxy-terminal domain kinase activity // ATPase activity // dATP binding // peptide binding // 3'-…	GenMAPP	RNA_transcription_Reactome	---	---	10	main
201	TC0200014170.hg.1	9.1298	9.19967	9.05993	10.2136	10.1331	10.2941	1.08377	0.00953492	0.0872071	NM_006609	MAP3K2	2q14.3	NM_006609	RefSeq	Homo sapiens mitogen-activated protein kinase kinase kinase 2 (MAP3K2), mRNA.	FALSE	Hs.145605	chr2	-	127298669	127388465	Q9Y2U5	GO:0000186 // GO:0000187 // GO:0006468 // GO:0007257 // GO:0045893 // GO:0071260 // GO:0006468 // GO:0016310 // GO:0000165	activation of MAPKK activity // activation of MAPK activity // protein phosphorylation // activation of JUN kinase activity // positive regulation of transcription, DNA-templated // cellular response to mechanical stimulus // protein phosphorylation // phosphorylation // MAPK cascade	GO:0005654 // GO:0005737 // GO:0005829 // GO:0005634 // GO:0005737	nucleoplasm // cytoplasm // cytosol // nucleus // cytoplasm	GO:0004672 // GO:0004674 // GO:0004709 // GO:0005515 // GO:0005524 // GO:0019901 // GO:0046872 // GO:0000166 // GO:0004672 // GO:0004674 // GO:0016301 // GO:0016740	protein kinase activity // protein serine/threonine kinase activity // MAP kinase kinase kinase activity // protein binding // ATP binding // protein kinase binding // metal ion binding // nucleotide binding // protein kinase activity // protein serine/threonine kinase activity // kinase activity // transferase activity	GenMAPP	MAPK_Cascade	---	---	10	main
202	TC0200014404.hg.1	9.97613	9.92831	10.024	11.0204	10.8661	11.1747	1.04427	0.0231005	0.117558	NM_005915	MCM6	2q21	NM_005915	RefSeq	Homo sapiens minichromosome maintenance complex component 6 (MCM6), mRNA.	FALSE	Hs.444118	chr2	-	135839626	135876477	Q14566	GO:0000082 // GO:0000278 // GO:0006260 // GO:0006260 // GO:0006268 // GO:0006270 // GO:0006271 // GO:0006260 // GO:0007049	G1/S transition of mitotic cell cycle // mitotic cell cycle // DNA replication // DNA replication // DNA unwinding involved in DNA replication // DNA replication initiation // DNA strand elongation involved in DNA replication // DNA replication // cell cycle	GO:0000784 // GO:0005634 // GO:0005634 // GO:0005654 // GO:0005654 // GO:0042555 // GO:0005634 // GO:0042555	nuclear chromosome, telomeric region // nucleus // nucleus // nucleoplasm // nucleoplasm // MCM complex // nucleus // MCM complex	GO:0003697 // GO:0004003 // GO:0005515 // GO:0005524 // GO:0042802 // GO:0000166 // GO:0003677 // GO:0003678 // GO:0004386 // GO:0005524 // GO:0016787	single-stranded DNA binding // ATP-dependent DNA helicase activity // protein binding // ATP binding // identical protein binding // nucleotide binding // DNA binding // DNA helicase activity // helicase activity // ATP binding // hydrolase activity	GenMAPP // GenMAPP // GenMAPP	Cell_cycle_KEGG // DNA_replication_Reactome // G1_to_S_cell_cycle_Reactome	---	---	10	main
203	TC0200014785.hg.1	7.42517	7.66389	7.18646	10.2729	10.0159	10.5299	2.84771	0.0148347	0.099634	NM_018086	FIGN	2q24.3	NM_018086	RefSeq	Homo sapiens fidgetin (FIGN), mRNA.	FALSE	Hs.593650	chr2	-	163593396	163736012	Q5HY92	GO:0007067 // GO:0010569 // GO:0031122 // GO:0051301 // GO:0007049 // GO:0010569 // GO:0031122	mitotic nuclear division // regulation of double-strand break repair via homologous recombination // cytoplasmic microtubule organization // cell division // cell cycle // regulation of double-strand break repair via homologous recombination // cytoplasmic microtubule organization	GO:0005737 // GO:0005815 // GO:0005874 // GO:0016363 // GO:0005634 // GO:0005856 // GO:0016363	cytoplasm // microtubule organizing center // microtubule // nuclear matrix // nucleus // cytoskeleton // nuclear matrix	GO:0005524 // GO:0008022 // GO:0008568 // GO:0000166 // GO:0008568	ATP binding // protein C-terminus binding // microtubule-severing ATPase activity // nucleotide binding // microtubule-severing ATPase activity	---	---	---	---	10	main
204	TC0200014870.hg.1	10.2281	10.1177	10.3385	11.3396	11.2497	11.4296	1.11155	0.0160195	0.102873	NM_001293186	METTL5	2q31.1	NM_001293186	RefSeq	Homo sapiens methyltransferase like 5 (METTL5), transcript variant 2, mRNA.	FALSE	Hs.470553	chr2	-	169810081	169824931	Q9NRN9	GO:0032259	methylation	---	---	GO:0003676 // GO:0008168 // GO:0016740	nucleic acid binding // methyltransferase activity // transferase activity	---	---	---	---	10	main
205	TC0200015087.hg.1	7.65453	7.69002	7.61905	9.70447	9.57701	9.83193	2.04994	0.00413992	0.0716815	NM_178123	SESTD1	2q31.2	NM_178123	RefSeq	Homo sapiens SEC14 and spectrin domains 1 (SESTD1), mRNA.	FALSE	Hs.30977	chr2	-	179101692	179264790	Q86VW0	---	---	GO:0034704	calcium channel complex	GO:0001786 // GO:0005515 // GO:0005545 // GO:0005546 // GO:0010314 // GO:0031210 // GO:0032266 // GO:0043325 // GO:0070273 // GO:0070300 // GO:0080025	phosphatidylserine binding // protein binding // 1-phosphatidylinositol binding // phosphatidylinositol-4,5-bisphosphate binding // phosphatidylinositol-5-phosphate binding // phosphatidylcholine binding // phosphatidylinositol-3-phosphate binding // phosphatidylinositol-3,4-bisphosphate binding // phosphatidylinositol-4-phosphate binding // phosphatidic acid binding // phosphatidylinositol-3,5-b…	---	---	---	---	10	main
206	TC0200015214.hg.1	7.68093	7.4295	7.93236	9.33903	9.10933	9.56872	1.65809	0.0396908	0.148774	NM_022353	OSGEPL1	2q32.2	NM_022353	RefSeq	Homo sapiens O-sialoglycoprotein endopeptidase-like 1 (OSGEPL1), mRNA.	FALSE	Hs.60772	chr2	-	189746660	189763227	Q9H4B0	GO:0002949 // GO:0006508 // GO:0008033	tRNA threonylcarbamoyladenosine modification // proteolysis // tRNA processing	GO:0000408 // GO:0005739 // GO:0000408 // GO:0005739	EKC/KEOPS complex // mitochondrion // EKC/KEOPS complex // mitochondrion	GO:0004222 // GO:0046872 // GO:0061711 // GO:0016740 // GO:0016746	metalloendopeptidase activity // metal ion binding // N(6)-L-threonylcarbamoyladenine synthase // transferase activity // transferase activity, transferring acyl groups	---	---	---	---	10	main
207	TC0200015266.hg.1	7.59971	7.97201	7.22741	13.1996	13.3343	13.0648	5.59987	0.00496186	0.0749514	NM_001305134	TMEFF2	2q32.3	NM_001305134	RefSeq	Homo sapiens transmembrane protein with EGF-like and two follistatin-like domains 2 (TMEFF2), transcript variant 2, mRNA.	FALSE	Hs.144513	chr2	-	191949043	192195709	Q9UIK5	---	---	GO:0005576 // GO:0016021 // GO:0016020 // GO:0016021	extracellular region // integral component of membrane // membrane // integral component of membrane	GO:0003674	molecular_function	---	---	---	---	10	main
208	TC0200015402.hg.1	8.48834	8.39161	8.58507	9.90051	9.72798	10.0731	1.41217	0.0190604	0.109261	NM_173822	FAM126B	2q33.1	NM_173822	RefSeq	Homo sapiens family with sequence similarity 126, member B (FAM126B), mRNA.	FALSE	Hs.24701	chr2	-	200973718	201071671	Q8IXS8	---	---	GO:0005622	intracellular	GO:0005515	protein binding	---	---	---	---	10	main
209	TC0200015434.hg.1	7.86245	7.94461	7.78029	9.14415	9.2226	9.0657	1.28171	0.00776363	0.0828145	NM_001135745	ALS2	2q33.1	NM_001135745	RefSeq	Homo sapiens amyotrophic lateral sclerosis 2 (juvenile) (ALS2), transcript variant 2, mRNA.	FALSE	Hs.471096	chr2	-	201700263	201781189	Q96Q42	GO:0001662 // GO:0001701 // GO:0001881 // GO:0006979 // GO:0007032 // GO:0007032 // GO:0007409 // GO:0007528 // GO:0007626 // GO:0008104 // GO:0008219 // GO:0016050 // GO:0016197 // GO:0016601 // GO:0035022 // GO:0035023 // GO:0035249 // GO:0043547 // GO:0045860 // GO:0048812 // GO:0051036 // GO:0071902 // GO:0043087 // GO:0043547	behavioral fear response // in utero embryonic development // receptor recycling // response to oxidative stress // endosome organization // endosome organization // axonogenesis // neuromuscular junction development // locomotory behavior // protein localization // cell death // vesicle organization // endosomal transport // Rac protein signal transduction // positive regulation of Rac protein s…	GO:0001726 // GO:0005769 // GO:0005813 // GO:0005829 // GO:0014069 // GO:0016020 // GO:0030027 // GO:0030424 // GO:0030425 // GO:0030426 // GO:0031982 // GO:0043025 // GO:0043197 // GO:0043234 // GO:0001726 // GO:0005737 // GO:0030027 // GO:0030426 // GO:0043005 // GO:0043231	ruffle // early endosome // centrosome // cytosol // postsynaptic density // membrane // lamellipodium // axon // dendrite // growth cone // vesicle // neuronal cell body // dendritic spine // protein complex // ruffle // cytoplasm // lamellipodium // growth cone // neuron projection // intracellular membrane-bounded organelle	GO:0005085 // GO:0005087 // GO:0005515 // GO:0017112 // GO:0017137 // GO:0017137 // GO:0030676 // GO:0042803 // GO:0043539 // GO:0005085 // GO:0005089	guanyl-nucleotide exchange factor activity // Ran guanyl-nucleotide exchange factor activity // protein binding // Rab guanyl-nucleotide exchange factor activity // Rab GTPase binding // Rab GTPase binding // Rac guanyl-nucleotide exchange factor activity // protein homodimerization activity // protein serine/threonine kinase activator activity // guanyl-nucleotide exchange factor activity // Rho…	---	---	---	---	10	main
210	TC0200015476.hg.1	8.92438	8.8619	8.98686	11.3076	11.4251	11.1901	2.38326	0.00310302	0.0679032	NM_203365	RAPH1	2q33	NM_203365	RefSeq	Homo sapiens Ras association (RalGDS/AF-6) and pleckstrin homology domains 1 (RAPH1), transcript variant 3, mRNA.	FALSE	Hs.471162	chr2	-	203394345	203535410	Q70E73	GO:0007160 // GO:0007165 // GO:0048675	cell-matrix adhesion // signal transduction // axon extension	GO:0005737 // GO:0005856 // GO:0005886 // GO:0030027 // GO:0030175 // GO:0016020 // GO:0031252 // GO:0042995	cytoplasm // cytoskeleton // plasma membrane // lamellipodium // filopodium // membrane // cell leading edge // cell projection	GO:0005515	protein binding	---	---	---	---	10	main
211	TC0200015608.hg.1	9.60804	9.31007	9.90601	10.8224	10.5817	11.063	1.21434	0.0867299	0.220432	NM_001136574	LANCL1	2q34	NM_001136574	RefSeq	Homo sapiens LanC lantibiotic synthetase component C-like 1 (bacterial) (LANCL1), transcript variant 2, mRNA.	FALSE	Hs.13351	chr2	-	210431249	210477652	O43813	GO:0007186 // GO:0008152 // GO:0007186	G-protein coupled receptor signaling pathway // metabolic process // G-protein coupled receptor signaling pathway	GO:0005634 // GO:0005737 // GO:0005887 // GO:0070062 // GO:0005887 // GO:0016020	nucleus // cytoplasm // integral component of plasma membrane // extracellular exosome // integral component of plasma membrane // membrane	GO:0003824 // GO:0004930 // GO:0005515 // GO:0008270 // GO:0017124 // GO:0043295 // GO:0050750 // GO:0046872	catalytic activity // G-protein coupled receptor activity // protein binding // zinc ion binding // SH3 domain binding // glutathione binding // low-density lipoprotein particle receptor binding // metal ion binding	---	---	---	---	10	main
212	TC0200015790.hg.1	8.62456	8.57966	8.66945	10.3379	10.262	10.4139	1.71339	0.00264185	0.0653513	NM_001195731	CHPF	2q35	NM_001195731	RefSeq	Homo sapiens chondroitin polymerizing factor (CHPF), transcript variant 2, mRNA.	FALSE	Hs.516711	chr2	-	219538947	219543787	Q8IZ52	GO:0005975 // GO:0030203 // GO:0030204 // GO:0030206 // GO:0044281 // GO:0030206	carbohydrate metabolic process // glycosaminoglycan metabolic process // chondroitin sulfate metabolic process // chondroitin sulfate biosynthetic process // small molecule metabolic process // chondroitin sulfate biosynthetic process	GO:0000139 // GO:0005759 // GO:0005829 // GO:0016021 // GO:0032580 // GO:0005737 // GO:0005739 // GO:0005794 // GO:0016020	Golgi membrane // mitochondrial matrix // cytosol // integral component of membrane // Golgi cisterna membrane // cytoplasm // mitochondrion // Golgi apparatus // membrane	GO:0005515 // GO:0046872 // GO:0047238 // GO:0050510 // GO:0008376 // GO:0016740 // GO:0016757	protein binding // metal ion binding // glucuronosyl-N-acetylgalactosaminyl-proteoglycan 4-beta-N-acetylgalactosaminyltransferase activity // N-acetylgalactosaminyl-proteoglycan 3-beta-glucuronosyltransferase activity // acetylgalactosaminyltransferase activity // transferase activity // transferase activity, transferring glycosyl groups	---	---	---	---	10	main
213	TC0200015893.hg.1	11.9726	11.9818	11.9635	13.379	13.2802	13.4779	1.40642	0.00494204	0.0748871	NM_001290263	DOCK10	2q36.2	NM_001290263	RefSeq	Homo sapiens dedicator of cytokinesis 10 (DOCK10), transcript variant DOCK10.2, mRNA.	FALSE	Hs.46578	chr2	-	224765090	225042613	Q96BY6	GO:0007264 // GO:0030334 // GO:0043547	small GTPase mediated signal transduction // regulation of cell migration // positive regulation of GTPase activity	GO:0005622 // GO:0016020 // GO:0070062	intracellular // membrane // extracellular exosome	GO:0005089 // GO:0005515 // GO:0017048 // GO:0003674 // GO:0005085	Rho guanyl-nucleotide exchange factor activity // protein binding // Rho GTPase binding // molecular_function // guanyl-nucleotide exchange factor activity	---	---	---	---	10	main
214	TC0200016099.hg.1	12.6077	12.6645	12.5509	14.0585	13.9992	14.1178	1.45076	0.00318965	0.0681427	NM_001282962	HJURP	2q37.1	NM_001282962	RefSeq	Homo sapiens Holliday junction recognition protein (HJURP), transcript variant 2, mRNA.	FALSE	Hs.532968	chr2	-	233833416	233854566	Q8NCD3	GO:0006334 // GO:0007049 // GO:0007059 // GO:0034080 // GO:0034080 // GO:0043254 // GO:0051101	nucleosome assembly // cell cycle // chromosome segregation // CENP-A containing nucleosome assembly // CENP-A containing nucleosome assembly // regulation of protein complex assembly // regulation of DNA binding	GO:0000775 // GO:0000777 // GO:0005634 // GO:0005654 // GO:0005730 // GO:0005737 // GO:0000775 // GO:0005634 // GO:0005694 // GO:0005730	chromosome, centromeric region // condensed chromosome kinetochore // nucleus // nucleoplasm // nucleolus // cytoplasm // chromosome, centromeric region // nucleus // chromosome // nucleolus	GO:0003677 // GO:0005515 // GO:0042393 // GO:0042393 // GO:0042802 // GO:0042393	DNA binding // protein binding // histone binding // histone binding // identical protein binding // histone binding	---	---	---	---	10	main
215	TC0200016416.hg.1	9.99313	9.85501	10.1312	12.8375	12.7199	12.955	2.84434	0.0040409	0.0711918	NM_017877	SLC35F6	2p23.3	NM_017877	RefSeq	Homo sapiens solute carrier family 35, member F6 (SLC35F6), mRNA.	FALSE	Hs.516034	chr2	+	26764274	26781231	Q8N357	GO:0006810 // GO:0008284 // GO:1901029	transport // positive regulation of cell proliferation // negative regulation of mitochondrial outer membrane permeabilization involved in apoptotic signaling pathway	GO:0005739 // GO:0005765 // GO:0016021 // GO:0070062 // GO:0005739 // GO:0005764 // GO:0005765 // GO:0016020	mitochondrion // lysosomal membrane // integral component of membrane // extracellular exosome // mitochondrion // lysosome // lysosomal membrane // membrane	GO:0005515	protein binding	---	---	---	---	10	main
216	TC0200016417.hg.1	7.38119	7.44127	7.32111	8.94205	8.9532	8.93089	1.56086	0.00152909	0.059976	NM_001042426	CENPA	2p23.3	NM_001042426	RefSeq	Homo sapiens centromere protein A (CENPA), transcript variant 2, mRNA.	FALSE	Hs.1594	chr2	+	26785997	26801067	P49450	GO:0000132 // GO:0000278 // GO:0006334 // GO:0007264 // GO:0016032 // GO:0034080 // GO:0051382 // GO:0071459	establishment of mitotic spindle orientation // mitotic cell cycle // nucleosome assembly // small GTPase mediated signal transduction // viral process // CENP-A containing nucleosome assembly // kinetochore assembly // protein localization to chromosome, centromeric region	GO:0000775 // GO:0000778 // GO:0000780 // GO:0000786 // GO:0000939 // GO:0005634 // GO:0005654 // GO:0005829 // GO:0000775 // GO:0000775 // GO:0000776 // GO:0000777 // GO:0005634 // GO:0005634 // GO:0005694	chromosome, centromeric region // condensed nuclear chromosome kinetochore // condensed nuclear chromosome, centromeric region // nucleosome // condensed chromosome inner kinetochore // nucleus // nucleoplasm // cytosol // chromosome, centromeric region // chromosome, centromeric region // kinetochore // condensed chromosome kinetochore // nucleus // nucleus // chromosome	GO:0003677 // GO:0003682 // GO:0005515 // GO:0046982	DNA binding // chromatin binding // protein binding // protein heterodimerization activity	---	---	---	---	10	main
217	TC0200016422.hg.1	12.3234	12.2653	12.3816	13.4082	13.2776	13.5387	1.08476	0.0169155	0.105042	NM_002709	PPP1CB	2p23	NM_002709	RefSeq	Homo sapiens protein phosphatase 1, catalytic subunit, beta isozyme (PPP1CB), transcript variant 1, mRNA.	FALSE	Hs.702907	chr2	+	28751640	28802940	P62140	GO:0000086 // GO:0000278 // GO:0005977 // GO:0005979 // GO:0005981 // GO:0006470 // GO:0007179 // GO:0007264 // GO:0019433 // GO:0030155 // GO:0030512 // GO:0032922 // GO:0042752 // GO:0043153 // GO:0044281 // GO:0051301 // GO:0005975 // GO:0006470 // GO:0007049 // GO:0032922 // GO:0043153 // GO:0048511 // GO:0008152	G2/M transition of mitotic cell cycle // mitotic cell cycle // glycogen metabolic process // regulation of glycogen biosynthetic process // regulation of glycogen catabolic process // protein dephosphorylation // transforming growth factor beta receptor signaling pathway // small GTPase mediated signal transduction // triglyceride catabolic process // regulation of cell adhesion // negative regul…	GO:0000164 // GO:0000781 // GO:0005634 // GO:0005654 // GO:0005730 // GO:0005829 // GO:0005925 // GO:0042587 // GO:0070062 // GO:0070688 // GO:0072357 // GO:0005634 // GO:0005654 // GO:0005737	protein phosphatase type 1 complex // chromosome, telomeric region // nucleus // nucleoplasm // nucleolus // cytosol // focal adhesion // glycogen granule // extracellular exosome // MLL5-L complex // PTW/PP1 phosphatase complex // nucleus // nucleoplasm // cytoplasm	GO:0005515 // GO:0016791 // GO:0017018 // GO:0019901 // GO:0046872 // GO:0050115 // GO:0004721 // GO:0004722 // GO:0016787 // GO:0016791 // GO:0050115	protein binding // phosphatase activity // myosin phosphatase activity // protein kinase binding // metal ion binding // myosin-light-chain-phosphatase activity // phosphoprotein phosphatase activity // protein serine/threonine phosphatase activity // hydrolase activity // phosphatase activity // myosin-light-chain-phosphatase activity	GenMAPP // GenMAPP // GenMAPP	G13_Signaling_Pathway // G13_Signaling_Pathway // G13_Signaling_Pathway	---	---	10	main
218	TC0200016471.hg.1	7.96932	8.11325	7.82538	9.28169	9.26987	9.29351	1.31237	0.0118946	0.0933894	NM_001202513	MXD1	2p13-p12	NM_001202513	RefSeq	Homo sapiens MAX dimerization protein 1 (MXD1), transcript variant 2, mRNA.	FALSE	Hs.468908	chr2	+	69915041	69942945	Q05195	GO:0000122 // GO:0006351 // GO:0007275 // GO:0008283 // GO:0006355	negative regulation of transcription from RNA polymerase II promoter // transcription, DNA-templated // multicellular organismal development // cell proliferation // regulation of transcription, DNA-templated	GO:0005634 // GO:0005634	nucleus // nucleus	GO:0000978 // GO:0001078 // GO:0003700 // GO:0003712 // GO:0003714 // GO:0005515 // GO:0046983 // GO:0003677	RNA polymerase II core promoter proximal region sequence-specific DNA binding // transcriptional repressor activity, RNA polymerase II core promoter proximal region sequence-specific binding // transcription factor activity, sequence-specific DNA binding // transcription cofactor activity // transcription corepressor activity // protein binding // protein dimerization activity // DNA binding	---	---	---	---	10	main
219	TC0200016496.hg.1	7.92867	8.03671	7.82063	9.05275	9.20159	8.9039	1.12407	0.0257427	0.122722	NM_017623	CNNM3	2p12-p11.2	NM_017623	RefSeq	Homo sapiens cyclin and CBS domain divalent metal cation transport mediator 3 (CNNM3), transcript variant 1, mRNA.	FALSE	Hs.711617	chr2	+	96816245	96835384	Q8NE01	GO:0006811 // GO:0006810	ion transport // transport	GO:0005886 // GO:0016020 // GO:0016021 // GO:0016020	plasma membrane // membrane // integral component of membrane // membrane	GO:0005515	protein binding	---	---	---	---	10	main
220	TC0200016530.hg.1	10.2474	10.0145	10.4803	11.4704	11.4835	11.4573	1.22303	0.0345033	0.139042	NM_001100623	PLEKHB2	2q21.1	NM_001100623	RefSeq	Homo sapiens pleckstrin homology domain containing, family B (evectins) member 2 (PLEKHB2), transcript variant 3, mRNA.	FALSE	Hs.469944	chr2	+	131104847	131149852	Q96CS7	---	---	GO:0055038 // GO:0005768 // GO:0016020 // GO:0016021	recycling endosome membrane // endosome // membrane // integral component of membrane	GO:0005515	protein binding	---	---	---	---	10	main
221	TC0200016543.hg.1	10.9632	10.9277	10.9986	12.0978	11.9095	12.2861	1.13465	0.0273481	0.125866	NM_001177663	RIF1	2q23.3	NM_001177663	RefSeq	Homo sapiens replication timing regulatory factor 1 (RIF1), transcript variant 2, mRNA.	FALSE	Hs.655671 // Hs.735592	chr2	+	151409883	151483335	Q5UIP0	GO:0000723 // GO:0006281 // GO:0006302 // GO:0006303 // GO:0007049 // GO:0019827 // GO:2001034 // GO:0000723 // GO:0006974	telomere maintenance // DNA repair // double-strand break repair // double-strand break repair via nonhomologous end joining // cell cycle // stem cell population maintenance // positive regulation of double-strand break repair via nonhomologous end joining // telomere maintenance // cellular response to DNA damage stimulus	GO:0000781 // GO:0001939 // GO:0001940 // GO:0005634 // GO:0005654 // GO:0005737 // GO:0005819 // GO:0005886 // GO:0005634 // GO:0005694 // GO:0005856	chromosome, telomeric region // female pronucleus // male pronucleus // nucleus // nucleoplasm // cytoplasm // spindle // plasma membrane // nucleus // chromosome // cytoskeleton	---	---	---	---	---	---	10	main
222	TC0200016561.hg.1	7.7063	7.76864	7.64396	8.88463	8.82203	8.94724	1.17833	0.00557499	0.0759714	OTTHUMT00000333329	KLHL23	2q31.1	OTTHUMT00000333329	Havana transcript	kelch-like 23 (Drosophila)[gene_biotype:protein_coding transcript_biotype:protein_coding]	FALSE	Hs.655150	chr2	+	169694454	169751886	Q8NBE8	GO:0016567 // GO:0016567	protein ubiquitination // protein ubiquitination	GO:0031463 // GO:0031463 // GO:0016020 // GO:0016021	Cul3-RING ubiquitin ligase complex // Cul3-RING ubiquitin ligase complex // membrane // integral component of membrane	GO:0004842 // GO:0005515 // GO:0004842	ubiquitin-protein transferase activity // protein binding // ubiquitin-protein transferase activity	---	---	Pfam // Pfam	IPR006652 // IPR011498	10	main
223	TC0200016563.hg.1	8.40887	8.17077	8.64698	9.55428	9.45425	9.65431	1.14541	0.0472643	0.160443	NM_144711	KLHL23	2q31.1	NM_144711	RefSeq	Homo sapiens kelch-like family member 23 (KLHL23), mRNA.	FALSE	Hs.655150	chr2	+	169733846	169776989	Q8NBE8	GO:0016567 // GO:0016567	protein ubiquitination // protein ubiquitination	GO:0031463 // GO:0031463 // GO:0016020 // GO:0016021	Cul3-RING ubiquitin ligase complex // Cul3-RING ubiquitin ligase complex // membrane // integral component of membrane	GO:0004842 // GO:0005515 // GO:0004842	ubiquitin-protein transferase activity // protein binding // ubiquitin-protein transferase activity	---	---	---	---	10	main
224	TC0200016571.hg.1	8.21368	8.14936	8.27799	12.2571	12.2595	12.2546	4.0434	0.000253248	0.0485952	NM_001201480	OSBPL6	2q32.1	NM_001201480	RefSeq	Homo sapiens oxysterol binding protein-like 6 (OSBPL6), transcript variant 3, mRNA.	FALSE	Hs.318775	chr2	+	178194481	178402897	Q9BZF3	GO:0006869 // GO:0006810	lipid transport // transport	GO:0005829 // GO:0005886 // GO:0031965 // GO:0097038	cytosol // plasma membrane // nuclear membrane // perinuclear endoplasmic reticulum	GO:0005515 // GO:0008289	protein binding // lipid binding	---	---	---	---	10	main
225	TC0200016578.hg.1	9.61414	9.47881	9.74948	10.8823	10.5773	11.1873	1.26815	0.0627728	0.18433	NM_001287584	NUP35	2q32.1	NM_001287584	RefSeq	Homo sapiens nucleoporin 35kDa (NUP35), transcript variant 3, mRNA.	FALSE	Hs.180591	chr2	+	183117490	183161684	Q8NFH5	GO:0000278 // GO:0005975 // GO:0006355 // GO:0006607 // GO:0006999 // GO:0007077 // GO:0008033 // GO:0008645 // GO:0010467 // GO:0010827 // GO:0015758 // GO:0016032 // GO:0016925 // GO:0019048 // GO:0019054 // GO:0019058 // GO:0019083 // GO:0019221 // GO:0031047 // GO:0034605 // GO:0043687 // GO:0044267 // GO:0044281 // GO:0051028 // GO:0055085 // GO:1900034 // GO:0006355 // GO:0006607 // GO:0006…	mitotic cell cycle // carbohydrate metabolic process // regulation of transcription, DNA-templated // NLS-bearing protein import into nucleus // nuclear pore organization // mitotic nuclear envelope disassembly // tRNA processing // hexose transport // gene expression // regulation of glucose transport // glucose transport // viral process // protein sumoylation // modulation by virus of host mor…	GO:0005635 // GO:0005652 // GO:0005654 // GO:0005886 // GO:0031965 // GO:0043231 // GO:0044613 // GO:0044615 // GO:0045111 // GO:0005634 // GO:0005643 // GO:0016020 // GO:0031965 // GO:0044613 // GO:0044615	nuclear envelope // nuclear lamina // nucleoplasm // plasma membrane // nuclear membrane // intracellular membrane-bounded organelle // nuclear pore central transport channel // nuclear pore nuclear basket // intermediate filament cytoskeleton // nucleus // nuclear pore // membrane // nuclear membrane // nuclear pore central transport channel // nuclear pore nuclear basket	GO:0003697 // GO:0005487 // GO:0005515 // GO:0005543 // GO:0003697 // GO:0005487 // GO:0005543	single-stranded DNA binding // nucleocytoplasmic transporter activity // protein binding // phospholipid binding // single-stranded DNA binding // nucleocytoplasmic transporter activity // phospholipid binding	---	---	---	---	10	main
226	TC0200016585.hg.1	10.403	10.357	10.4491	11.481	11.4522	11.5098	1.07795	0.00252966	0.0653513	NM_001100819	MOB4	2q33.1	NM_001100819	RefSeq	Homo sapiens MOB family member 4, phocein (MOB4), transcript variant 3, mRNA.	FALSE	Hs.633165	chr2	+	197515571	197553699	Q9Y3A3	GO:0006810	transport	GO:0005737 // GO:0005794 // GO:0005829 // GO:0032580 // GO:0043025 // GO:0043197 // GO:0048471 // GO:0005737 // GO:0005794 // GO:0016020	cytoplasm // Golgi apparatus // cytosol // Golgi cisterna membrane // neuronal cell body // dendritic spine // perinuclear region of cytoplasm // cytoplasm // Golgi apparatus // membrane	GO:0005515 // GO:0019900 // GO:0046872	protein binding // kinase binding // metal ion binding	---	---	---	---	10	main
227	TC0200016591.hg.1	13.3408	13.3962	13.2855	14.536	14.4978	14.5743	1.19522	0.00315333	0.0681373	NM_001207067	BZW1	2q33	NM_001207067	RefSeq	Homo sapiens basic leucine zipper and W2 domains 1 (BZW1), transcript variant 1, mRNA.	FALSE	Hs.355983	chr2	+	200810594	200823846	Q7L1Q6	GO:0006351 // GO:0006355	transcription, DNA-templated // regulation of transcription, DNA-templated	GO:0005737 // GO:0016020	cytoplasm // membrane	GO:0044822	poly(A) RNA binding	---	---	---	---	10	main
228	TC0200016618.hg.1	9.5265	9.65314	9.39986	10.6757	10.5708	10.7807	1.14924	0.0198806	0.110691	NM_001286834	RNASEH1	2p25	NM_001286834	RefSeq	Homo sapiens ribonuclease H1 (RNASEH1), transcript variant 1, mRNA.	FALSE	Hs.568006	chr2	-	3544793	3558616	O60930	GO:0006401 // GO:0043137 // GO:0090501 // GO:0090502 // GO:0090502 // GO:0043137 // GO:0090305	RNA catabolic process // DNA replication, removal of RNA primer // RNA phosphodiester bond hydrolysis // RNA phosphodiester bond hydrolysis, endonucleolytic // RNA phosphodiester bond hydrolysis, endonucleolytic // DNA replication, removal of RNA primer // nucleic acid phosphodiester bond hydrolysis	GO:0005739 // GO:0005737	mitochondrion // cytoplasm	GO:0000287 // GO:0003676 // GO:0003723 // GO:0004523 // GO:0004540 // GO:0003676 // GO:0004518 // GO:0004519 // GO:0004523 // GO:0016787 // GO:0046872	magnesium ion binding // nucleic acid binding // RNA binding // RNA-DNA hybrid ribonuclease activity // ribonuclease activity // nucleic acid binding // nuclease activity // endonuclease activity // RNA-DNA hybrid ribonuclease activity // hydrolase activity // metal ion binding	---	---	---	---	10	main
229	TC0200016645.hg.1	9.74443	9.64987	9.83898	10.9551	10.815	11.0952	1.21064	0.0189416	0.108993	NM_018263	ASXL2	2p24.1	NM_018263	RefSeq	Homo sapiens additional sex combs like transcriptional regulator 2 (ASXL2), mRNA.	FALSE	Hs.119815	chr2	-	25737692	25878466	Q76L83	GO:0000122 // GO:0003007 // GO:0006351 // GO:0007512 // GO:0035360 // GO:0045600 // GO:0045672 // GO:0045944 // GO:0048704 // GO:1900159 // GO:1902466 // GO:0006355 // GO:0007507	negative regulation of transcription from RNA polymerase II promoter // heart morphogenesis // transcription, DNA-templated // adult heart development // positive regulation of peroxisome proliferator activated receptor signaling pathway // positive regulation of fat cell differentiation // positive regulation of osteoclast differentiation // positive regulation of transcription from RNA polymera…	GO:0000790 // GO:0005654 // GO:0005634	nuclear chromatin // nucleoplasm // nucleus	GO:0003677 // GO:0042975 // GO:0046872	DNA binding // peroxisome proliferator activated receptor binding // metal ion binding	---	---	---	---	10	main
230	TC0200016662.hg.1	14.866	14.9023	14.8298	15.894	15.9494	15.8387	1.02801	0.00411473	0.0716722	NM_001305624	CALM2	2p21	NM_001305624	RefSeq	Homo sapiens calmodulin 2 (phosphorylase kinase, delta) (CALM2), transcript variant 1, mRNA.	FALSE	Hs.468442	chr2	-	47160082	47176936	P62158	GO:0000165 // GO:0000186 // GO:0001975 // GO:0002027 // GO:0002223 // GO:0002576 // GO:0005513 // GO:0005975 // GO:0005980 // GO:0006006 // GO:0006936 // GO:0007165 // GO:0007173 // GO:0007186 // GO:0007190 // GO:0007202 // GO:0007264 // GO:0007265 // GO:0007268 // GO:0007411 // GO:0007596 // GO:0007603 // GO:0008286 // GO:0008543 // GO:0010800 // GO:0010801 // GO:0010880 // GO:0010881 // GO:0016…	MAPK cascade // activation of MAPKK activity // response to amphetamine // regulation of heart rate // stimulatory C-type lectin receptor signaling pathway // platelet degranulation // detection of calcium ion // carbohydrate metabolic process // glycogen catabolic process // glucose metabolic process // muscle contraction // signal transduction // epidermal growth factor receptor signaling pathw…	GO:0000922 // GO:0005576 // GO:0005634 // GO:0005654 // GO:0005737 // GO:0005813 // GO:0005829 // GO:0005876 // GO:0005886 // GO:0030017 // GO:0030426 // GO:0031982 // GO:0034704 // GO:0070062 // GO:0000922 // GO:0005634 // GO:0005737 // GO:0005819 // GO:0005856 // GO:0005886 // GO:0043005	spindle pole // extracellular region // nucleus // nucleoplasm // cytoplasm // centrosome // cytosol // spindle microtubule // plasma membrane // sarcomere // growth cone // vesicle // calcium channel complex // extracellular exosome // spindle pole // nucleus // cytoplasm // spindle // cytoskeleton // plasma membrane // neuron projection	GO:0005509 // GO:0005509 // GO:0005515 // GO:0008179 // GO:0019901 // GO:0019904 // GO:0030235 // GO:0031432 // GO:0031800 // GO:0031996 // GO:0031997 // GO:0043274 // GO:0043539 // GO:0043548 // GO:0044325 // GO:0048306 // GO:0050998 // GO:0072542 // GO:0005509 // GO:0019904 // GO:0030234 // GO:0044325 // GO:0046872 // GO:0047485 // GO:0016301	calcium ion binding // calcium ion binding // protein binding // adenylate cyclase binding // protein kinase binding // protein domain specific binding // nitric-oxide synthase regulator activity // titin binding // type 3 metabotropic glutamate receptor binding // thioesterase binding // N-terminal myristoylation domain binding // phospholipase binding // protein serine/threonine kinase activato…	GenMAPP // GenMAPP // GenMAPP // GenMAPP // GenMAPP // GenMAPP // GenMAPP // GenMAPP // GenMAPP // GenMAPP // GenMAPP // GenMAPP // GenMAPP	G_Protein_Signaling // G13_Signaling_Pathway // Glycogen_Metabolism // Calcium_regulation_in_cardiac_cells // Smooth_muscle_contraction // G_Protein_Signaling // G13_Signaling_Pathway // Calcium_regulation_in_cardiac_cells // Smooth_muscle_contraction // Calcium_regulation_in_cardiac_cells // Smooth_muscle_contraction // G_Protein_Signaling // G13_Signaling_Pathway	---	---	10	main
231	TC0200016672.hg.1	12.3558	12.1957	12.5158	13.4971	13.4413	13.5529	1.14135	0.0213534	0.114005	NM_007008	RTN4	2p16.3	NM_007008	RefSeq	Homo sapiens reticulon 4 (RTN4), transcript variant 3, mRNA.	FALSE	Hs.637850	chr2	-	54972187	55050828	Q9NQC3	GO:0006915 // GO:0007413 // GO:0007413 // GO:0021801 // GO:0030308 // GO:0030334 // GO:0030517 // GO:0042981 // GO:0048011 // GO:0050770 // GO:0050771 // GO:0060317 // GO:0071786 // GO:2000172 // GO:0007399 // GO:0007413 // GO:0007413 // GO:0021801 // GO:0051960 // GO:2000172	apoptotic process // axonal fasciculation // axonal fasciculation // cerebral cortex radial glia guided migration // negative regulation of cell growth // regulation of cell migration // negative regulation of axon extension // regulation of apoptotic process // neurotrophin TRK receptor signaling pathway // regulation of axonogenesis // negative regulation of axonogenesis // cardiac epithelial t…	GO:0005622 // GO:0005635 // GO:0005783 // GO:0005783 // GO:0005886 // GO:0030176 // GO:0070062 // GO:0097481 // GO:0005783 // GO:0005789 // GO:0016020 // GO:0016021 // GO:0042995	intracellular // nuclear envelope // endoplasmic reticulum // endoplasmic reticulum // plasma membrane // integral component of endoplasmic reticulum membrane // extracellular exosome // neuronal postsynaptic density // endoplasmic reticulum // endoplasmic reticulum membrane // membrane // integral component of membrane // cell projection	GO:0005515 // GO:0044822	protein binding // poly(A) RNA binding	---	---	---	---	10	main
232	TC0200016686.hg.1	11.851	11.9321	11.7699	13.3586	13.3284	13.3888	1.50764	0.00328039	0.068435	NM_144582	TEX261	2p13.3	NM_144582	RefSeq	Homo sapiens testis expressed 261 (TEX261), mRNA.	FALSE	Hs.516087	chr2	-	70985938	70994945	Q6UWH6	GO:0006888 // GO:0006888	ER to Golgi vesicle-mediated transport // ER to Golgi vesicle-mediated transport	GO:0030134 // GO:0030173 // GO:0030176 // GO:0016020 // GO:0016021 // GO:0030134 // GO:0030173 // GO:0030176	ER to Golgi transport vesicle // integral component of Golgi membrane // integral component of endoplasmic reticulum membrane // membrane // integral component of membrane // ER to Golgi transport vesicle // integral component of Golgi membrane // integral component of endoplasmic reticulum membrane	GO:0097020 // GO:0097020	COPII adaptor activity // COPII adaptor activity	---	---	---	---	10	main
233	TC0200016704.hg.1	8.52435	8.41975	8.62894	9.64054	9.75017	9.53092	1.1162	0.0179325	0.106871	NM_001198951	RNF103	2p11.2	NM_001198951	RefSeq	Homo sapiens ring finger protein 103 (RNF103), transcript variant 2, mRNA.	FALSE	Hs.469199	chr2	-	86603393	86623877	O00237	GO:0007417 // GO:0016567 // GO:0016567 // GO:0030433	central nervous system development // protein ubiquitination // protein ubiquitination // ER-associated ubiquitin-dependent protein catabolic process	GO:0005783 // GO:0005789 // GO:0016021 // GO:0005783 // GO:0016020	endoplasmic reticulum // endoplasmic reticulum membrane // integral component of membrane // endoplasmic reticulum // membrane	GO:0004842 // GO:0005515 // GO:0008270 // GO:0016874 // GO:0046872	ubiquitin-protein transferase activity // protein binding // zinc ion binding // ligase activity // metal ion binding	---	---	---	---	10	main
234	TC0200016717.hg.1	7.64192	7.70953	7.57431	9.15297	9.06457	9.24138	1.51106	0.00538108	0.0753214	NM_001102426	TBC1D8	2q11.2	NM_001102426	RefSeq	Homo sapiens TBC1 domain family, member 8 (with GRAM domain) (TBC1D8), mRNA.	FALSE	Hs.442657	chr2	-	101007228	101151384	O95759	GO:0008015 // GO:0008284 // GO:0043547 // GO:1902017	blood circulation // positive regulation of cell proliferation // positive regulation of GTPase activity // regulation of cilium assembly	GO:0016020	membrane	GO:0005096	GTPase activator activity	GenMAPP	Cell_cycle_KEGG	---	---	10	main
235	TC0200016750.hg.1	9.94609	9.80762	10.0846	10.9659	10.981	10.9507	1.01977	0.0181551	0.107256	NM_001145412	NFE2L2	2q31	NM_001145412	RefSeq	Homo sapiens nuclear factor, erythroid 2-like 2 (NFE2L2), transcript variant 2, mRNA.	FALSE	Hs.744006	chr2	-	177227595	177265131	Q16236	GO:0006366 // GO:0006954 // GO:0010499 // GO:0010628 // GO:0016567 // GO:0030194 // GO:0030968 // GO:0034599 // GO:0034599 // GO:0035690 // GO:0036003 // GO:0036499 // GO:0036499 // GO:0042149 // GO:0043161 // GO:0045454 // GO:0045944 // GO:0045944 // GO:0045944 // GO:0045995 // GO:0046326 // GO:0070301 // GO:0071356 // GO:0071498 // GO:0071499 // GO:1902037 // GO:1902176 // GO:1903071 // GO:1903…	transcription from RNA polymerase II promoter // inflammatory response // proteasomal ubiquitin-independent protein catabolic process // positive regulation of gene expression // protein ubiquitination // positive regulation of blood coagulation // endoplasmic reticulum unfolded protein response // cellular response to oxidative stress // cellular response to oxidative stress // cellular response…	GO:0000785 // GO:0005634 // GO:0005737 // GO:0005813 // GO:0005829 // GO:0005886 // GO:0032993 // GO:0005634 // GO:0005737 // GO:0005829 // GO:0032993	chromatin // nucleus // cytoplasm // centrosome // cytosol // plasma membrane // protein-DNA complex // nucleus // cytoplasm // cytosol // protein-DNA complex	GO:0000976 // GO:0000980 // GO:0001102 // GO:0001205 // GO:0003677 // GO:0003700 // GO:0005515 // GO:0019904 // GO:0044212 // GO:0003677 // GO:0003700 // GO:0003700 // GO:0043565	transcription regulatory region sequence-specific DNA binding // RNA polymerase II distal enhancer sequence-specific DNA binding // RNA polymerase II activating transcription factor binding // transcriptional activator activity, RNA polymerase II distal enhancer sequence-specific binding // DNA binding // transcription factor activity, sequence-specific DNA binding // protein binding // protein d…	---	---	---	---	10	main
236	TC0200016757.hg.1	11.3948	11.4637	11.3258	12.6555	12.5976	12.7134	1.2607	0.00506035	0.0749514	NM_013436	NCKAP1	2q32	NM_013436	RefSeq	Homo sapiens NCK-associated protein 1 (NCKAP1), transcript variant 1, mRNA.	FALSE	Hs.603732	chr2	-	182924851	183038858	Q9Y2A7	GO:0001701 // GO:0001756 // GO:0001843 // GO:0006915 // GO:0007264 // GO:0007354 // GO:0007417 // GO:0007492 // GO:0008078 // GO:0010172 // GO:0010592 // GO:0016032 // GO:0016601 // GO:0030032 // GO:0030950 // GO:0032880 // GO:0035050 // GO:0038096 // GO:0042074 // GO:0045087 // GO:0045175 // GO:0045176 // GO:0048010 // GO:0048340 // GO:0048570 // GO:0048617 // GO:0050821 // GO:2000601 // GO:0030…	in utero embryonic development // somitogenesis // neural tube closure // apoptotic process // small GTPase mediated signal transduction // zygotic determination of anterior/posterior axis, embryo // central nervous system development // endoderm development // mesodermal cell migration // embryonic body morphogenesis // positive regulation of lamellipodium assembly // viral process // Rac protei…	GO:0005829 // GO:0005925 // GO:0016021 // GO:0031209 // GO:0031258 // GO:0070062 // GO:0005886 // GO:0016020 // GO:0030027 // GO:0042995	cytosol // focal adhesion // integral component of membrane // SCAR complex // lamellipodium membrane // extracellular exosome // plasma membrane // membrane // lamellipodium // cell projection	GO:0005515 // GO:0032403 // GO:0048365	protein binding // protein complex binding // Rac GTPase binding	GenMAPP	Circadian_Exercise	---	---	10	main
237	TC0200016768.hg.1	8.86465	8.76638	8.96292	10.7702	10.858	10.6824	1.90555	0.00475023	0.0742796	NM_018441	PECR	2q35	NM_018441	RefSeq	Homo sapiens peroxisomal trans-2-enoyl-CoA reductase (PECR), mRNA.	FALSE	Hs.281680	chr2	-	216038388	216082955	Q9BY49	GO:0006633 // GO:0033306 // GO:0055114 // GO:0006629 // GO:0006631 // GO:0008152 // GO:0055114	fatty acid biosynthetic process // phytol metabolic process // oxidation-reduction process // lipid metabolic process // fatty acid metabolic process // metabolic process // oxidation-reduction process	GO:0005739 // GO:0005777 // GO:0005778 // GO:0043231 // GO:0005777	mitochondrion // peroxisome // peroxisomal membrane // intracellular membrane-bounded organelle // peroxisome	GO:0005102 // GO:0008670 // GO:0019166 // GO:0016491 // GO:0019166	receptor binding // 2,4-dienoyl-CoA reductase (NADPH) activity // trans-2-enoyl-CoA reductase (NADPH) activity // oxidoreductase activity // trans-2-enoyl-CoA reductase (NADPH) activity	GenMAPP // MetaCyc	Mitochondrial_fatty_acid_betaoxidation // PWY66-389	---	---	10	main
238	TC0200016775.hg.1	12.1179	12.162	12.0737	13.8767	13.7995	13.9539	1.75882	0.00254844	0.0653513	NM_001077198	ATG9A	2q35	NM_001077198	RefSeq	Homo sapiens autophagy related 9A (ATG9A), transcript variant 1, mRNA.	FALSE	Hs.323363	chr2	-	219219380	219229717	Q7Z3C6	GO:0000045 // GO:0000422 // GO:0015031 // GO:0032688 // GO:0034067 // GO:0034497 // GO:0034727 // GO:0044805 // GO:0045087 // GO:0000422 // GO:0006810 // GO:0006914 // GO:0034497 // GO:0034727 // GO:0044805	autophagosome assembly // mitophagy // protein transport // negative regulation of interferon-beta production // protein localization to Golgi apparatus // protein localization to pre-autophagosomal structure // piecemeal microautophagy of nucleus // late nucleophagy // innate immune response // mitophagy // transport // autophagy // protein localization to pre-autophagosomal structure // pieceme…	GO:0000407 // GO:0000421 // GO:0005768 // GO:0005770 // GO:0005776 // GO:0005789 // GO:0005802 // GO:0016020 // GO:0016021 // GO:0031410 // GO:0031902 // GO:0055037 // GO:0005737 // GO:0005768 // GO:0005770 // GO:0005776 // GO:0005776 // GO:0005783 // GO:0005794 // GO:0016020	pre-autophagosomal structure // autophagosome membrane // endosome // late endosome // autophagosome // endoplasmic reticulum membrane // trans-Golgi network // membrane // integral component of membrane // cytoplasmic vesicle // late endosome membrane // recycling endosome // cytoplasm // endosome // late endosome // autophagosome // autophagosome // endoplasmic reticulum // Golgi apparatus // m…	GO:0005515	protein binding	---	---	---	---	10	main
239	TC0300006491.hg.1	7.09152	6.89253	7.29052	10.1876	10.4122	9.96296	3.09603	0.00926336	0.0863067	NM_014674	EDEM1	3p26.1	NM_014674	RefSeq	Homo sapiens ER degradation enhancer, mannosidase alpha-like 1 (EDEM1), mRNA.	FALSE	Hs.224616	chr3	+	5187646	5219965	Q92611	GO:0006457 // GO:0006491 // GO:0018279 // GO:0030433 // GO:0030433 // GO:0030968 // GO:0030968 // GO:0036498 // GO:0036510 // GO:0043687 // GO:0044267 // GO:0097466 // GO:0097466 // GO:1904154 // GO:1904154 // GO:1904382 // GO:0006491 // GO:0006986 // GO:0030433 // GO:0030433 // GO:0030968 // GO:0097466 // GO:0008152	protein folding // N-glycan processing // protein N-linked glycosylation via asparagine // ER-associated ubiquitin-dependent protein catabolic process // ER-associated ubiquitin-dependent protein catabolic process // endoplasmic reticulum unfolded protein response // endoplasmic reticulum unfolded protein response // IRE1-mediated unfolded protein response // trimming of terminal mannose on C bra…	GO:0005783 // GO:0005783 // GO:0030176 // GO:0044322 // GO:0005783 // GO:0005789 // GO:0016020 // GO:0016021 // GO:0030176	endoplasmic reticulum // endoplasmic reticulum // integral component of endoplasmic reticulum membrane // endoplasmic reticulum quality control compartment // endoplasmic reticulum // endoplasmic reticulum membrane // membrane // integral component of membrane // integral component of endoplasmic reticulum membrane	GO:0001948 // GO:0004571 // GO:0004571 // GO:0005509 // GO:0005515 // GO:0051787 // GO:0004571 // GO:0016787 // GO:0016798	glycoprotein binding // mannosyl-oligosaccharide 1,2-alpha-mannosidase activity // mannosyl-oligosaccharide 1,2-alpha-mannosidase activity // calcium ion binding // protein binding // misfolded protein binding // mannosyl-oligosaccharide 1,2-alpha-mannosidase activity // hydrolase activity // hydrolase activity, acting on glycosyl bonds	---	---	---	---	10	main
240	TC0300006561.hg.1	9.16543	9.17987	9.15099	10.6797	10.6732	10.6863	1.5143	0.000109571	0.0485952	NM_032492	JAGN1	3p25.2	NM_032492	RefSeq	Homo sapiens jagunal homolog 1 (JAGN1), mRNA.	FALSE	Hs.24054	chr3	+	9890554	9894349	Q8N5M9	GO:0002446 // GO:0006887 // GO:0007029 // GO:0015031 // GO:0016192 // GO:0030223 // GO:0038158 // GO:0050832 // GO:1990266 // GO:0002376 // GO:0006810	neutrophil mediated immunity // exocytosis // endoplasmic reticulum organization // protein transport // vesicle-mediated transport // neutrophil differentiation // granulocyte colony-stimulating factor signaling pathway // defense response to fungus // neutrophil migration // immune system process // transport	GO:0005783 // GO:0005789 // GO:0016021 // GO:0005783 // GO:0016020	endoplasmic reticulum // endoplasmic reticulum membrane // integral component of membrane // endoplasmic reticulum // membrane	GO:0005515	protein binding	---	---	---	---	10	main
241	TC0300006714.hg.1	8.22463	8.20187	8.2474	9.38606	9.18955	9.58256	1.16142	0.0278057	0.126613	NM_033083	EAF1	3p25.1	NM_033083	RefSeq	Homo sapiens ELL associated factor 1 (EAF1), mRNA.	FALSE	Hs.716733	chr3	+	15427038	15450635	Q96JC9	GO:0006351 // GO:0006355	transcription, DNA-templated // regulation of transcription, DNA-templated	GO:0005634 // GO:0005654 // GO:0008023 // GO:0015030 // GO:0016607 // GO:0032783 // GO:0043231 // GO:0045171 // GO:0005634	nucleus // nucleoplasm // transcription elongation factor complex // Cajal body // nuclear speck // ELL-EAF complex // intracellular membrane-bounded organelle // intercellular bridge // nucleus	GO:0005515	protein binding	---	---	---	---	10	main
242	TC0300006791.hg.1	11.0992	11.1336	11.0648	12.3326	12.4073	12.2579	1.23342	0.00441615	0.073048	NM_003884	KAT2B	3p24	NM_003884	RefSeq	Homo sapiens K(lysine) acetyltransferase 2B (KAT2B), mRNA.	FALSE	Hs.533055	chr3	+	20040023	20154404	Q92831	GO:0006325 // GO:0006338 // GO:0006338 // GO:0006360 // GO:0006361 // GO:0006367 // GO:0006473 // GO:0007050 // GO:0007219 // GO:0007613 // GO:0008285 // GO:0010467 // GO:0010835 // GO:0010976 // GO:0016032 // GO:0018076 // GO:0018393 // GO:0018394 // GO:0032869 // GO:0034599 // GO:0035563 // GO:0035948 // GO:0043966 // GO:0043970 // GO:0045736 // GO:0045909 // GO:0045944 // GO:0048511 // GO:0071…	chromatin organization // chromatin remodeling // chromatin remodeling // transcription from RNA polymerase I promoter // transcription initiation from RNA polymerase I promoter // transcription initiation from RNA polymerase II promoter // protein acetylation // cell cycle arrest // Notch signaling pathway // memory // negative regulation of cell proliferation // gene expression // regulation of…	GO:0000125 // GO:0000776 // GO:0000790 // GO:0005634 // GO:0005654 // GO:0005671 // GO:0005829 // GO:0031672 // GO:0031674 // GO:0042641 // GO:0000123 // GO:0005634 // GO:0005634	PCAF complex // kinetochore // nuclear chromatin // nucleus // nucleoplasm // Ada2/Gcn5/Ada3 transcription activator complex // cytosol // A band // I band // actomyosin // histone acetyltransferase complex // nucleus // nucleus	GO:0000977 // GO:0003682 // GO:0003712 // GO:0003713 // GO:0004402 // GO:0004402 // GO:0004468 // GO:0004468 // GO:0004861 // GO:0005515 // GO:0008134 // GO:0016407 // GO:0019901 // GO:0032403 // GO:0035035 // GO:0042826 // GO:0004402 // GO:0004861 // GO:0008080 // GO:0008134 // GO:0016740 // GO:0016746 // GO:0019901 // GO:0042826	RNA polymerase II regulatory region sequence-specific DNA binding // chromatin binding // transcription cofactor activity // transcription coactivator activity // histone acetyltransferase activity // histone acetyltransferase activity // lysine N-acetyltransferase activity, acting on acetyl phosphate as donor // lysine N-acetyltransferase activity, acting on acetyl phosphate as donor // cyclin-d…	---	---	---	---	10	main
243	TC0300006847.hg.1	7.87688	7.68772	8.06605	9.11343	9.02918	9.19768	1.23655	0.0269177	0.125186	NM_001145425	NR1D2	3p24.2	NM_001145425	RefSeq	Homo sapiens nuclear receptor subfamily 1, group D, member 2 (NR1D2), transcript variant 2, mRNA.	FALSE	Hs.37288	chr3	+	23945260	23980618	Q14995	GO:0006355 // GO:0006367 // GO:0010467 // GO:0019216 // GO:0030522 // GO:0042752 // GO:0043401 // GO:0045892 // GO:0045893 // GO:0048511 // GO:0050727 // GO:0055088 // GO:2000505 // GO:2001014 // GO:0006351 // GO:0006355 // GO:0019216 // GO:0042752 // GO:0045893 // GO:0050727 // GO:0055088 // GO:2000505 // GO:2001014	regulation of transcription, DNA-templated // transcription initiation from RNA polymerase II promoter // gene expression // regulation of lipid metabolic process // intracellular receptor signaling pathway // regulation of circadian rhythm // steroid hormone mediated signaling pathway // negative regulation of transcription, DNA-templated // positive regulation of transcription, DNA-templated //…	GO:0005634 // GO:0005634 // GO:0005654 // GO:0005634	nucleus // nucleus // nucleoplasm // nucleus	GO:0001046 // GO:0003707 // GO:0004879 // GO:0005515 // GO:0008270 // GO:0003677 // GO:0003700 // GO:0043565 // GO:0046872	core promoter sequence-specific DNA binding // steroid hormone receptor activity // RNA polymerase II transcription factor activity, ligand-activated sequence-specific DNA binding // protein binding // zinc ion binding // DNA binding // transcription factor activity, sequence-specific DNA binding // sequence-specific DNA binding // metal ion binding	GenMAPP // GenMAPP	Nuclear_Receptors // Circadian_Exercise	---	---	10	main
244	TC0300006942.hg.1	13.8029	13.6912	13.9146	16.8925	16.8303	16.9547	3.08961	0.00170928	0.0601885	NM_178862	STT3B	3p23	NM_178862	RefSeq	Homo sapiens STT3B, subunit of the oligosaccharyltransferase complex (catalytic) (STT3B), mRNA.	FALSE	Hs.475812	chr3	+	31532501	31637622	Q8TCJ2	GO:0006516 // GO:0006986 // GO:0018279 // GO:0018279 // GO:0030433 // GO:0043686 // GO:0043687 // GO:0006486	glycoprotein catabolic process // response to unfolded protein // protein N-linked glycosylation via asparagine // protein N-linked glycosylation via asparagine // ER-associated ubiquitin-dependent protein catabolic process // co-translational protein modification // post-translational protein modification // protein glycosylation	GO:0005783 // GO:0008250 // GO:0008250 // GO:0016020 // GO:0016021 // GO:0005783 // GO:0005789 // GO:0016020	endoplasmic reticulum // oligosaccharyltransferase complex // oligosaccharyltransferase complex // membrane // integral component of membrane // endoplasmic reticulum // endoplasmic reticulum membrane // membrane	GO:0004579 // GO:0004579 // GO:0004576 // GO:0016740 // GO:0016757	dolichyl-diphosphooligosaccharide-protein glycotransferase activity // dolichyl-diphosphooligosaccharide-protein glycotransferase activity // oligosaccharyl transferase activity // transferase activity // transferase activity, transferring glycosyl groups	---	---	---	---	10	main
245	TC0300007004.hg.1	12.9682	13.1372	12.7992	14.2866	14.2836	14.2895	1.31838	0.016036	0.102924	NM_001162429	PDCD6IP	3p22.3	NM_001162429	RefSeq	Homo sapiens programmed cell death 6 interacting protein (PDCD6IP), transcript variant 2, mRNA.	FALSE	Hs.475896	chr3	+	33798352	33869707	Q8WUM4	GO:0000920 // GO:0006915 // GO:0006997 // GO:0007080 // GO:0010824 // GO:0015031 // GO:0016032 // GO:0019058 // GO:0039702 // GO:0090611 // GO:1901673 // GO:1903543 // GO:1903551 // GO:1903553 // GO:0006810 // GO:0007049 // GO:0016032 // GO:0051301	cell separation after cytokinesis // apoptotic process // nucleus organization // mitotic metaphase plate congression // regulation of centrosome duplication // protein transport // viral process // viral life cycle // viral budding via host ESCRT complex // ubiquitin-independent protein catabolic process via the multivesicular body sorting pathway // regulation of mitotic spindle assembly // pos…	GO:0001772 // GO:0005737 // GO:0005815 // GO:0005829 // GO:0005925 // GO:0016020 // GO:0042470 // GO:0043209 // GO:0070062 // GO:0070971 // GO:1903561 // GO:0005737 // GO:0005829 // GO:0005856	immunological synapse // cytoplasm // microtubule organizing center // cytosol // focal adhesion // membrane // melanosome // myelin sheath // extracellular exosome // endoplasmic reticulum exit site // extracellular vesicle // cytoplasm // cytosol // cytoskeleton	GO:0005515 // GO:0017124 // GO:0031871 // GO:0042803 // GO:0048306 // GO:0046983	protein binding // SH3 domain binding // proteinase activated receptor binding // protein homodimerization activity // calcium-dependent protein binding // protein dimerization activity	---	---	---	---	10	main
246	TC0300007124.hg.1	7.47098	7.54695	7.395	8.71687	8.86479	8.56895	1.24589	0.0173529	0.105806	NM_001098414	ZNF621	3p22.1	NM_001098414	RefSeq	Homo sapiens zinc finger protein 621 (ZNF621), transcript variant 2, mRNA.	FALSE	Hs.19977	chr3	+	40524878	40574685	Q6ZSS3	GO:0006351 // GO:0006355 // GO:0006355 // GO:0006355	transcription, DNA-templated // regulation of transcription, DNA-templated // regulation of transcription, DNA-templated // regulation of transcription, DNA-templated	GO:0005634 // GO:0005622	nucleus // intracellular	GO:0003677 // GO:0003700 // GO:0046872 // GO:0003676 // GO:0003700	DNA binding // transcription factor activity, sequence-specific DNA binding // metal ion binding // nucleic acid binding // transcription factor activity, sequence-specific DNA binding	---	---	---	---	10	main
247	TC0300007242.hg.1	9.75573	9.79369	9.71777	11.2916	11.2989	11.2843	1.5359	0.00063299	0.0524283	NM_014016	SACM1L	3p21.3	NM_014016	RefSeq	Homo sapiens SAC1 suppressor of actin mutations 1-like (yeast) (SACM1L), mRNA.	FALSE	Hs.156509	chr3	+	45689056	45745424	Q9NTJ5	GO:0006644 // GO:0006661 // GO:0044281 // GO:0046856 // GO:0008150 // GO:0046856 // GO:0008152	phospholipid metabolic process // phosphatidylinositol biosynthetic process // small molecule metabolic process // phosphatidylinositol dephosphorylation // biological_process // phosphatidylinositol dephosphorylation // metabolic process	GO:0000139 // GO:0005789 // GO:0005789 // GO:0005794 // GO:0030176 // GO:0032281 // GO:0005783 // GO:0005789 // GO:0016020 // GO:0016021	Golgi membrane // endoplasmic reticulum membrane // endoplasmic reticulum membrane // Golgi apparatus // integral component of endoplasmic reticulum membrane // AMPA glutamate receptor complex // endoplasmic reticulum // endoplasmic reticulum membrane // membrane // integral component of membrane	GO:0004438 // GO:0005515 // GO:0016791 // GO:0034593 // GO:0043812 // GO:0016787 // GO:0016791 // GO:0042578 // GO:0043812	phosphatidylinositol-3-phosphatase activity // protein binding // phosphatase activity // phosphatidylinositol bisphosphate phosphatase activity // phosphatidylinositol-4-phosphate phosphatase activity // hydrolase activity // phosphatase activity // phosphoric ester hydrolase activity // phosphatidylinositol-4-phosphate phosphatase activity	---	---	---	---	10	main
248	TC0300007359.hg.1	14.4173	14.5996	14.235	15.7122	15.6276	15.7968	1.29489	0.0232602	0.117813	NM_199069	NDUFAF3	3p21.31	NM_199069	RefSeq	Homo sapiens NADH dehydrogenase (ubiquinone) complex I, assembly factor 3 (NDUFAF3), transcript variant 1, mRNA.	FALSE	Hs.31387	chr3	+	49020459	49023495	Q9BU61	GO:0022904 // GO:0032981 // GO:0044237 // GO:0044281	respiratory electron transport chain // mitochondrial respiratory chain complex I assembly // cellular metabolic process // small molecule metabolic process	GO:0005634 // GO:0005743 // GO:0005743 // GO:0005634 // GO:0005739 // GO:0005743 // GO:0016020	nucleus // mitochondrial inner membrane // mitochondrial inner membrane // nucleus // mitochondrion // mitochondrial inner membrane // membrane	GO:0005515	protein binding	---	---	---	---	10	main
249	TC0300007380.hg.1	7.27848	7.3676	7.18936	9.41849	9.06205	9.77492	2.14	0.0282336	0.127389	NM_022171	TCTA	3p21	NM_022171	RefSeq	Homo sapiens T-cell leukemia translocation altered (TCTA), mRNA.	FALSE	Hs.517962	chr3	+	49412206	49416476	P57738	---	---	GO:0016021 // GO:0016020	integral component of membrane // membrane	---	---	---	---	---	---	10	main
250	TC0300007383.hg.1	10.153	10.0878	10.2182	12.485	12.5033	12.4667	2.33204	0.00084295	0.0554691	NM_001165928	DAG1	3p21	NM_001165928	RefSeq	Homo sapiens dystroglycan 1 (dystrophin-associated glycoprotein 1) (DAG1), transcript variant 1, mRNA.	FALSE	Hs.76111	chr3	+	49468703	49535618	Q14118	GO:0002011 // GO:0006509 // GO:0006607 // GO:0007016 // GO:0010470 // GO:0010717 // GO:0016340 // GO:0016476 // GO:0019048 // GO:0021682 // GO:0022011 // GO:0030198 // GO:0030336 // GO:0034453 // GO:0043409 // GO:0043434 // GO:0046718 // GO:0051898 // GO:0060441 // GO:0060445 // GO:0071679 // GO:0071711 // GO:1904261 // GO:0007016 // GO:0014044 // GO:0016032	morphogenesis of an epithelial sheet // membrane protein ectodomain proteolysis // NLS-bearing protein import into nucleus // cytoskeletal anchoring at plasma membrane // regulation of gastrulation // regulation of epithelial to mesenchymal transition // calcium-dependent cell-matrix adhesion // regulation of embryonic cell shape // modulation by virus of host morphology or physiology // nerve ma…	GO:0005576 // GO:0005604 // GO:0005615 // GO:0005654 // GO:0005737 // GO:0005856 // GO:0005886 // GO:0005886 // GO:0005913 // GO:0005925 // GO:0009279 // GO:0016010 // GO:0016011 // GO:0016021 // GO:0016323 // GO:0030027 // GO:0030175 // GO:0033268 // GO:0042383 // GO:0043034 // GO:0045121 // GO:0045211 // GO:0070062 // GO:0070938 // GO:0005576 // GO:0005615 // GO:0005634 // GO:0005654 // GO:0005…	extracellular region // basement membrane // extracellular space // nucleoplasm // cytoplasm // cytoskeleton // plasma membrane // plasma membrane // cell-cell adherens junction // focal adhesion // cell outer membrane // dystrophin-associated glycoprotein complex // dystroglycan complex // integral component of membrane // basolateral plasma membrane // lamellipodium // filopodium // node of Ran…	GO:0001618 // GO:0002162 // GO:0003779 // GO:0005509 // GO:0005515 // GO:0008307 // GO:0015631 // GO:0017166 // GO:0032403 // GO:0042169 // GO:0043237 // GO:0051393	virus receptor activity // dystroglycan binding // actin binding // calcium ion binding // protein binding // structural constituent of muscle // tubulin binding // vinculin binding // protein complex binding // SH2 domain binding // laminin-1 binding // alpha-actinin binding	---	---	---	---	10	main
251	TC0300007386.hg.1	10.5547	10.4681	10.6412	11.5654	11.6481	11.4828	1.01075	0.0137331	0.0973548	NM_001640	APEH	3p21.31	NM_001640	RefSeq	Homo sapiens acylaminoacyl-peptide hydrolase (APEH), mRNA.	FALSE	Hs.517969	chr3	+	49674002	49683963	P13798	GO:0006412 // GO:0006415 // GO:0006508 // GO:0010467 // GO:0044267 // GO:0050435 // GO:0006508	translation // translational termination // proteolysis // gene expression // cellular protein metabolic process // beta-amyloid metabolic process // proteolysis	GO:0005737 // GO:0005829 // GO:0031965 // GO:0070062 // GO:0005737	cytoplasm // cytosol // nuclear membrane // extracellular exosome // cytoplasm	GO:0004252 // GO:0005515 // GO:0008242 // GO:0044822 // GO:0004252 // GO:0008236 // GO:0016787	serine-type endopeptidase activity // protein binding // omega peptidase activity // poly(A) RNA binding // serine-type endopeptidase activity // serine-type peptidase activity // hydrolase activity	---	---	---	---	10	main
252	TC0300007495.hg.1	11.3439	11.5403	11.1476	12.5538	12.6293	12.4782	1.20986	0.0289303	0.128837	NM_014041	SPCS1	3p21.1	NM_014041	RefSeq	Homo sapiens signal peptidase complex subunit 1 (SPCS1), mRNA.	FALSE	Hs.11125	chr3	+	52704955	52711146	Q9Y6A9	GO:0006412 // GO:0006465 // GO:0006508 // GO:0006614 // GO:0010467 // GO:0044267 // GO:0045047 // GO:0050796 // GO:0006465 // GO:0006465 // GO:0006508 // GO:0045047	translation // signal peptide processing // proteolysis // SRP-dependent cotranslational protein targeting to membrane // gene expression // cellular protein metabolic process // protein targeting to ER // regulation of insulin secretion // signal peptide processing // signal peptide processing // proteolysis // protein targeting to ER	GO:0005787 // GO:0005789 // GO:0030176 // GO:0005783 // GO:0005787 // GO:0005789 // GO:0016020 // GO:0016021 // GO:0031090 // GO:0043231	signal peptidase complex // endoplasmic reticulum membrane // integral component of endoplasmic reticulum membrane // endoplasmic reticulum // signal peptidase complex // endoplasmic reticulum membrane // membrane // integral component of membrane // organelle membrane // intracellular membrane-bounded organelle	GO:0005515 // GO:0008233 // GO:0003674 // GO:0016787 // GO:0043022	protein binding // peptidase activity // molecular_function // hydrolase activity // ribosome binding	---	---	---	---	10	main
253	TC0300007512.hg.1	7.79578	8.00079	7.59078	8.85816	8.88261	8.83371	1.06238	0.0357527	0.141139	NM_006254	PRKCD	3p21.31	NM_006254	RefSeq	Homo sapiens protein kinase C, delta (PRKCD), transcript variant 1, mRNA.	FALSE	Hs.155342	chr3	+	53156009	53192717	Q05655	GO:0002223 // GO:0006468 // GO:0006915 // GO:0006915 // GO:0006921 // GO:0007049 // GO:0007165 // GO:0007173 // GO:0007202 // GO:0007596 // GO:0008543 // GO:0008631 // GO:0010467 // GO:0010469 // GO:0012501 // GO:0016064 // GO:0016572 // GO:0018107 // GO:0018108 // GO:0019221 // GO:0023021 // GO:0030168 // GO:0030837 // GO:0032079 // GO:0032091 // GO:0032613 // GO:0032615 // GO:0032930 // GO:0032…	stimulatory C-type lectin receptor signaling pathway // protein phosphorylation // apoptotic process // apoptotic process // cellular component disassembly involved in execution phase of apoptosis // cell cycle // signal transduction // epidermal growth factor receptor signaling pathway // activation of phospholipase C activity // blood coagulation // fibroblast growth factor receptor signaling p…	GO:0005634 // GO:0005654 // GO:0005737 // GO:0005739 // GO:0005783 // GO:0005829 // GO:0005829 // GO:0005886 // GO:0005886 // GO:0005911 // GO:0016363 // GO:0048471 // GO:0070062 // GO:0005634 // GO:0005737 // GO:0005783 // GO:0005886 // GO:0016020 // GO:0005622	nucleus // nucleoplasm // cytoplasm // mitochondrion // endoplasmic reticulum // cytosol // cytosol // plasma membrane // plasma membrane // cell-cell junction // nuclear matrix // perinuclear region of cytoplasm // extracellular exosome // nucleus // cytoplasm // endoplasmic reticulum // plasma membrane // membrane // intracellular	GO:0004672 // GO:0004674 // GO:0004674 // GO:0004697 // GO:0004699 // GO:0004699 // GO:0004715 // GO:0005515 // GO:0005524 // GO:0008047 // GO:0019899 // GO:0019899 // GO:0019900 // GO:0043560 // GO:0046872 // GO:0000166 // GO:0004672 // GO:0004674 // GO:0004674 // GO:0004697 // GO:0004699 // GO:0016301 // GO:0016740 // GO:0043560	protein kinase activity // protein serine/threonine kinase activity // protein serine/threonine kinase activity // protein kinase C activity // calcium-independent protein kinase C activity // calcium-independent protein kinase C activity // non-membrane spanning protein tyrosine kinase activity // protein binding // ATP binding // enzyme activator activity // enzyme binding // enzyme binding // …	GenMAPP // GenMAPP // GenMAPP // GenMAPP	G_Protein_Signaling // Wnt_signaling // Calcium_regulation_in_cardiac_cells // Smooth_muscle_contraction	---	---	10	main
254	TC0300007579.hg.1	8.44816	8.17736	8.71897	9.63431	9.50787	9.76075	1.18615	0.0580176	0.176612	NM_177966	PDE12	3p14.3	NM_177966	RefSeq	Homo sapiens phosphodiesterase 12 (PDE12), mRNA.	FALSE	Hs.572993	chr3	+	57556254	57566844	Q6L8Q7	GO:0006397 // GO:0090503 // GO:0090305	mRNA processing // RNA phosphodiester bond hydrolysis, exonucleolytic // nucleic acid phosphodiester bond hydrolysis	GO:0005759 // GO:0005739	mitochondrial matrix // mitochondrion	GO:0004535 // GO:0046872 // GO:0004518 // GO:0004527 // GO:0016787	poly(A)-specific ribonuclease activity // metal ion binding // nuclease activity // exonuclease activity // hydrolase activity	---	---	---	---	10	main
255	TC0300007606.hg.1	8.40689	8.72713	8.08664	9.95986	9.84915	10.0706	1.55297	0.0444561	0.15574	NM_020676	ABHD6	3p14.3	NM_020676	RefSeq	Homo sapiens abhydrolase domain containing 6 (ABHD6), mRNA.	FALSE	Hs.476454	chr3	+	58237506	58295693	Q9BV23	GO:0007596 // GO:0009395 // GO:0030168 // GO:0030336 // GO:0046464 // GO:0046889 // GO:0060292 // GO:2000124	blood coagulation // phospholipid catabolic process // platelet activation // negative regulation of cell migration // acylglycerol catabolic process // positive regulation of lipid biosynthetic process // long term synaptic depression // regulation of endocannabinoid signaling pathway	GO:0005739 // GO:0005886 // GO:0016021 // GO:0032281 // GO:0070062 // GO:0005739 // GO:0005739 // GO:0016020 // GO:0016021	mitochondrion // plasma membrane // integral component of membrane // AMPA glutamate receptor complex // extracellular exosome // mitochondrion // mitochondrion // membrane // integral component of membrane	GO:0004620 // GO:0047372 // GO:0003824 // GO:0004620 // GO:0004620 // GO:0016787 // GO:0047372	phospholipase activity // acylglycerol lipase activity // catalytic activity // phospholipase activity // phospholipase activity // hydrolase activity // acylglycerol lipase activity	HumanCyc	LIPAS-PWY	---	---	10	main
256	TC0300007679.hg.1	9.69635	10.0592	9.33347	12.3283	12.2971	12.3594	2.63191	0.0186173	0.108413	NM_000333	ATXN7	3p21.1-p12	NM_000333	RefSeq	Homo sapiens ataxin 7 (ATXN7), transcript variant SCA7a, mRNA.	FALSE	Hs.476595	chr3	+	63864557	64003462	O15265	GO:0000226 // GO:0006325 // GO:0006351 // GO:0006997 // GO:0007601 // GO:0016578 // GO:0042326 // GO:0043569 // GO:0045944 // GO:0000226 // GO:0006355 // GO:0006357	microtubule cytoskeleton organization // chromatin organization // transcription, DNA-templated // nucleus organization // visual perception // histone deubiquitination // negative regulation of phosphorylation // negative regulation of insulin-like growth factor receptor signaling pathway // positive regulation of transcription from RNA polymerase II promoter // microtubule cytoskeleton organiza…	GO:0005634 // GO:0005654 // GO:0005730 // GO:0005737 // GO:0015630 // GO:0016363 // GO:0030914 // GO:0005634 // GO:0005634 // GO:0005737 // GO:0005856	nucleus // nucleoplasm // nucleolus // cytoplasm // microtubule cytoskeleton // nuclear matrix // STAGA complex // nucleus // nucleus // cytoplasm // cytoskeleton	GO:0003682 // GO:0005515	chromatin binding // protein binding	---	---	---	---	10	main
257	TC0300008130.hg.1	8.87922	8.87561	8.88284	12.8623	13.4412	12.2835	3.98311	0.0204748	0.111966	NM_001850	COL8A1	3q12.3	NM_001850	RefSeq	Homo sapiens collagen, type VIII, alpha 1 (COL8A1), transcript variant 1, mRNA.	FALSE	Hs.654548 // Hs.740617	chr3	+	99638475	99799226	P27658	GO:0001525 // GO:0007155 // GO:0010811 // GO:0022617 // GO:0030198 // GO:0030574 // GO:0035987 // GO:0048593 // GO:0050673	angiogenesis // cell adhesion // positive regulation of cell-substrate adhesion // extracellular matrix disassembly // extracellular matrix organization // collagen catabolic process // endodermal cell differentiation // camera-type eye morphogenesis // epithelial cell proliferation	GO:0005576 // GO:0005591 // GO:0005788 // GO:0031012 // GO:0043231 // GO:0070062 // GO:0005576 // GO:0005578 // GO:0005581 // GO:0005604	extracellular region // collagen type VIII trimer // endoplasmic reticulum lumen // extracellular matrix // intracellular membrane-bounded organelle // extracellular exosome // extracellular region // proteinaceous extracellular matrix // collagen trimer // basement membrane	GO:0005515	protein binding	---	---	---	---	10	main
258	TC0300008144.hg.1	7.75611	7.40446	8.10776	8.88542	8.76438	9.00646	1.12931	0.0934905	0.230783	NM_020202	NIT2	3q12.2	NM_020202	RefSeq	Homo sapiens nitrilase family, member 2 (NIT2), mRNA.	FALSE	Hs.439152	chr3	+	100334701	100361637	Q9NQR4	GO:0006107 // GO:0006528 // GO:0006541 // GO:0006807	oxaloacetate metabolic process // asparagine metabolic process // glutamine metabolic process // nitrogen compound metabolic process	GO:0005737 // GO:0005739 // GO:0005813 // GO:0070062 // GO:0005737	cytoplasm // mitochondrion // centrosome // extracellular exosome // cytoplasm	GO:0050152 // GO:0016787 // GO:0016810 // GO:0050152	omega-amidase activity // hydrolase activity // hydrolase activity, acting on carbon-nitrogen (but not peptide) bonds // omega-amidase activity	---	---	---	---	10	main
259	TC0300008289.hg.1	8.91275	9.10469	8.7208	10.2844	10.3004	10.2684	1.37167	0.0191537	0.109307	NM_014648	DZIP3	3q13.13	NM_014648	RefSeq	Homo sapiens DAZ interacting zinc finger protein 3 (DZIP3), mRNA.	FALSE	Hs.409210	chr3	+	108589490	108694846	Q86Y13	GO:0000209 // GO:0042787 // GO:0043161 // GO:0016567 // GO:0042787 // GO:0043161 // GO:0008152	protein polyubiquitination // protein ubiquitination involved in ubiquitin-dependent protein catabolic process // proteasome-mediated ubiquitin-dependent protein catabolic process // protein ubiquitination // protein ubiquitination involved in ubiquitin-dependent protein catabolic process // proteasome-mediated ubiquitin-dependent protein catabolic process // metabolic process	GO:0005737 // GO:0005737	cytoplasm // cytoplasm	GO:0003723 // GO:0004842 // GO:0005515 // GO:0008270 // GO:0016874 // GO:0019902 // GO:0031593 // GO:0044822 // GO:0061630 // GO:0003723 // GO:0046872 // GO:0061630	RNA binding // ubiquitin-protein transferase activity // protein binding // zinc ion binding // ligase activity // phosphatase binding // polyubiquitin binding // poly(A) RNA binding // ubiquitin protein ligase activity // RNA binding // metal ion binding // ubiquitin protein ligase activity	---	---	---	---	10	main
260	TC0300008369.hg.1	10.3566	10.4141	10.2991	12.0047	11.9728	12.0366	1.64811	0.00158796	0.059976	NM_001690	ATP6V1A	3q13.31	NM_001690	RefSeq	Homo sapiens ATPase, H+ transporting, lysosomal 70kDa, V1 subunit A (ATP6V1A), mRNA.	FALSE	Hs.477155	chr3	+	113747019	113812058	P38606	GO:0006810 // GO:0006879 // GO:0008286 // GO:0015991 // GO:0033572 // GO:0034220 // GO:0046034 // GO:0055085 // GO:0090382 // GO:0006810 // GO:0006811 // GO:0015992	transport // cellular iron ion homeostasis // insulin receptor signaling pathway // ATP hydrolysis coupled proton transport // transferrin transport // ion transmembrane transport // ATP metabolic process // transmembrane transport // phagosome maturation // transport // ion transport // proton transport	GO:0005739 // GO:0005765 // GO:0005829 // GO:0005829 // GO:0005886 // GO:0005887 // GO:0005902 // GO:0016324 // GO:0016469 // GO:0033180 // GO:0043209 // GO:0070062 // GO:0005829 // GO:0005886 // GO:0033178	mitochondrion // lysosomal membrane // cytosol // cytosol // plasma membrane // integral component of plasma membrane // microvillus // apical plasma membrane // proton-transporting two-sector ATPase complex // proton-transporting V-type ATPase, V1 domain // myelin sheath // extracellular exosome // cytosol // plasma membrane // proton-transporting two-sector ATPase complex, catalytic domain	GO:0005524 // GO:0046961 // GO:0000166 // GO:0016787 // GO:0016820	ATP binding // proton-transporting ATPase activity, rotational mechanism // nucleotide binding // hydrolase activity // hydrolase activity, acting on acid anhydrides, catalyzing transmembrane movement of substances	---	---	---	---	10	main
261	TC0300008474.hg.1	9.06273	9.19045	8.93501	10.0952	10.2899	9.90047	1.03246	0.0472932	0.160501	NM_152305	POGLUT1	3q13.33	NM_152305	RefSeq	Homo sapiens protein O-glucosyltransferase 1 (POGLUT1), transcript variant 1, mRNA.	FALSE	Hs.231750	chr3	+	119468938	119494708	Q8NBL1	GO:0006493 // GO:0006664 // GO:0007219 // GO:0045747 // GO:0072358 // GO:0006486 // GO:0006664 // GO:0008593 // GO:0045747	protein O-linked glycosylation // glycolipid metabolic process // Notch signaling pathway // positive regulation of Notch signaling pathway // cardiovascular system development // protein glycosylation // glycolipid metabolic process // regulation of Notch signaling pathway // positive regulation of Notch signaling pathway	GO:0005788 // GO:0070062 // GO:0005783 // GO:0005788	endoplasmic reticulum lumen // extracellular exosome // endoplasmic reticulum // endoplasmic reticulum lumen	GO:0030158 // GO:0035251 // GO:0035252 // GO:0046527 // GO:0016740 // GO:0016757 // GO:0035252 // GO:0035252	protein xylosyltransferase activity // UDP-glucosyltransferase activity // UDP-xylosyltransferase activity // glucosyltransferase activity // transferase activity // transferase activity, transferring glycosyl groups // UDP-xylosyltransferase activity // UDP-xylosyltransferase activity	---	---	---	---	10	main
262	TC0300008477.hg.1	10.7671	10.6494	10.8848	11.7734	11.6851	11.8618	1.00633	0.0207145	0.11265	NM_016589	TIMMDC1	3q13.33	NM_016589	RefSeq	Homo sapiens translocase of inner mitochondrial membrane domain containing 1 (TIMMDC1), mRNA.	FALSE	Hs.477287	chr3	+	119498521	119525090	Q9NPL8	GO:0022904 // GO:0044237 // GO:0044281	respiratory electron transport chain // cellular metabolic process // small molecule metabolic process	GO:0005654 // GO:0005739 // GO:0005743 // GO:0016021 // GO:0005739 // GO:0016020 // GO:0031966	nucleoplasm // mitochondrion // mitochondrial inner membrane // integral component of membrane // mitochondrion // membrane // mitochondrial membrane	GO:0005515	protein binding	---	---	---	---	10	main
263	TC0300008563.hg.1	9.53106	9.57624	9.48588	11.171	11.1096	11.2325	1.63999	0.00215392	0.0631964	NM_032839	DIRC2	3q21.1	NM_032839	RefSeq	Homo sapiens disrupted in renal carcinoma 2 (DIRC2), mRNA.	FALSE	Hs.477346	chr3	+	122794795	122881139	Q96SL1	GO:0006810	transport	GO:0005765 // GO:0016021 // GO:0005764 // GO:0016020	lysosomal membrane // integral component of membrane // lysosome // membrane	---	---	---	---	---	---	10	main
264	TC0300008746.hg.1	9.73091	9.97578	9.48604	11.0609	11.0871	11.0348	1.33002	0.0326155	0.135304	NM_014049	ACAD9	3q21.3	NM_014049	RefSeq	Homo sapiens acyl-CoA dehydrogenase family, member 9 (ACAD9), transcript variant 1, mRNA.	FALSE	Hs.567482	chr3	+	128879490	128916067	Q9H845	GO:0032981 // GO:0033539 // GO:0055088 // GO:0008152 // GO:0033539 // GO:0055088 // GO:0055114	mitochondrial respiratory chain complex I assembly // fatty acid beta-oxidation using acyl-CoA dehydrogenase // lipid homeostasis // metabolic process // fatty acid beta-oxidation using acyl-CoA dehydrogenase // lipid homeostasis // oxidation-reduction process	GO:0005634 // GO:0005739 // GO:0030425 // GO:0005739	nucleus // mitochondrion // dendrite // mitochondrion	GO:0000062 // GO:0003995 // GO:0005515 // GO:0009055 // GO:0050660 // GO:0052890 // GO:0000062 // GO:0003995 // GO:0003995 // GO:0009055 // GO:0016491 // GO:0016627 // GO:0050660 // GO:0050660 // GO:0052890	fatty-acyl-CoA binding // acyl-CoA dehydrogenase activity // protein binding // electron carrier activity // flavin adenine dinucleotide binding // oxidoreductase activity, acting on the CH-CH group of donors, with a flavin as acceptor // fatty-acyl-CoA binding // acyl-CoA dehydrogenase activity // acyl-CoA dehydrogenase activity // electron carrier activity // oxidoreductase activity // oxidored…	---	---	---	---	10	main
265	TC0300008768.hg.1	9.43286	9.3387	9.52702	10.4411	10.3703	10.5119	1.00823	0.0133741	0.0964673	NM_001006109	HMCES	3q21.3	NM_001006109	RefSeq	Homo sapiens 5-hydroxymethylcytosine (hmC) binding, ES cell-specific (HMCES), transcript variant 1, mRNA.	FALSE	Hs.458320	chr3	+	129278828	129306186	Q96FZ2	GO:0006508	proteolysis	---	---	GO:0003677 // GO:0008233 // GO:0016787	DNA binding // peptidase activity // hydrolase activity	---	---	---	---	10	main
266	TC0300008849.hg.1	9.17123	8.99053	9.35193	10.7264	10.8711	10.5818	1.55521	0.0214385	0.114043	NM_024818	UBA5	3q22.1	NM_024818	RefSeq	Homo sapiens ubiquitin-like modifier activating enzyme 5 (UBA5), transcript variant 1, mRNA.	FALSE	Hs.170737	chr3	+	132654446	132678100	Q9GZZ9	GO:0033146 // GO:0034976 // GO:0071569 // GO:0071569 // GO:1990592	regulation of intracellular estrogen receptor signaling pathway // response to endoplasmic reticulum stress // protein ufmylation // protein ufmylation // protein K69-linked ufmylation	GO:0005634 // GO:0005737 // GO:0005829 // GO:0043231 // GO:0005737 // GO:0005829	nucleus // cytoplasm // cytosol // intracellular membrane-bounded organelle // cytoplasm // cytosol	GO:0005515 // GO:0005524 // GO:0046872 // GO:0071566 // GO:0000166 // GO:0008641	protein binding // ATP binding // metal ion binding // UFM1 activating enzyme activity // nucleotide binding // small protein activating enzyme activity	---	---	---	---	10	main
267	TC0300008999.hg.1	7.84813	7.84963	7.84663	9.42143	9.35055	9.49231	1.5733	0.00202458	0.0622606	NM_001080412	ZBTB38	3q23	NM_001080412	RefSeq	Homo sapiens zinc finger and BTB domain containing 38 (ZBTB38), mRNA.	FALSE	Hs.518301	chr3	+	141324213	141449792	Q8NAP3	GO:0006275 // GO:0006351 // GO:0006974 // GO:0045892 // GO:0045944 // GO:0006355	regulation of DNA replication // transcription, DNA-templated // cellular response to DNA damage stimulus // negative regulation of transcription, DNA-templated // positive regulation of transcription from RNA polymerase II promoter // regulation of transcription, DNA-templated	GO:0005634 // GO:0005634 // GO:0005694 // GO:0072562 // GO:0005634	nucleus // nucleus // chromosome // blood microparticle // nucleus	GO:0003700 // GO:0005515 // GO:0008327 // GO:0042803 // GO:0046872 // GO:0003676 // GO:0003677	transcription factor activity, sequence-specific DNA binding // protein binding // methyl-CpG binding // protein homodimerization activity // metal ion binding // nucleic acid binding // DNA binding	---	---	---	---	10	main
268	TC0300009035.hg.1	7.63823	7.61697	7.6595	9.50025	9.47044	9.53006	1.86202	0.000386507	0.0485952	NM_001251845	TRPC1	3q23	NM_001251845	RefSeq	Homo sapiens transient receptor potential cation channel, subfamily C, member 1 (TRPC1), transcript variant 1, mRNA.	FALSE	Hs.250687	chr3	+	142724074	142807888	P48995	GO:0006816 // GO:0006828 // GO:0007411 // GO:0034220 // GO:0042438 // GO:0046541 // GO:0051281 // GO:0051480 // GO:0051592 // GO:0055085 // GO:0070588 // GO:0070588 // GO:0006810 // GO:0006811 // GO:0006816 // GO:0006828 // GO:0055085 // GO:0070588 // GO:0070588	calcium ion transport // manganese ion transport // axon guidance // ion transmembrane transport // melanin biosynthetic process // saliva secretion // positive regulation of release of sequestered calcium ion into cytosol // cytosolic calcium ion homeostasis // response to calcium ion // transmembrane transport // calcium ion transmembrane transport // calcium ion transmembrane transport // tran…	GO:0005829 // GO:0005886 // GO:0005886 // GO:0005887 // GO:0016323 // GO:0030017 // GO:0043034 // GO:0043235 // GO:0045121 // GO:0005737 // GO:0005886 // GO:0016020 // GO:0016021 // GO:0043234	cytosol // plasma membrane // plasma membrane // integral component of plasma membrane // basolateral plasma membrane // sarcomere // costamere // receptor complex // membrane raft // cytoplasm // plasma membrane // membrane // integral component of membrane // protein complex	GO:0005261 // GO:0005262 // GO:0005515 // GO:0015279 // GO:0044325 // GO:0070679 // GO:0005216 // GO:0005261 // GO:0005262 // GO:0015279	cation channel activity // calcium channel activity // protein binding // store-operated calcium channel activity // ion channel binding // inositol 1,4,5 trisphosphate binding // ion channel activity // cation channel activity // calcium channel activity // store-operated calcium channel activity	---	---	---	---	10	main
269	TC0300009126.hg.1	9.15984	9.09347	9.22621	10.7077	10.6316	10.7838	1.54786	0.00423008	0.0718819	NM_001184720	GYG1	3q24-q25.1	NM_001184720	RefSeq	Homo sapiens glycogenin 1 (GYG1), transcript variant 2, mRNA.	FALSE	Hs.477892	chr3	+	148991341	149027669	P46976	GO:0005975 // GO:0005978 // GO:0005978 // GO:0005980 // GO:0006006 // GO:0044281 // GO:0008152	carbohydrate metabolic process // glycogen biosynthetic process // glycogen biosynthetic process // glycogen catabolic process // glucose metabolic process // small molecule metabolic process // metabolic process	GO:0005829 // GO:0016020 // GO:0043202 // GO:0070062	cytosol // membrane // lysosomal lumen // extracellular exosome	GO:0005515 // GO:0008466 // GO:0046872 // GO:0008466 // GO:0008466 // GO:0016740 // GO:0016757	protein binding // glycogenin glucosyltransferase activity // metal ion binding // glycogenin glucosyltransferase activity // glycogenin glucosyltransferase activity // transferase activity // transferase activity, transferring glycosyl groups	GenMAPP	Glycogen_Metabolism	---	---	10	main
270	TC0300009131.hg.1	11.1856	11.1033	11.2679	12.7106	12.5366	12.8846	1.52497	0.0155601	0.101692	NM_001308258	HPS3	3q24	NM_001308258	RefSeq	Homo sapiens Hermansky-Pudlak syndrome 3 (HPS3), transcript variant 2, mRNA.	FALSE	Hs.591311	chr3	+	149129584	149173732	Q969F9	GO:0006996 // GO:0043473	organelle organization // pigmentation	GO:0031084 // GO:0005737	BLOC-2 complex // cytoplasm	---	---	---	---	---	---	10	main
271	TC0300009357.hg.1	10.3084	10.2348	10.3819	11.6518	11.5907	11.713	1.34348	0.00503446	0.0749514	NM_015938	NMD3	3q26.1	NM_015938	RefSeq	Homo sapiens NMD3 ribosome export adaptor (NMD3), mRNA.	FALSE	Hs.598836	chr3	+	161104696	161253532	Q96D46	GO:0000055 // GO:0015031 // GO:0006810	ribosomal large subunit export from nucleus // protein transport // transport	GO:0005634 // GO:0005654 // GO:0005730 // GO:0005737 // GO:0016020 // GO:0005634 // GO:0005654 // GO:0005730 // GO:0005737	nucleus // nucleoplasm // nucleolus // cytoplasm // membrane // nucleus // nucleoplasm // nucleolus // cytoplasm	GO:0030674 // GO:0043023 // GO:0044822	protein binding, bridging // ribosomal large subunit binding // poly(A) RNA binding	---	---	---	---	10	main
272	TC0300009524.hg.1	9.75977	9.96411	9.55542	12.1161	12.218	12.0143	2.35636	0.00925828	0.0863067	NM_001258315	ECT2	3q26.1-q26.2	NM_001258315	RefSeq	Homo sapiens epithelial cell transforming 2 (ECT2), transcript variant 1, mRNA.	FALSE	Hs.518299	chr3	+	172750682	172821474	Q9H8V3	GO:0000902 // GO:0000910 // GO:0007264 // GO:0015031 // GO:0032147 // GO:0032467 // GO:0032467 // GO:0035023 // GO:0042307 // GO:0043065 // GO:0043065 // GO:0043123 // GO:0043547 // GO:0043547 // GO:0045666 // GO:0045859 // GO:0048011 // GO:0051056 // GO:0051260 // GO:0051988 // GO:0070301 // GO:0070830 // GO:0071277 // GO:0071479 // GO:0090630 // GO:0090630 // GO:0097190 // GO:0000910 // GO:0006…	cell morphogenesis // cytokinesis // small GTPase mediated signal transduction // protein transport // activation of protein kinase activity // positive regulation of cytokinesis // positive regulation of cytokinesis // regulation of Rho protein signal transduction // positive regulation of protein import into nucleus // positive regulation of apoptotic process // positive regulation of apoptotic…	GO:0005634 // GO:0005737 // GO:0005829 // GO:0005911 // GO:0005923 // GO:0030496 // GO:0032154 // GO:0072686 // GO:0097149 // GO:0005634 // GO:0005737 // GO:0005819 // GO:0005856 // GO:0005923 // GO:0030054 // GO:0030496 // GO:0032154	nucleus // cytoplasm // cytosol // cell-cell junction // bicellular tight junction // midbody // cleavage furrow // mitotic spindle // centralspindlin complex // nucleus // cytoplasm // spindle // cytoskeleton // bicellular tight junction // cell junction // midbody // cleavage furrow	GO:0004871 // GO:0005089 // GO:0005096 // GO:0005515 // GO:0017048 // GO:0042803 // GO:0005085 // GO:0005089 // GO:0005096	signal transducer activity // Rho guanyl-nucleotide exchange factor activity // GTPase activator activity // protein binding // Rho GTPase binding // protein homodimerization activity // guanyl-nucleotide exchange factor activity // Rho guanyl-nucleotide exchange factor activity // GTPase activator activity	---	---	---	---	10	main
273	TC0300009613.hg.1	8.27959	8.47277	8.08642	9.90983	9.87528	9.94438	1.63023	0.0141827	0.0983774	NM_003940	USP13	3q26.2-q26.3	NM_003940	RefSeq	Homo sapiens ubiquitin specific peptidase 13 (isopeptidase T-3) (USP13), mRNA.	FALSE	Hs.175322	chr3	+	179652755	179789401	Q92995	GO:0006355 // GO:0006914 // GO:0008283 // GO:0010506 // GO:0030318 // GO:0043161 // GO:0050821 // GO:0061136 // GO:0070536 // GO:1904294 // GO:1904378 // GO:0006508 // GO:0006511 // GO:0016579 // GO:0043161 // GO:0061136	regulation of transcription, DNA-templated // autophagy // cell proliferation // regulation of autophagy // melanocyte differentiation // proteasome-mediated ubiquitin-dependent protein catabolic process // protein stabilization // regulation of proteasomal protein catabolic process // protein K63-linked deubiquitination // positive regulation of ERAD pathway // maintenance of unfolded protein in…	GO:0005764 // GO:0005764	lysosome // lysosome	GO:0004197 // GO:0004843 // GO:0005515 // GO:0008242 // GO:0008270 // GO:0031625 // GO:0043130 // GO:0044389 // GO:0051087 // GO:0070628 // GO:1904288 // GO:1904454 // GO:0004197 // GO:0004843 // GO:0008233 // GO:0008234 // GO:0016787 // GO:0036459 // GO:0046872	cysteine-type endopeptidase activity // ubiquitin-specific protease activity // protein binding // omega peptidase activity // zinc ion binding // ubiquitin protein ligase binding // ubiquitin binding // ubiquitin-like protein ligase binding // chaperone binding // proteasome binding // BAT3 complex binding // ubiquitin-specific protease activity involved in positive regulation of ERAD pathway //…	---	---	---	---	10	main
274	TC0300009701.hg.1	11.2431	11.0513	11.435	12.3214	12.2798	12.3629	1.07821	0.0315784	0.13373	NM_001278708	PSMD2	3q27.1	NM_001278708	RefSeq	Homo sapiens proteasome 26S subunit, non-ATPase 2 (PSMD2), transcript variant 2, mRNA.	FALSE	Hs.518464	chr3	+	184298709	184309054	Q13200	GO:0000082 // GO:0000165 // GO:0000186 // GO:0000209 // GO:0000278 // GO:0002223 // GO:0002474 // GO:0002479 // GO:0006521 // GO:0006595 // GO:0006915 // GO:0006977 // GO:0007173 // GO:0007264 // GO:0007265 // GO:0007411 // GO:0008286 // GO:0008543 // GO:0010467 // GO:0012501 // GO:0016032 // GO:0031145 // GO:0033209 // GO:0034641 // GO:0038061 // GO:0038095 // GO:0042590 // GO:0042981 // GO:0043…	G1/S transition of mitotic cell cycle // MAPK cascade // activation of MAPKK activity // protein polyubiquitination // mitotic cell cycle // stimulatory C-type lectin receptor signaling pathway // antigen processing and presentation of peptide antigen via MHC class I // antigen processing and presentation of exogenous peptide antigen via MHC class I, TAP-dependent // regulation of cellular amino …	GO:0000502 // GO:0005634 // GO:0005654 // GO:0005829 // GO:0005838 // GO:0008540 // GO:0016020 // GO:0022624 // GO:0034515 // GO:0070062 // GO:0000502 // GO:0000502 // GO:0005634 // GO:0005838 // GO:0008540 // GO:0022624 // GO:0034515	proteasome complex // nucleus // nucleoplasm // cytosol // proteasome regulatory particle // proteasome regulatory particle, base subcomplex // membrane // proteasome accessory complex // proteasome storage granule // extracellular exosome // proteasome complex // proteasome complex // nucleus // proteasome regulatory particle // proteasome regulatory particle, base subcomplex // proteasome acces…	GO:0004175 // GO:0005515 // GO:0030234 // GO:0004175	endopeptidase activity // protein binding // enzyme regulator activity // endopeptidase activity	GenMAPP	Proteasome_Degradation	---	---	10	main
275	TC0300009738.hg.1	8.47104	8.24437	8.6977	9.91859	9.9636	9.87359	1.44756	0.0245509	0.120265	NM_021627	SENP2	3q27.2	NM_021627	RefSeq	Homo sapiens SUMO1/sentrin/SMT3 specific peptidase 2 (SENP2), mRNA.	FALSE	Hs.401388	chr3	+	185582496	185633551	Q9HC62	GO:0001934 // GO:0007507 // GO:0009950 // GO:0015031 // GO:0016055 // GO:0016925 // GO:0016926 // GO:0016926 // GO:0030111 // GO:0031397 // GO:0031398 // GO:0031648 // GO:0032091 // GO:0032875 // GO:0035562 // GO:0043518 // GO:0043687 // GO:0044267 // GO:0045444 // GO:0045944 // GO:0051028 // GO:0060707 // GO:0060711 // GO:0060712 // GO:2000045 // GO:0006508 // GO:0006810 // GO:0045444 // GO:0051…	positive regulation of protein phosphorylation // heart development // dorsal/ventral axis specification // protein transport // Wnt signaling pathway // protein sumoylation // protein desumoylation // protein desumoylation // regulation of Wnt signaling pathway // negative regulation of protein ubiquitination // positive regulation of protein ubiquitination // protein destabilization // negative…	GO:0005643 // GO:0005654 // GO:0016605 // GO:0031410 // GO:0031965 // GO:0005634 // GO:0005643 // GO:0005737 // GO:0016020 // GO:0016604 // GO:0016605	nuclear pore // nucleoplasm // PML body // cytoplasmic vesicle // nuclear membrane // nucleus // nuclear pore // cytoplasm // membrane // nuclear body // PML body	GO:0004175 // GO:0005515 // GO:0016929 // GO:0019904 // GO:0004175 // GO:0008233 // GO:0008234 // GO:0016787	endopeptidase activity // protein binding // SUMO-specific protease activity // protein domain specific binding // endopeptidase activity // peptidase activity // cysteine-type peptidase activity // hydrolase activity	---	---	---	---	10	main
276	TC0300010035.hg.1	8.24273	8.12105	8.3644	9.50879	9.35772	9.65986	1.26606	0.0226784	0.116531	NM_001308045	SENP5	3q29	NM_001308045	RefSeq	Homo sapiens SUMO1/sentrin specific peptidase 5 (SENP5), transcript variant 2, mRNA.	FALSE	Hs.240770	chr3	+	196867856	196934714	Q96HI0	GO:0007049 // GO:0016925 // GO:0016926 // GO:0043687 // GO:0044267 // GO:0051301 // GO:0006508 // GO:0016926	cell cycle // protein sumoylation // protein desumoylation // post-translational protein modification // cellular protein metabolic process // cell division // proteolysis // protein desumoylation	GO:0005634 // GO:0005654 // GO:0005730 // GO:0043231 // GO:0005634 // GO:0005730	nucleus // nucleoplasm // nucleolus // intracellular membrane-bounded organelle // nucleus // nucleolus	GO:0004175 // GO:0005515 // GO:0016929 // GO:0004175 // GO:0008233 // GO:0008234 // GO:0016787 // GO:0016929	endopeptidase activity // protein binding // SUMO-specific protease activity // endopeptidase activity // peptidase activity // cysteine-type peptidase activity // hydrolase activity // SUMO-specific protease activity	---	---	---	---	10	main
277	TC0300010209.hg.1	8.88783	9.21588	8.55978	9.97094	9.97691	9.96497	1.08311	0.0807998	0.21241	NM_001278270	TADA3	3p25.3	NM_001278270	RefSeq	Homo sapiens transcriptional adaptor 3 (TADA3), transcript variant 3, mRNA.	FALSE	Hs.386390	chr3	-	9779860	9793011	O75528	GO:0001932 // GO:0006325 // GO:0006351 // GO:0006357 // GO:0007067 // GO:0010628 // GO:0030520 // GO:0031063 // GO:0031647 // GO:0043966 // GO:0045893 // GO:0090043 // GO:0006355	regulation of protein phosphorylation // chromatin organization // transcription, DNA-templated // regulation of transcription from RNA polymerase II promoter // mitotic nuclear division // positive regulation of gene expression // intracellular estrogen receptor signaling pathway // regulation of histone deacetylation // regulation of protein stability // histone H3 acetylation // positive regul…	GO:0005622 // GO:0005634 // GO:0005654 // GO:0005671 // GO:0030914 // GO:0033276 // GO:0072686 // GO:0005634	intracellular // nucleus // nucleoplasm // Ada2/Gcn5/Ada3 transcription activator complex // STAGA complex // transcription factor TFTC complex // mitotic spindle // nucleus	GO:0003700 // GO:0003713 // GO:0004402 // GO:0005515 // GO:0016922 // GO:0019904 // GO:0030374	transcription factor activity, sequence-specific DNA binding // transcription coactivator activity // histone acetyltransferase activity // protein binding // ligand-dependent nuclear receptor binding // protein domain specific binding // ligand-dependent nuclear receptor transcription coactivator activity	---	---	---	---	10	main
278	TC0300010299.hg.1	9.02061	9.15184	8.88937	10.2571	10.137	10.3773	1.23652	0.020083	0.110919	NM_002880	RAF1	3p25	NM_002880	RefSeq	Homo sapiens Raf-1 proto-oncogene, serine/threonine kinase (RAF1), mRNA.	FALSE	Hs.159130	chr3	-	12583601	12664226	P04049	GO:0000165 // GO:0000186 // GO:0000186 // GO:0001666 // GO:0002223 // GO:0006468 // GO:0006915 // GO:0007165 // GO:0007173 // GO:0007190 // GO:0007264 // GO:0007265 // GO:0007268 // GO:0007411 // GO:0007507 // GO:0007596 // GO:0008283 // GO:0008285 // GO:0008286 // GO:0008543 // GO:0030168 // GO:0031333 // GO:0033138 // GO:0034220 // GO:0035019 // GO:0035023 // GO:0035773 // GO:0035994 // GO:0038…	MAPK cascade // activation of MAPKK activity // activation of MAPKK activity // response to hypoxia // stimulatory C-type lectin receptor signaling pathway // protein phosphorylation // apoptotic process // signal transduction // epidermal growth factor receptor signaling pathway // activation of adenylate cyclase activity // small GTPase mediated signal transduction // Ras protein signal transdu…	GO:0005634 // GO:0005737 // GO:0005737 // GO:0005741 // GO:0005794 // GO:0005829 // GO:0005829 // GO:0005886 // GO:0005886 // GO:0031143 // GO:0005737 // GO:0005739 // GO:0005886 // GO:0016020 // GO:0005622	nucleus // cytoplasm // cytoplasm // mitochondrial outer membrane // Golgi apparatus // cytosol // cytosol // plasma membrane // plasma membrane // pseudopodium // cytoplasm // mitochondrion // plasma membrane // membrane // intracellular	GO:0004672 // GO:0004674 // GO:0004709 // GO:0005515 // GO:0005524 // GO:0031267 // GO:0031434 // GO:0042802 // GO:0046872 // GO:0046982 // GO:0000166 // GO:0004672 // GO:0004674 // GO:0005057 // GO:0016301 // GO:0016740 // GO:0003676 // GO:0017016	protein kinase activity // protein serine/threonine kinase activity // MAP kinase kinase kinase activity // protein binding // ATP binding // small GTPase binding // mitogen-activated protein kinase kinase binding // identical protein binding // metal ion binding // protein heterodimerization activity // nucleotide binding // protein kinase activity // protein serine/threonine kinase activity // …	GenMAPP	MAPK_Cascade	---	---	10	main
279	TC0300010388.hg.1	9.30524	9.38362	9.22685	10.3744	10.273	10.4758	1.06916	0.0140696	0.0981555	NM_022497	MRPS25	3p25	NM_022497	RefSeq	Homo sapiens mitochondrial ribosomal protein S25 (MRPS25), mRNA.	FALSE	Hs.715617	chr3	-	15042404	15065335	P82663	GO:0006996 // GO:0032543 // GO:0070124 // GO:0070125 // GO:0070126	organelle organization // mitochondrial translation // mitochondrial translational initiation // mitochondrial translational elongation // mitochondrial translational termination	GO:0005739 // GO:0005743 // GO:0005840 // GO:0005739 // GO:0030529	mitochondrion // mitochondrial inner membrane // ribosome // mitochondrion // ribonucleoprotein complex	GO:0003735 // GO:0003735	structural constituent of ribosome // structural constituent of ribosome	---	---	---	---	10	main
280	TC0300010411.hg.1	9.93574	9.91926	9.95223	11.3031	11.0888	11.5173	1.36732	0.0238186	0.118847	NM_001284413	HACL1	3p25.1	NM_001284413	RefSeq	Homo sapiens 2-hydroxyacyl-CoA lyase 1 (HACL1), transcript variant 2, mRNA.	FALSE	Hs.63290	chr3	-	15560704	15601852	Q9UJ83	GO:0001561 // GO:0001561 // GO:0044255 // GO:0044281 // GO:0051259 // GO:0001561 // GO:0006629 // GO:0006631 // GO:0008152	fatty acid alpha-oxidation // fatty acid alpha-oxidation // cellular lipid metabolic process // small molecule metabolic process // protein oligomerization // fatty acid alpha-oxidation // lipid metabolic process // fatty acid metabolic process // metabolic process	GO:0005777 // GO:0005782 // GO:0005777	peroxisome // peroxisomal matrix // peroxisome	GO:0000287 // GO:0005102 // GO:0005515 // GO:0016830 // GO:0016830 // GO:0030976 // GO:0042802 // GO:0048037 // GO:0003824 // GO:0016829 // GO:0016830 // GO:0030976 // GO:0046872	magnesium ion binding // receptor binding // protein binding // carbon-carbon lyase activity // carbon-carbon lyase activity // thiamine pyrophosphate binding // identical protein binding // cofactor binding // catalytic activity // lyase activity // carbon-carbon lyase activity // thiamine pyrophosphate binding // metal ion binding	---	---	---	---	10	main
281	TC0300010561.hg.1	9.84633	9.98708	9.70559	11.0906	10.9762	11.2051	1.24429	0.0206007	0.112187	NM_001258379	SLC4A7	3p22	NM_001258379	RefSeq	Homo sapiens solute carrier family 4, sodium bicarbonate cotransporter, member 7 (SLC4A7), transcript variant 2, mRNA.	FALSE	Hs.250072	chr3	-	27372721	27484420	Q9Y6M7	GO:0006811 // GO:0007601 // GO:0015701 // GO:0015701 // GO:0015701 // GO:0021747 // GO:0035725 // GO:0046666 // GO:0051453 // GO:0055085 // GO:0060117 // GO:0060219 // GO:0061299 // GO:0098656 // GO:0006810 // GO:0006811 // GO:0006814 // GO:0006820 // GO:0015701 // GO:0035725 // GO:0051453 // GO:0060117 // GO:0060117 // GO:0098656 // GO:0098656	ion transport // visual perception // bicarbonate transport // bicarbonate transport // bicarbonate transport // cochlear nucleus development // sodium ion transmembrane transport // retinal cell programmed cell death // regulation of intracellular pH // transmembrane transport // auditory receptor cell development // camera-type eye photoreceptor cell differentiation // retina vasculature morpho…	GO:0005886 // GO:0005887 // GO:0016021 // GO:0016323 // GO:0016324 // GO:0032420 // GO:0005886 // GO:0005887 // GO:0016020 // GO:0016021 // GO:0042995	plasma membrane // integral component of plasma membrane // integral component of membrane // basolateral plasma membrane // apical plasma membrane // stereocilium // plasma membrane // integral component of plasma membrane // membrane // integral component of membrane // cell projection	GO:0005452 // GO:0008510 // GO:0008510 // GO:0005215 // GO:0008509 // GO:0008510 // GO:0015293	inorganic anion exchanger activity // sodium:bicarbonate symporter activity // sodium:bicarbonate symporter activity // transporter activity // anion transmembrane transporter activity // sodium:bicarbonate symporter activity // symporter activity	---	---	---	---	10	main
282	TC0300010643.hg.1	9.37952	9.36035	9.3987	10.6229	10.882	10.3639	1.24341	0.0409814	0.150479	NM_017801	CMTM6	3p22.3	NM_017801	RefSeq	Homo sapiens CKLF-like MARVEL transmembrane domain containing 6 (CMTM6), mRNA.	FALSE	Hs.380627	chr3	-	32481312	32503408	Q9NX76	GO:0006935	chemotaxis	GO:0005615 // GO:0016020 // GO:0016021 // GO:0070062 // GO:0016020	extracellular space // membrane // integral component of membrane // extracellular exosome // membrane	GO:0005125	cytokine activity	---	---	---	---	10	main
283	TC0300010664.hg.1	10.7579	10.9471	10.5686	11.9029	11.9864	11.8194	1.14504	0.0311072	0.132967	NM_000404	GLB1	3p21.33	NM_000404	RefSeq	Homo sapiens galactosidase, beta 1 (GLB1), transcript variant 1, mRNA.	FALSE	Hs.443031	chr3	-	32996608	33097230	P16278	GO:0005975 // GO:0006027 // GO:0006488 // GO:0006665 // GO:0006687 // GO:0018279 // GO:0019388 // GO:0030203 // GO:0042339 // GO:0042340 // GO:0043687 // GO:0044262 // GO:0044267 // GO:0044281 // GO:0005975 // GO:0008152	carbohydrate metabolic process // glycosaminoglycan catabolic process // dolichol-linked oligosaccharide biosynthetic process // sphingolipid metabolic process // glycosphingolipid metabolic process // protein N-linked glycosylation via asparagine // galactose catabolic process // glycosaminoglycan metabolic process // keratan sulfate metabolic process // keratan sulfate catabolic process // post…	GO:0005737 // GO:0005794 // GO:0043202 // GO:0043231 // GO:0048471 // GO:0070062 // GO:0005737 // GO:0005764 // GO:0016020 // GO:0016021	cytoplasm // Golgi apparatus // lysosomal lumen // intracellular membrane-bounded organelle // perinuclear region of cytoplasm // extracellular exosome // cytoplasm // lysosome // membrane // integral component of membrane	GO:0004565 // GO:0004565 // GO:0004565 // GO:0005515 // GO:0016936 // GO:0004553 // GO:0004565 // GO:0016787 // GO:0016798 // GO:0046872	beta-galactosidase activity // beta-galactosidase activity // beta-galactosidase activity // protein binding // galactoside binding // hydrolase activity, hydrolyzing O-glycosyl compounds // beta-galactosidase activity // hydrolase activity // hydrolase activity, acting on glycosyl bonds // metal ion binding	HumanCyc // HumanCyc	LACTOSEUTIL-PWY // BGALACT-PWY	---	---	10	main
284	TC0300010720.hg.1	7.36642	7.08012	7.65271	8.43265	8.46885	8.39645	1.06623	0.0660732	0.189922	NM_014805	EPM2AIP1	3p22.1	NM_014805	RefSeq	Homo sapiens EPM2A (laforin) interacting protein 1 (EPM2AIP1), mRNA.	FALSE	Hs.28020	chr3	-	36985043	36993304	Q7L775	GO:0032868 // GO:0045725 // GO:2000467	response to insulin // positive regulation of glycogen biosynthetic process // positive regulation of glycogen (starch) synthase activity	GO:0005634 // GO:0005783 // GO:0005737	nucleus // endoplasmic reticulum // cytoplasm	GO:0005515	protein binding	---	---	---	---	10	main
285	TC0300010769.hg.1	7.21396	7.01311	7.4148	8.6825	8.76639	8.59862	1.46855	0.0212688	0.113908	NM_001278789	GORASP1	3p22-p21.33	NM_001278789	RefSeq	Homo sapiens golgi reassembly stacking protein 1, 65kDa (GORASP1), transcript variant 2, mRNA.	FALSE	Hs.721946	chr3	-	39096599	39108363	Q9BQQ3	GO:0000278 // GO:0006888 // GO:0007030 // GO:0015031 // GO:0018279 // GO:0043687 // GO:0044267 // GO:0048208 // GO:0050774 // GO:0061024 // GO:0006487 // GO:0006810	mitotic cell cycle // ER to Golgi vesicle-mediated transport // Golgi organization // protein transport // protein N-linked glycosylation via asparagine // post-translational protein modification // cellular protein metabolic process // COPII vesicle coating // negative regulation of dendrite morphogenesis // membrane organization // protein N-linked glycosylation // transport	GO:0000139 // GO:0005794 // GO:0033116 // GO:0005794 // GO:0016020	Golgi membrane // Golgi apparatus // endoplasmic reticulum-Golgi intermediate compartment membrane // Golgi apparatus // membrane	GO:0005515	protein binding	---	---	---	---	10	main
286	TC0300010862.hg.1	8.41356	8.17548	8.65165	9.9899	10.0624	9.91746	1.57634	0.0240296	0.119263	NM_032806	POMGNT2	3p22.1	NM_032806	RefSeq	Homo sapiens protein O-linked mannose N-acetylglucosaminyltransferase 2 (beta 1,4-) (POMGNT2), mRNA.	FALSE	Hs.745002	chr3	-	43079229	43106083	Q8NAT1	GO:0001764 // GO:0006493 // GO:0035269 // GO:0001764 // GO:0006486 // GO:0035269	neuron migration // protein O-linked glycosylation // protein O-linked mannosylation // neuron migration // protein glycosylation // protein O-linked mannosylation	GO:0005783 // GO:0005789 // GO:0016021 // GO:0005783 // GO:0016020	endoplasmic reticulum // endoplasmic reticulum membrane // integral component of membrane // endoplasmic reticulum // membrane	GO:0005515 // GO:0008375 // GO:0097363 // GO:0016740 // GO:0016757	protein binding // acetylglucosaminyltransferase activity // protein O-GlcNAc transferase activity // transferase activity // transferase activity, transferring glycosyl groups	---	---	---	---	10	main
287	TC0300010908.hg.1	11.9785	11.9449	12.0121	13.1192	13.1525	13.0859	1.1407	0.00171309	0.0601885	NM_001135179	ZDHHC3	3p21.31	NM_001135179	RefSeq	Homo sapiens zinc finger, DHHC-type containing 3 (ZDHHC3), transcript variant 1, mRNA.	FALSE	Hs.61430	chr3	-	44915257	44976185	Q9NYG2	GO:0006612 // GO:0018230 // GO:0018345 // GO:0006605 // GO:0006612 // GO:0018230 // GO:0008152	protein targeting to membrane // peptidyl-L-cysteine S-palmitoylation // protein palmitoylation // protein targeting // protein targeting to membrane // peptidyl-L-cysteine S-palmitoylation // metabolic process	GO:0000139 // GO:0005783 // GO:0005794 // GO:0016020 // GO:0016021 // GO:0005783 // GO:0005794 // GO:0016020	Golgi membrane // endoplasmic reticulum // Golgi apparatus // membrane // integral component of membrane // endoplasmic reticulum // Golgi apparatus // membrane	GO:0008270 // GO:0016409 // GO:0019706 // GO:0016740 // GO:0016746 // GO:0019706 // GO:0019706 // GO:0046872	zinc ion binding // palmitoyltransferase activity // protein-cysteine S-palmitoyltransferase activity // transferase activity // transferase activity, transferring acyl groups // protein-cysteine S-palmitoyltransferase activity // protein-cysteine S-palmitoyltransferase activity // metal ion binding	---	---	---	---	10	main
288	TC0300011029.hg.1	11.631	11.5872	11.6748	12.6416	12.5619	12.7213	1.0106	0.00799784	0.0831023	NM_003365	UQCRC1	3p21.3	NM_003365	RefSeq	Homo sapiens ubiquinol-cytochrome c reductase core protein I (UQCRC1), mRNA.	FALSE	Hs.119251	chr3	-	48598999	48610976	P31930	GO:0006119 // GO:0006122 // GO:0009060 // GO:0014823 // GO:0016485 // GO:0022904 // GO:0043279 // GO:0044237 // GO:0044281 // GO:0055114 // GO:1902600 // GO:0006122 // GO:0006122 // GO:0016485 // GO:0055114 // GO:0008152	oxidative phosphorylation // mitochondrial electron transport, ubiquinol to cytochrome c // aerobic respiration // response to activity // protein processing // respiratory electron transport chain // response to alkaloid // cellular metabolic process // small molecule metabolic process // oxidation-reduction process // hydrogen ion transmembrane transport // mitochondrial electron transport, ubi…	GO:0005739 // GO:0005743 // GO:0005746 // GO:0005750 // GO:0043209 // GO:0005739 // GO:0005743 // GO:0005750 // GO:0005750 // GO:0016020 // GO:0070469	mitochondrion // mitochondrial inner membrane // mitochondrial respiratory chain // mitochondrial respiratory chain complex III // myelin sheath // mitochondrion // mitochondrial inner membrane // mitochondrial respiratory chain complex III // mitochondrial respiratory chain complex III // membrane // respiratory chain	GO:0004222 // GO:0008121 // GO:0008270 // GO:0031625 // GO:0032403 // GO:0003824 // GO:0004222 // GO:0008270 // GO:0046872	metalloendopeptidase activity // ubiquinol-cytochrome-c reductase activity // zinc ion binding // ubiquitin protein ligase binding // protein complex binding // catalytic activity // metalloendopeptidase activity // zinc ion binding // metal ion binding	GenMAPP	Electron_Transport_Chain	---	---	10	main
289	TC0300011109.hg.1	8.91374	8.95845	8.86903	10.1679	10.2235	10.1124	1.2542	0.00321576	0.0682752	NM_007024	TMEM115	3p21.3	NM_007024	RefSeq	Homo sapiens transmembrane protein 115 (TMEM115), mRNA.	FALSE	Hs.91566	chr3	-	50354749	50359610	Q12893	GO:0006486 // GO:0006890 // GO:0008285 // GO:0015031 // GO:0006810 // GO:0006890	protein glycosylation // retrograde vesicle-mediated transport, Golgi to ER // negative regulation of cell proliferation // protein transport // transport // retrograde vesicle-mediated transport, Golgi to ER	GO:0005634 // GO:0005794 // GO:0016021 // GO:0017119 // GO:0032580 // GO:0005794 // GO:0016020 // GO:0032580 // GO:0005622	nucleus // Golgi apparatus // integral component of membrane // Golgi transport complex // Golgi cisterna membrane // Golgi apparatus // membrane // Golgi cisterna membrane // intracellular	GO:0005515 // GO:0042802 // GO:0003674	protein binding // identical protein binding // molecular_function	---	---	---	---	10	main
290	TC0300011154.hg.1	7.34	7.02429	7.65571	8.55791	8.55501	8.56081	1.21791	0.0611071	0.18169	NM_001161580	POC1A	3p21.2	NM_001161580	RefSeq	Homo sapiens POC1 centriolar protein A (POC1A), transcript variant 2, mRNA.	FALSE	Hs.476306	chr3	-	52075233	52154690	Q8NBT0	GO:0030030	cell projection organization	GO:0000922 // GO:0005813 // GO:0005814 // GO:0036064 // GO:0000922 // GO:0005737 // GO:0005814 // GO:0005856 // GO:0042995	spindle pole // centrosome // centriole // ciliary basal body // spindle pole // cytoplasm // centriole // cytoskeleton // cell projection	GO:0005515	protein binding	---	---	---	---	10	main
291	TC0300011167.hg.1	8.58922	8.50812	8.67031	9.80634	9.59249	10.0202	1.21712	0.0335446	0.136894	NM_004656	BAP1	3p21.1	NM_004656	RefSeq	Homo sapiens BRCA1 associated protein-1 (ubiquitin carboxy-terminal hydrolase) (BAP1), mRNA.	FALSE	Hs.106674	chr3	-	52401004	52410350	Q92560	GO:0001558 // GO:0006464 // GO:0006511 // GO:0008285 // GO:0016579 // GO:0035520 // GO:0035522 // GO:0051726 // GO:0071108 // GO:1903955 // GO:0006508 // GO:0016568	regulation of cell growth // cellular protein modification process // ubiquitin-dependent protein catabolic process // negative regulation of cell proliferation // protein deubiquitination // monoubiquitinated protein deubiquitination // monoubiquitinated histone H2A deubiquitination // regulation of cell cycle // protein K48-linked deubiquitination // positive regulation of protein targeting to …	GO:0005634 // GO:0005654 // GO:0005737 // GO:0035517 // GO:0005622 // GO:0005634 // GO:0005634 // GO:0005737	nucleus // nucleoplasm // cytoplasm // PR-DUB complex // intracellular // nucleus // nucleus // cytoplasm	GO:0003682 // GO:0004843 // GO:0005515 // GO:0008233 // GO:0004843 // GO:0008233 // GO:0008234 // GO:0016787	chromatin binding // ubiquitin-specific protease activity // protein binding // peptidase activity // ubiquitin-specific protease activity // peptidase activity // cysteine-type peptidase activity // hydrolase activity	---	---	---	---	10	main
292	TC0300011383.hg.1	10.7339	10.7663	10.7015	11.77	11.6129	11.9271	1.03613	0.0231389	0.117558	NM_001271779	PSMD6	3p14.1	NM_001271779	RefSeq	Homo sapiens proteasome 26S subunit, non-ATPase 6 (PSMD6), transcript variant 1, mRNA.	FALSE	Hs.152536	chr3	-	64010549	64024010	Q15008	GO:0000082 // GO:0000165 // GO:0000186 // GO:0000209 // GO:0000278 // GO:0002223 // GO:0002474 // GO:0002479 // GO:0006508 // GO:0006521 // GO:0006595 // GO:0006915 // GO:0006977 // GO:0007173 // GO:0007264 // GO:0007265 // GO:0007411 // GO:0008286 // GO:0008543 // GO:0010467 // GO:0012501 // GO:0016032 // GO:0031145 // GO:0033209 // GO:0034641 // GO:0038061 // GO:0038095 // GO:0042590 // GO:0042…	G1/S transition of mitotic cell cycle // MAPK cascade // activation of MAPKK activity // protein polyubiquitination // mitotic cell cycle // stimulatory C-type lectin receptor signaling pathway // antigen processing and presentation of peptide antigen via MHC class I // antigen processing and presentation of exogenous peptide antigen via MHC class I, TAP-dependent // proteolysis // regulation of …	GO:0000502 // GO:0005654 // GO:0005829 // GO:0005838 // GO:0022624 // GO:0070062 // GO:0000502 // GO:0005838 // GO:0022624	proteasome complex // nucleoplasm // cytosol // proteasome regulatory particle // proteasome accessory complex // extracellular exosome // proteasome complex // proteasome regulatory particle // proteasome accessory complex	GO:0005515 // GO:0016887	protein binding // ATPase activity	GenMAPP	Proteasome_Degradation	---	---	10	main
293	TC0300011386.hg.1	8.09744	8.16069	8.0342	10.5825	10.309	10.856	2.48507	0.0125242	0.0944876	NM_198859	PRICKLE2	3p14.1	NM_198859	RefSeq	Homo sapiens prickle homolog 2 (PRICKLE2), mRNA.	FALSE	Hs.148105	chr3	-	64093850	64445476	Q7Z3G6	GO:0031175 // GO:0045197	neuron projection development // establishment or maintenance of epithelial cell apical/basal polarity	GO:0005737 // GO:0016327 // GO:0016328 // GO:0031965 // GO:0005634 // GO:0016020	cytoplasm // apicolateral plasma membrane // lateral plasma membrane // nuclear membrane // nucleus // membrane	GO:0008270 // GO:0046872	zinc ion binding // metal ion binding	---	---	---	---	10	main
294	TC0300011423.hg.1	10.7473	10.5801	10.9144	12.4763	12.5759	12.3767	1.72904	0.0124309	0.0943407	NM_015541	LRIG1	3p14	NM_015541	RefSeq	Homo sapiens leucine-rich repeats and immunoglobulin-like domains 1 (LRIG1), mRNA.	FALSE	Hs.518055	chr3	-	66378797	66501263	Q96JA1	GO:0007605 // GO:0032474 // GO:0060384	sensory perception of sound // otolith morphogenesis // innervation	GO:0016021 // GO:0016020	integral component of membrane // membrane	---	---	---	---	---	---	10	main
295	TC0300011550.hg.1	8.61429	8.56906	8.65952	10.5552	10.348	10.7624	1.94089	0.0117327	0.0931383	NM_001303139	PDZRN3	3p13	NM_001303139	RefSeq	Homo sapiens PDZ domain containing ring finger 3 (PDZRN3), transcript variant 2, mRNA.	FALSE	Hs.743998	chr3	-	73382430	73624940	Q9UPQ7	GO:0007528 // GO:0016567 // GO:0016567 // GO:0016567 // GO:0007528 // GO:0007528 // GO:0016567	neuromuscular junction development // protein ubiquitination // protein ubiquitination // protein ubiquitination // neuromuscular junction development // neuromuscular junction development // protein ubiquitination	GO:0031594 // GO:0031594 // GO:0031594	neuromuscular junction // neuromuscular junction // neuromuscular junction	GO:0004842 // GO:0008270 // GO:0016874 // GO:0061630 // GO:0004842 // GO:0046872 // GO:0061630 // GO:0061630	ubiquitin-protein transferase activity // zinc ion binding // ligase activity // ubiquitin protein ligase activity // ubiquitin-protein transferase activity // metal ion binding // ubiquitin protein ligase activity // ubiquitin protein ligase activity	---	---	---	---	10	main
296	TC0300011815.hg.1	12.3561	12.447	12.2652	13.845	13.8049	13.885	1.48888	0.00442267	0.073064	NM_080927	DCBLD2	3q12.1|3	NM_080927	RefSeq	Homo sapiens discoidin, CUB and LCCL domain containing 2 (DCBLD2), mRNA.	FALSE	Hs.203691	chr3	-	98795941	98901689	Q96PD2	GO:0030308 // GO:0030522 // GO:0042060	negative regulation of cell growth // intracellular receptor signaling pathway // wound healing	GO:0005887 // GO:0009986 // GO:0016020 // GO:0016021	integral component of plasma membrane // cell surface // membrane // integral component of membrane	GO:0005515	protein binding	---	---	---	---	10	main
297	TC0300011859.hg.1	8.9676	8.87148	9.06372	10.0955	10.0529	10.1381	1.12791	0.00858059	0.084525	NM_014415	ZBTB11	3q12.3	NM_014415	RefSeq	Homo sapiens zinc finger and BTB domain containing 11 (ZBTB11), mRNA.	FALSE	Hs.655286	chr3	-	101648889	101677495	O95625	GO:0006351 // GO:0006355 // GO:0006355 // GO:0006355 // GO:0008150	transcription, DNA-templated // regulation of transcription, DNA-templated // regulation of transcription, DNA-templated // regulation of transcription, DNA-templated // biological_process	GO:0005654 // GO:0005634	nucleoplasm // nucleus	GO:0000977 // GO:0003700 // GO:0046872 // GO:0000977 // GO:0003674 // GO:0003676 // GO:0003677 // GO:0003700	RNA polymerase II regulatory region sequence-specific DNA binding // transcription factor activity, sequence-specific DNA binding // metal ion binding // RNA polymerase II regulatory region sequence-specific DNA binding // molecular_function // nucleic acid binding // DNA binding // transcription factor activity, sequence-specific DNA binding	---	---	---	---	10	main
298	TC0300011943.hg.1	9.8203	9.85432	9.78627	11.0147	10.9666	11.0627	1.19438	0.00242102	0.0650691	NM_020890	KIAA1524	3q13.13	NM_020890	RefSeq	Homo sapiens KIAA1524 (KIAA1524), mRNA.	FALSE	Hs.591308	chr3	-	108549869	108589644	Q8TCG1	GO:0007283 // GO:2000179	spermatogenesis // positive regulation of neural precursor cell proliferation	GO:0005737 // GO:0005886 // GO:0016021 // GO:0005737 // GO:0016020	cytoplasm // plasma membrane // integral component of membrane // cytoplasm // membrane	GO:0005515	protein binding	---	---	---	---	10	main
299	TC0300012187.hg.1	7.47417	7.45021	7.49813	8.91445	8.58156	9.24735	1.44029	0.0497264	0.164523	NM_019069	WDR5B	3q21.1	NM_019069	RefSeq	Homo sapiens WD repeat domain 5B (WDR5B), mRNA.	FALSE	Hs.567513	chr3	-	122411853	122416051	Q86VZ2	---	---	---	---	---	---	---	---	---	---	10	main
300	TC0300012189.hg.1	9.50719	9.55434	9.46004	10.6288	10.6058	10.6517	1.12157	0.00217918	0.0633994	NM_002264	KPNA1	3q21	NM_002264	RefSeq	Homo sapiens karyopherin alpha 1 (importin alpha 5) (KPNA1), transcript variant 1, mRNA.	FALSE	Hs.161008	chr3	-	122421901	122514945	P52294	GO:0000018 // GO:0006309 // GO:0006607 // GO:0006915 // GO:0006921 // GO:0012501 // GO:0016032 // GO:0019048 // GO:0019054 // GO:0019058 // GO:0019221 // GO:0042307 // GO:0075733 // GO:0006606 // GO:0006810 // GO:0015031 // GO:0016032	regulation of DNA recombination // apoptotic DNA fragmentation // NLS-bearing protein import into nucleus // apoptotic process // cellular component disassembly involved in execution phase of apoptosis // programmed cell death // viral process // modulation by virus of host morphology or physiology // modulation by virus of host process // viral life cycle // cytokine-mediated signaling pathway /…	GO:0005634 // GO:0005634 // GO:0005643 // GO:0005654 // GO:0005654 // GO:0005737 // GO:0005829 // GO:0030425 // GO:0005634 // GO:0005737 // GO:0005737	nucleus // nucleus // nuclear pore // nucleoplasm // nucleoplasm // cytoplasm // cytosol // dendrite // nucleus // cytoplasm // cytoplasm	GO:0005515 // GO:0008139 // GO:0008565 // GO:0008565 // GO:0008565	protein binding // nuclear localization sequence binding // protein transporter activity // protein transporter activity // protein transporter activity	---	---	---	---	10	main
301	TC0300012208.hg.1	12.1419	12.2576	12.0261	13.8736	13.8814	13.8658	1.73171	0.00445808	0.0733249	NM_198402	HACD2	3q21.1	NM_198402	RefSeq	Homo sapiens 3-hydroxyacyl-CoA dehydratase 2 (HACD2), mRNA.	FALSE	Hs.705480	chr3	-	123490820	123585185	Q6Y1H2	GO:0019432 // GO:0030148 // GO:0030497 // GO:0035338 // GO:0042761 // GO:0044255 // GO:0044281 // GO:0006629 // GO:0006631 // GO:0006633	triglyceride biosynthetic process // sphingolipid biosynthetic process // fatty acid elongation // long-chain fatty-acyl-CoA biosynthetic process // very long-chain fatty acid biosynthetic process // cellular lipid metabolic process // small molecule metabolic process // lipid metabolic process // fatty acid metabolic process // fatty acid biosynthetic process	GO:0005783 // GO:0005789 // GO:0016021 // GO:0005783 // GO:0005789 // GO:0016020	endoplasmic reticulum // endoplasmic reticulum membrane // integral component of membrane // endoplasmic reticulum // endoplasmic reticulum membrane // membrane	GO:0004725 // GO:0005515 // GO:0018812 // GO:0019899 // GO:0016829	protein tyrosine phosphatase activity // protein binding // 3-hydroxyacyl-CoA dehydratase activity // enzyme binding // lyase activity	---	---	---	---	10	main
302	TC0300012252.hg.1	9.00135	9.07312	8.92958	10.0931	10.2051	9.981	1.09173	0.0145371	0.0991177	NM_003794	SNX4	3q21.2	NM_003794	RefSeq	Homo sapiens sorting nexin 4 (SNX4), transcript variant 1, mRNA.	FALSE	Hs.507243	chr3	-	125446644	125520214	O95219	GO:0015031 // GO:0016050 // GO:0032456 // GO:1903595 // GO:0006810 // GO:0015031 // GO:0016050	protein transport // vesicle organization // endocytic recycling // positive regulation of histamine secretion by mast cell // transport // protein transport // vesicle organization	GO:0005737 // GO:0005868 // GO:0005886 // GO:0016020 // GO:0019898 // GO:0031201 // GO:0031901 // GO:0043234 // GO:0005768 // GO:0016020 // GO:0019898 // GO:0031901	cytoplasm // cytoplasmic dynein complex // plasma membrane // membrane // extrinsic component of membrane // SNARE complex // early endosome membrane // protein complex // endosome // membrane // extrinsic component of membrane // early endosome membrane	GO:0005154 // GO:0005158 // GO:0005515 // GO:0035091 // GO:1990459 // GO:1990460 // GO:0008289 // GO:0035091	epidermal growth factor receptor binding // insulin receptor binding // protein binding // phosphatidylinositol binding // transferrin receptor binding // leptin receptor binding // lipid binding // phosphatidylinositol binding	---	---	---	---	10	main
303	TC0300012315.hg.1	11.7644	11.6543	11.8744	13.4865	13.562	13.4109	1.72212	0.00595089	0.076958	NM_001136053	TPRA1	3q21.2	NM_001136053	RefSeq	Homo sapiens transmembrane protein, adipocyte asscociated 1 (TPRA1), transcript variant 1, mRNA.	FALSE	Hs.6418	chr3	-	127573064	127598251	Q86W33	GO:0006629 // GO:0007186 // GO:0007568 // GO:0040016 // GO:1901991	lipid metabolic process // G-protein coupled receptor signaling pathway // aging // embryonic cleavage // negative regulation of mitotic cell cycle phase transition	GO:0016021 // GO:0016020 // GO:0016021	integral component of membrane // membrane // integral component of membrane	GO:0004930	G-protein coupled receptor activity	---	---	---	---	10	main
304	TC0300012393.hg.1	9.11714	9.27477	8.95951	10.2845	10.3801	10.189	1.16738	0.0240377	0.119263	NM_001276270	MBD4	3q21.3	NM_001276270	RefSeq	Homo sapiens methyl-CpG binding domain 4 DNA glycosylase (MBD4), transcript variant 2, mRNA.	FALSE	Hs.35947	chr3	-	129430944	129440179	O95243	GO:0006281 // GO:0006284 // GO:0006285 // GO:0009314 // GO:0032355 // GO:0045008 // GO:0006281 // GO:0006974 // GO:0009314	DNA repair // base-excision repair // base-excision repair, AP site formation // response to radiation // response to estradiol // depyrimidination // DNA repair // cellular response to DNA damage stimulus // response to radiation	GO:0000785 // GO:0005634 // GO:0005654 // GO:0005654 // GO:0000785 // GO:0005634	chromatin // nucleus // nucleoplasm // nucleoplasm // chromatin // nucleus	GO:0003696 // GO:0004520 // GO:0005515 // GO:0008263 // GO:0003677 // GO:0003824 // GO:0008263 // GO:0016787	satellite DNA binding // endodeoxyribonuclease activity // protein binding // pyrimidine-specific mismatch base pair DNA N-glycosylase activity // DNA binding // catalytic activity // pyrimidine-specific mismatch base pair DNA N-glycosylase activity // hydrolase activity	---	---	---	---	10	main
305	TC0300012397.hg.1	11.2278	11.0868	11.3688	12.5915	12.642	12.5409	1.36368	0.0118502	0.0933262	NM_015103	PLXND1	3q22.1	NM_015103	RefSeq	Homo sapiens plexin D1 (PLXND1), mRNA.	FALSE	Hs.301685	chr3	-	129555175	129606818	Q9Y4D7	GO:0001525 // GO:0001569 // GO:0003151 // GO:0007411 // GO:0007416 // GO:0021785 // GO:0030334 // GO:0030334 // GO:0032092 // GO:0043542 // GO:0043542 // GO:0045765 // GO:0048841 // GO:0060666 // GO:0071526 // GO:1902287 // GO:0001525 // GO:0007165 // GO:0007275 // GO:0007416 // GO:0021785 // GO:0030334 // GO:0030334 // GO:0043542 // GO:0043542 // GO:0045765 // GO:0048841 // GO:0071526 // GO:1902…	angiogenesis // patterning of blood vessels // outflow tract morphogenesis // axon guidance // synapse assembly // branchiomotor neuron axon guidance // regulation of cell migration // regulation of cell migration // positive regulation of protein binding // endothelial cell migration // endothelial cell migration // regulation of angiogenesis // regulation of axon extension involved in axon guid…	GO:0002116 // GO:0005886 // GO:0005887 // GO:0005887 // GO:0030027 // GO:0002116 // GO:0005886 // GO:0005887 // GO:0005887 // GO:0016020 // GO:0016021	semaphorin receptor complex // plasma membrane // integral component of plasma membrane // integral component of plasma membrane // lamellipodium // semaphorin receptor complex // plasma membrane // integral component of plasma membrane // integral component of plasma membrane // membrane // integral component of membrane	GO:0005515 // GO:0017154 // GO:0017154 // GO:0019904 // GO:0017154 // GO:0017154	protein binding // semaphorin receptor activity // semaphorin receptor activity // protein domain specific binding // semaphorin receptor activity // semaphorin receptor activity	---	---	---	---	10	main
306	TC0300012664.hg.1	7.96012	8.06962	7.85063	9.48561	9.54688	9.42435	1.52549	0.00669667	0.0798921	NM_001039547	GK5	3q23	NM_001039547	RefSeq	Homo sapiens glycerol kinase 5 (putative) (GK5), transcript variant 1, mRNA.	FALSE	Hs.135904 // Hs.745523	chr3	-	142157527	142225607	Q6ZS86	GO:0006071 // GO:0006641 // GO:0016310 // GO:0019563 // GO:0046167 // GO:0005975 // GO:0006071 // GO:0006071 // GO:0006641 // GO:0016310 // GO:0016310 // GO:0046167	glycerol metabolic process // triglyceride metabolic process // phosphorylation // glycerol catabolic process // glycerol-3-phosphate biosynthetic process // carbohydrate metabolic process // glycerol metabolic process // glycerol metabolic process // triglyceride metabolic process // phosphorylation // phosphorylation // glycerol-3-phosphate biosynthetic process	GO:0005737 // GO:0005739 // GO:0005737 // GO:0005739	cytoplasm // mitochondrion // cytoplasm // mitochondrion	GO:0004370 // GO:0005524 // GO:0000166 // GO:0004370 // GO:0004370 // GO:0016301 // GO:0016740 // GO:0016773	glycerol kinase activity // ATP binding // nucleotide binding // glycerol kinase activity // glycerol kinase activity // kinase activity // transferase activity // phosphotransferase activity, alcohol group as acceptor	---	---	---	---	10	main
307	TC0300012718.hg.1	12.9321	12.9049	12.9592	15.5254	15.6998	15.351	2.59335	0.00459936	0.0738331	NM_000935	PLOD2	3q24	NM_000935	RefSeq	Homo sapiens procollagen-lysine, 2-oxoglutarate 5-dioxygenase 2 (PLOD2), transcript variant 2, mRNA.	FALSE	Hs.477866	chr3	-	146069440	146163653	O00469	GO:0001666 // GO:0006464 // GO:0030198 // GO:0032870 // GO:0055114 // GO:0098779 // GO:0001666	response to hypoxia // cellular protein modification process // extracellular matrix organization // cellular response to hormone stimulus // oxidation-reduction process // mitophagy in response to mitochondrial depolarization // response to hypoxia	GO:0005783 // GO:0005789 // GO:0030867 // GO:0070062 // GO:0005783 // GO:0016020 // GO:0005581	endoplasmic reticulum // endoplasmic reticulum membrane // rough endoplasmic reticulum membrane // extracellular exosome // endoplasmic reticulum // membrane // collagen trimer	GO:0005506 // GO:0008475 // GO:0031418 // GO:0008475 // GO:0016491 // GO:0016705 // GO:0046872 // GO:0051213	iron ion binding // procollagen-lysine 5-dioxygenase activity // L-ascorbic acid binding // procollagen-lysine 5-dioxygenase activity // oxidoreductase activity // oxidoreductase activity, acting on paired donors, with incorporation or reduction of molecular oxygen // metal ion binding // dioxygenase activity	---	---	---	---	10	main
308	TC0300012773.hg.1	11.2729	11.3915	11.1543	13.3208	13.6095	13.0322	2.04792	0.0224444	0.116212	NM_014220	TM4SF1	3q21-q25	NM_014220	RefSeq	Homo sapiens transmembrane 4 L six family member 1 (TM4SF1), mRNA.	FALSE	Hs.351316	chr3	-	149369013	149377865	P30408	GO:0008150	biological_process	GO:0005887 // GO:0016020 // GO:0016021	integral component of plasma membrane // membrane // integral component of membrane	GO:0003674	molecular_function	---	---	---	---	10	main
309	TC0300012807.hg.1	9.40446	8.98349	9.82543	11.1299	11.0665	11.1933	1.72549	0.0558232	0.172776	NM_005067	SIAH2	3q25	NM_005067	RefSeq	Homo sapiens siah E3 ubiquitin protein ligase 2 (SIAH2), mRNA.	FALSE	Hs.477959	chr3	-	150741123	150763477	O43255	GO:0006511 // GO:0007049 // GO:0007264 // GO:0007411 // GO:0031396 // GO:0042787 // GO:0043066 // GO:0043154 // GO:0043161 // GO:0044257 // GO:0090090 // GO:1903507 // GO:2001237 // GO:0006511 // GO:0006915 // GO:0007275 // GO:0016567 // GO:0042787 // GO:0043161	ubiquitin-dependent protein catabolic process // cell cycle // small GTPase mediated signal transduction // axon guidance // regulation of protein ubiquitination // protein ubiquitination involved in ubiquitin-dependent protein catabolic process // negative regulation of apoptotic process // negative regulation of cysteine-type endopeptidase activity involved in apoptotic process // proteasome-me…	GO:0005654 // GO:0005737 // GO:0005769 // GO:0005829 // GO:0005829 // GO:0043005 // GO:0043025 // GO:0043231 // GO:0005634 // GO:0005737 // GO:0005829	nucleoplasm // cytoplasm // early endosome // cytosol // cytosol // neuron projection // neuronal cell body // intracellular membrane-bounded organelle // nucleus // cytoplasm // cytosol	GO:0003714 // GO:0005515 // GO:0008270 // GO:0016874 // GO:0031624 // GO:0061630 // GO:0004842 // GO:0046872 // GO:0061630	transcription corepressor activity // protein binding // zinc ion binding // ligase activity // ubiquitin conjugating enzyme binding // ubiquitin protein ligase activity // ubiquitin-protein transferase activity // metal ion binding // ubiquitin protein ligase activity	---	---	---	---	10	main
310	TC0300012881.hg.1	8.78349	8.82058	8.74641	10.0472	9.98778	10.1067	1.26374	0.00306011	0.0675316	NM_001190992	SLC33A1	3q25.31	NM_001190992	RefSeq	Homo sapiens solute carrier family 33 (acetyl-CoA transporter), member 1 (SLC33A1), transcript variant 2, mRNA.	FALSE	Hs.478031	chr3	-	155821024	155854459	O00400	GO:0006810 // GO:0015876 // GO:0015876 // GO:0015992 // GO:0030509 // GO:0055085 // GO:0060395 // GO:0006810 // GO:0015992	transport // acetyl-CoA transport // acetyl-CoA transport // proton transport // BMP signaling pathway // transmembrane transport // SMAD protein signal transduction // transport // proton transport	GO:0000139 // GO:0005789 // GO:0005887 // GO:0016020 // GO:0005783 // GO:0005789 // GO:0016020 // GO:0016020 // GO:0016021	Golgi membrane // endoplasmic reticulum membrane // integral component of plasma membrane // membrane // endoplasmic reticulum // endoplasmic reticulum membrane // membrane // membrane // integral component of membrane	GO:0008521 // GO:0015295 // GO:0008521 // GO:0015295	acetyl-CoA transporter activity // solute:proton symporter activity // acetyl-CoA transporter activity // solute:proton symporter activity	---	---	---	---	10	main
311	TC0300012943.hg.1	7.48729	7.34594	7.62864	8.91068	8.78874	9.03261	1.42339	0.0167687	0.104708	NM_020169	LXN	3q25.32	NM_020169	RefSeq	Homo sapiens latexin (LXN), mRNA.	FALSE	Hs.478067	chr3	-	158645822	158672693	Q9BS40	GO:0006954 // GO:0010951 // GO:0050965 // GO:0010466	inflammatory response // negative regulation of endopeptidase activity // detection of temperature stimulus involved in sensory perception of pain // negative regulation of peptidase activity	GO:0005737 // GO:0070062	cytoplasm // extracellular exosome	GO:0005515 // GO:0008191 // GO:0008201 // GO:0004857 // GO:0030414	protein binding // metalloendopeptidase inhibitor activity // heparin binding // enzyme inhibitor activity // peptidase inhibitor activity	---	---	---	---	10	main
312	TC0300013058.hg.1	12.7908	12.8859	12.6957	15.9455	15.85	16.041	3.1547	0.00181999	0.0613831	NM_001308155	GOLIM4	3q26.2	NM_001308155	RefSeq	Homo sapiens golgi integral membrane protein 4 (GOLIM4), transcript variant 2, mRNA.	FALSE	Hs.143600	chr3	-	168008673	168095975	O00461	GO:0006810	transport	GO:0005654 // GO:0005794 // GO:0005796 // GO:0005801 // GO:0010008 // GO:0016020 // GO:0016021 // GO:0030139 // GO:0032580 // GO:0005768 // GO:0005794 // GO:0016020 // GO:0016021	nucleoplasm // Golgi apparatus // Golgi lumen // cis-Golgi network // endosome membrane // membrane // integral component of membrane // endocytic vesicle // Golgi cisterna membrane // endosome // Golgi apparatus // membrane // integral component of membrane	---	---	---	---	---	---	10	main
313	TC0300013103.hg.1	12.8001	12.8725	12.7278	14.6468	14.2895	15.0041	1.84667	0.0368357	0.143392	NM_001099645	RPL22L1	3q26.2	NM_001099645	RefSeq	Homo sapiens ribosomal protein L22-like 1 (RPL22L1), mRNA.	FALSE	Hs.380933	chr3	-	170864875	170870483	Q6P5R6	GO:0002181 // GO:0002181 // GO:0006412	cytoplasmic translation // cytoplasmic translation // translation	GO:0022625 // GO:0005622 // GO:0005840 // GO:0022625 // GO:0030529	cytosolic large ribosomal subunit // intracellular // ribosome // cytosolic large ribosomal subunit // ribonucleoprotein complex	GO:0003735 // GO:0044822 // GO:0003735 // GO:0003735 // GO:0044822	structural constituent of ribosome // poly(A) RNA binding // structural constituent of ribosome // structural constituent of ribosome // poly(A) RNA binding	---	---	---	---	10	main
314	TC0300013108.hg.1	8.23575	8.43141	8.0401	10.7855	10.7822	10.7888	2.54971	0.00583863	0.0767011	NM_001161560	TNIK	3q26.31	NM_001161560	RefSeq	Homo sapiens TRAF2 and NCK interacting kinase (TNIK), transcript variant 2, mRNA.	FALSE	Hs.34024	chr3	-	171061339	171460408	Q9UKE5	GO:0000165 // GO:0001934 // GO:0002230 // GO:0006468 // GO:0007010 // GO:0007256 // GO:0007256 // GO:0007346 // GO:0016055 // GO:0030033 // GO:0031098 // GO:0031532 // GO:0035556 // GO:0042981 // GO:0046777 // GO:0048812 // GO:0048814 // GO:0072659 // GO:0098792 // GO:0000165 // GO:0006468 // GO:0007346 // GO:0007399 // GO:0016310 // GO:0031098 // GO:0042981 // GO:0048812	MAPK cascade // positive regulation of protein phosphorylation // positive regulation of defense response to virus by host // protein phosphorylation // cytoskeleton organization // activation of JNKK activity // activation of JNKK activity // regulation of mitotic cell cycle // Wnt signaling pathway // microvillus assembly // stress-activated protein kinase signaling cascade // actin cytoskeleto…	GO:0005634 // GO:0005654 // GO:0005737 // GO:0005856 // GO:0016324 // GO:0055037 // GO:0070062 // GO:0005634 // GO:0005737 // GO:0005768 // GO:0005856 // GO:0048471 // GO:0055037	nucleus // nucleoplasm // cytoplasm // cytoskeleton // apical plasma membrane // recycling endosome // extracellular exosome // nucleus // cytoplasm // endosome // cytoskeleton // perinuclear region of cytoplasm // recycling endosome	GO:0004672 // GO:0004674 // GO:0005515 // GO:0005524 // GO:0008349 // GO:0000166 // GO:0004672 // GO:0004674 // GO:0008349 // GO:0016301 // GO:0016740	protein kinase activity // protein serine/threonine kinase activity // protein binding // ATP binding // MAP kinase kinase kinase kinase activity // nucleotide binding // protein kinase activity // protein serine/threonine kinase activity // MAP kinase kinase kinase kinase activity // kinase activity // transferase activity	---	---	---	---	10	main
315	TC0300013380.hg.1	12.9577	13.1673	12.7481	14.2329	14.0701	14.3956	1.27513	0.0406817	0.150093	NM_001006941	ALG3	3q27.1	NM_001006941	RefSeq	Homo sapiens ALG3, alpha-1,3- mannosyltransferase (ALG3), transcript variant 4, mRNA.	FALSE	Hs.478481	chr3	-	184242301	184249548	Q92685	GO:0006486 // GO:0006488 // GO:0018279 // GO:0043687 // GO:0044267 // GO:0097502 // GO:0097502 // GO:0006486 // GO:0008152	protein glycosylation // dolichol-linked oligosaccharide biosynthetic process // protein N-linked glycosylation via asparagine // post-translational protein modification // cellular protein metabolic process // mannosylation // mannosylation // protein glycosylation // metabolic process	GO:0005789 // GO:0005789 // GO:0016021 // GO:0005783 // GO:0005789 // GO:0016020	endoplasmic reticulum membrane // endoplasmic reticulum membrane // integral component of membrane // endoplasmic reticulum // endoplasmic reticulum membrane // membrane	GO:0000033 // GO:0052925 // GO:0016740 // GO:0016757 // GO:0016758	alpha-1,3-mannosyltransferase activity // dol-P-Man:Man(5)GlcNAc(2)-PP-Dol alpha-1,3-mannosyltransferase activity // transferase activity // transferase activity, transferring glycosyl groups // transferase activity, transferring hexosyl groups	---	---	---	---	10	main
316	TC0300013400.hg.1	9.30311	9.28657	9.31965	10.4411	10.3928	10.4894	1.13799	0.00200437	0.0622606	NM_022149	MAGEF1	3q13	NM_022149	RefSeq	Homo sapiens melanoma antigen family F1 (MAGEF1), mRNA.	FALSE	Hs.306123	chr3	-	184710367	184712048	Q9HAY2	---	---	GO:0070062	extracellular exosome	GO:0005515	protein binding	---	---	---	---	10	main
317	TC0300013763.hg.1	8.09002	8.0993	8.08073	9.45271	9.51112	9.39431	1.36269	0.00187806	0.0619059	NM_001145642	RUBCN	3q29	NM_001145642	RefSeq	Homo sapiens RUN domain and cysteine-rich domain containing, Beclin 1-interacting protein (RUBCN), transcript variant 1, mRNA.	FALSE	Hs.478868	chr3	-	197671393	197749727	Q92622	GO:0002376 // GO:0006909 // GO:0006914 // GO:0010507 // GO:0043553 // GO:0045806 // GO:1901097 // GO:0006897	immune system process // phagocytosis // autophagy // negative regulation of autophagy // negative regulation of phosphatidylinositol 3-kinase activity // negative regulation of endocytosis // negative regulation of autophagosome maturation // endocytosis	GO:0005654 // GO:0005737 // GO:0005764 // GO:0005769 // GO:0005770 // GO:0005794 // GO:0043231 // GO:0005768 // GO:0005769 // GO:0005770	nucleoplasm // cytoplasm // lysosome // early endosome // late endosome // Golgi apparatus // intracellular membrane-bounded organelle // endosome // early endosome // late endosome	GO:0005515	protein binding	---	---	---	---	10	main
318	TC0300013787.hg.1	7.94389	8.20844	7.67934	8.95807	9.04844	8.8677	1.01418	0.0682925	0.193152	NM_001025930	TTLL3	3p25.3	NM_001025930	RefSeq	Homo sapiens tubulin tyrosine ligase-like family member 3 (TTLL3), transcript variant 1, mRNA.	FALSE	Hs.726435	chr3	+	9808086	9855138	Q9Y4R7	GO:0018094 // GO:0035082 // GO:0042384 // GO:0006464	protein polyglycylation // axoneme assembly // cilium assembly // cellular protein modification process	GO:0005874 // GO:0005929 // GO:0005930 // GO:0015630 // GO:0005737 // GO:0005856 // GO:0005929 // GO:0042995	microtubule // cilium // axoneme // microtubule cytoskeleton // cytoplasm // cytoskeleton // cilium // cell projection	GO:0005524 // GO:0070735 // GO:0070736 // GO:0000166 // GO:0016874	ATP binding // protein-glycine ligase activity // protein-glycine ligase activity, initiating // nucleotide binding // ligase activity	---	---	---	---	10	main
319	TC0300013839.hg.1	7.04342	7.06965	7.01718	9.17513	8.78523	9.56503	2.13172	0.0320011	0.134433	NM_000666	ACY1	3p21.1	NM_000666	RefSeq	Homo sapiens aminoacylase 1 (ACY1), transcript variant 1, mRNA.	FALSE	Hs.334707	chr3	+	51983284	51989202	Q03154	GO:0006508 // GO:0006520 // GO:0006805 // GO:0044281 // GO:0008152	proteolysis // cellular amino acid metabolic process // xenobiotic metabolic process // small molecule metabolic process // metabolic process	GO:0005829 // GO:0070062 // GO:0005737	cytosol // extracellular exosome // cytoplasm	GO:0004046 // GO:0005515 // GO:0008237 // GO:0046872 // GO:0004046 // GO:0016787	aminoacylase activity // protein binding // metallopeptidase activity // metal ion binding // aminoacylase activity // hydrolase activity	---	---	---	---	10	main
320	TC0300013842.hg.1	8.51348	8.22997	8.797	9.7365	9.82516	9.64783	1.22301	0.0542386	0.17073	NM_001304420	SLMAP	3p21.2-p14.3	NM_001304420	RefSeq	Homo sapiens sarcolemma associated protein (SLMAP), transcript variant 1, mRNA.	FALSE	Hs.476432	chr3	+	57757256	57930016	Q14BN4	GO:0006936 // GO:0006936	muscle contraction // muscle contraction	GO:0005790 // GO:0005815 // GO:0005887 // GO:0042383 // GO:0005737 // GO:0005856 // GO:0005886 // GO:0016020 // GO:0016021	smooth endoplasmic reticulum // microtubule organizing center // integral component of plasma membrane // sarcolemma // cytoplasm // cytoskeleton // plasma membrane // membrane // integral component of membrane	GO:0005515	protein binding	---	---	---	---	10	main
321	TC0300013896.hg.1	10.0893	10.0477	10.1309	12.0124	12.1272	11.8976	1.92309	0.00400809	0.0708406	NM_001167903	MFSD1	3q25.32	NM_001167903	RefSeq	Homo sapiens major facilitator superfamily domain containing 1 (MFSD1), transcript variant 2, mRNA.	FALSE	Hs.58663	chr3	+	158801865	158829719	Q9H3U5	GO:0055085 // GO:0006810	transmembrane transport // transport	GO:0016021 // GO:0016020	integral component of membrane // membrane	---	---	---	---	---	---	10	main
322	TC0300013921.hg.1	8.35453	8.58843	8.12062	10.3811	10.409	10.3533	2.02662	0.0132413	0.0960863	NM_001166304	PIGX	3q29	NM_001166304	RefSeq	Homo sapiens phosphatidylinositol glycan anchor biosynthesis, class X (PIGX), transcript variant 1, mRNA.	FALSE	Hs.223296	chr3	+	196712358	196736007	Q8TBF5	GO:0006501 // GO:0016254 // GO:0043687 // GO:0044267 // GO:0006506	C-terminal protein lipidation // preassembly of GPI anchor in ER membrane // post-translational protein modification // cellular protein metabolic process // GPI anchor biosynthetic process	GO:0005789 // GO:0016021 // GO:0005783 // GO:0005789 // GO:0016020	endoplasmic reticulum membrane // integral component of membrane // endoplasmic reticulum // endoplasmic reticulum membrane // membrane	---	---	---	---	---	---	10	main
323	TC0300013934.hg.1	9.78878	9.65379	9.92377	11.2533	11.2607	11.2459	1.46454	0.00841378	0.0838657	NM_018447	EMC3	3p25.3	NM_018447	RefSeq	Homo sapiens ER membrane protein complex subunit 3 (EMC3), mRNA.	FALSE	Hs.475392	chr3	-	9962537	9987120	Q9P0I2	GO:0034975 // GO:0008150 // GO:0034975	protein folding in endoplasmic reticulum // biological_process // protein folding in endoplasmic reticulum	GO:0016021 // GO:0072546 // GO:0016020 // GO:0016021	integral component of membrane // ER membrane protein complex // membrane // integral component of membrane	GO:0003674	molecular_function	---	---	---	---	10	main
324	TC0300013954.hg.1	9.9155	10.3736	9.45735	12.2892	12.2895	12.2889	2.37374	0.0352908	0.140317	NM_024697	ZNF385D	3p24.3	NM_024697	RefSeq	Homo sapiens zinc finger protein 385D (ZNF385D), mRNA.	FALSE	Hs.21026	chr3	-	21415071	21777776	Q9H6B1	GO:0072332 // GO:0072332	intrinsic apoptotic signaling pathway by p53 class mediator // intrinsic apoptotic signaling pathway by p53 class mediator	GO:0005634	nucleus	GO:0002039 // GO:0003723 // GO:0008270 // GO:0002039 // GO:0003676 // GO:0003723 // GO:0046872	p53 binding // RNA binding // zinc ion binding // p53 binding // nucleic acid binding // RNA binding // metal ion binding	---	---	---	---	10	main
325	TC0300013960.hg.1	11.7498	11.7614	11.7382	12.8622	12.8234	12.9011	1.11243	0.00132381	0.0585492	NM_001099668	HIGD1A	3p22.1	NM_001099668	RefSeq	Homo sapiens HIG1 hypoxia inducible domain family, member 1A (HIGD1A), transcript variant 1, mRNA.	FALSE	Hs.593134 // Hs.728813	chr3	-	42782908	42804535	Q9Y241	GO:0043066 // GO:0055114	negative regulation of apoptotic process // oxidation-reduction process	GO:0005743 // GO:0016021 // GO:0043234 // GO:0070469 // GO:0005739 // GO:0016020 // GO:0031966	mitochondrial inner membrane // integral component of membrane // protein complex // respiratory chain // mitochondrion // membrane // mitochondrial membrane	---	---	---	---	---	---	10	main
326	TC0300013972.hg.1	8.72427	8.7728	8.67575	10.4926	10.4914	10.4939	1.76837	0.000752696	0.0537504	NM_001040454	SLC26A6	3p21.3	NM_001040454	RefSeq	Homo sapiens solute carrier family 26 (anion exchanger), member 6 (SLC26A6), transcript variant 4, mRNA.	FALSE	Hs.631925 // Hs.663208	chr3	-	48625723	48635493	Q9BXS9	GO:0006811 // GO:0006821 // GO:0006821 // GO:0008272 // GO:0008272 // GO:0015701 // GO:0015701 // GO:0015724 // GO:0015797 // GO:0019532 // GO:0019532 // GO:0030321 // GO:0030321 // GO:0038166 // GO:0042045 // GO:0042391 // GO:0046724 // GO:0048240 // GO:0050892 // GO:0051453 // GO:0051453 // GO:0051454 // GO:0055085 // GO:0070528 // GO:0070633 // GO:0071320 // GO:0071332 // GO:0071346 // GO:0098…	ion transport // chloride transport // chloride transport // sulfate transport // sulfate transport // bicarbonate transport // bicarbonate transport // formate transport // mannitol transport // oxalate transport // oxalate transport // transepithelial chloride transport // transepithelial chloride transport // angiotensin-activated signaling pathway // epithelial fluid transport // regulation o…	GO:0005622 // GO:0005783 // GO:0005886 // GO:0005886 // GO:0005887 // GO:0012506 // GO:0016020 // GO:0016021 // GO:0016323 // GO:0016324 // GO:0030659 // GO:0031526 // GO:0031988 // GO:0034707 // GO:0097225 // GO:0005886 // GO:0005887 // GO:0005887 // GO:0016020 // GO:0016021 // GO:0016323 // GO:0016324 // GO:0031410 // GO:0043231	intracellular // endoplasmic reticulum // plasma membrane // plasma membrane // integral component of plasma membrane // vesicle membrane // membrane // integral component of membrane // basolateral plasma membrane // apical plasma membrane // cytoplasmic vesicle membrane // brush border membrane // membrane-bounded vesicle // chloride channel complex // sperm midpiece // plasma membrane // integ…	GO:0005254 // GO:0005515 // GO:0008271 // GO:0015106 // GO:0015106 // GO:0015106 // GO:0015108 // GO:0015108 // GO:0015108 // GO:0015116 // GO:0015116 // GO:0015301 // GO:0015301 // GO:0015301 // GO:0015499 // GO:0015562 // GO:0015659 // GO:0015660 // GO:0019531 // GO:0030165 // GO:0005254 // GO:0005254 // GO:0008509 // GO:0015116 // GO:0015297 // GO:0015301 // GO:0015499	chloride channel activity // protein binding // secondary active sulfate transmembrane transporter activity // bicarbonate transmembrane transporter activity // bicarbonate transmembrane transporter activity // bicarbonate transmembrane transporter activity // chloride transmembrane transporter activity // chloride transmembrane transporter activity // chloride transmembrane transporter activity …	---	---	---	---	10	main
327	TC0300013981.hg.1	7.6108	7.29896	7.92264	9.01734	8.86686	9.16783	1.40654	0.0555956	0.172592	NM_006764	IFRD2	3p21.3	NM_006764	RefSeq	Homo sapiens interferon-related developmental regulator 2 (IFRD2), mRNA.	FALSE	Hs.743323	chr3	-	50287732	50292918	Q12894	---	---	GO:0005634	nucleus	GO:0005515 // GO:0003674	protein binding // molecular_function	---	---	---	---	10	main
328	TC0300013983.hg.1	7.47509	7.77556	7.17462	8.9152	8.97152	8.85888	1.44012	0.0422277	0.152569	NM_001200016	NAT6	3p21.3	NM_001200016	RefSeq	Homo sapiens N-acetyltransferase 6 (GCN5-related) (NAT6), transcript variant 2, mRNA.	FALSE	Hs.129910	chr3	-	50296402	50299421	O43820	GO:0008152 // GO:0005975 // GO:0006954 // GO:0009615 // GO:0030214 // GO:0030214 // GO:0046677 // GO:0051216 // GO:0071347 // GO:0071356 // GO:0071493	metabolic process // carbohydrate metabolic process // inflammatory response // response to virus // hyaluronan catabolic process // hyaluronan catabolic process // response to antibiotic // cartilage development // cellular response to interleukin-1 // cellular response to tumor necrosis factor // cellular response to UV-B	GO:0005737 // GO:0005576 // GO:0005764 // GO:0005764 // GO:0031410	cytoplasm // extracellular region // lysosome // lysosome // cytoplasmic vesicle	GO:0008080 // GO:0001618 // GO:0003824 // GO:0004415 // GO:0004415 // GO:0005515 // GO:0016787 // GO:0016798 // GO:0033906 // GO:0016740 // GO:0016746	N-acetyltransferase activity // virus receptor activity // catalytic activity // hyalurononglucosaminidase activity // hyalurononglucosaminidase activity // protein binding // hydrolase activity // hydrolase activity, acting on glycosyl bonds // hyaluronoglucuronidase activity // transferase activity // transferase activity, transferring acyl groups	---	---	---	---	10	main
329	TC0300013988.hg.1	8.92181	9.16872	8.67491	10.4215	10.4026	10.4404	1.49966	0.026198	0.123705	NM_001174100	PCBP4	3p21	NM_001174100	RefSeq	Homo sapiens poly(rC) binding protein 4 (PCBP4), transcript variant 5, mRNA.	FALSE	Hs.20930	chr3	-	51957454	51968410	P57723	---	---	GO:0005737 // GO:0030529	cytoplasm // ribonucleoprotein complex	GO:0003677 // GO:0003723 // GO:0044822 // GO:0003676 // GO:0003723	DNA binding // RNA binding // poly(A) RNA binding // nucleic acid binding // RNA binding	---	---	---	---	10	main
330	TC0300013989.hg.1	8.43691	8.54186	8.33195	9.68376	9.38019	9.98733	1.24685	0.0604101	0.180652	NM_001146314	ABHD14B	3p21.2	NM_001146314	RefSeq	Homo sapiens abhydrolase domain containing 14B (ABHD14B), transcript variant 2, mRNA.	FALSE	Hs.420796	chr3	-	51968510	51983409	Q96IU4	GO:0006805 // GO:0044281 // GO:0045944 // GO:0050427 // GO:0008152	xenobiotic metabolic process // small molecule metabolic process // positive regulation of transcription from RNA polymerase II promoter // 3'-phosphoadenosine 5'-phosphosulfate metabolic process // metabolic process	GO:0005634 // GO:0005730 // GO:0005737 // GO:0005829 // GO:0005829 // GO:0070062 // GO:0005634 // GO:0005737	nucleus // nucleolus // cytoplasm // cytosol // cytosol // extracellular exosome // nucleus // cytoplasm	GO:0005515 // GO:0016787 // GO:0016787	protein binding // hydrolase activity // hydrolase activity	---	---	---	---	10	main
331	TC0300013998.hg.1	8.40183	8.56079	8.24287	10.4544	10.4341	10.4748	2.0526	0.00604105	0.0770361	NM_016329	SFMBT1	3p21.1	NM_016329	RefSeq	Homo sapiens Scm-like with four mbt domains 1 (SFMBT1), mRNA.	FALSE	Hs.343679	chr3	-	52903567	53046750	Q9UHJ3	GO:0006351 // GO:0007283 // GO:0016568 // GO:0030154 // GO:0045892 // GO:0045892 // GO:0048635 // GO:0006355	transcription, DNA-templated // spermatogenesis // chromatin modification // cell differentiation // negative regulation of transcription, DNA-templated // negative regulation of transcription, DNA-templated // negative regulation of muscle organ development // regulation of transcription, DNA-templated	GO:0005634 // GO:0005654 // GO:0005634	nucleus // nucleoplasm // nucleus	GO:0003714 // GO:0005515 // GO:0042393	transcription corepressor activity // protein binding // histone binding	---	---	---	---	10	main
332	TC0300014034.hg.1	8.85341	8.85911	8.84771	10.5041	10.3792	10.629	1.65068	0.00568703	0.0765172	NM_005694	COX17	3q13.33	NM_005694	RefSeq	Homo sapiens COX17 cytochrome c oxidase copper chaperone (COX17), mRNA.	FALSE	Hs.534383	chr3	-	119669271	119677403	Q14061	GO:0006091 // GO:0006825 // GO:0007420 // GO:0007507 // GO:0006825	generation of precursor metabolites and energy // copper ion transport // brain development // heart development // copper ion transport	GO:0005737 // GO:0005739 // GO:0005758 // GO:0005739	cytoplasm // mitochondrion // mitochondrial intermembrane space // mitochondrion	GO:0005507 // GO:0005515 // GO:0016531 // GO:0005507 // GO:0046872	copper ion binding // protein binding // copper chaperone activity // copper ion binding // metal ion binding	GenMAPP	Electron_Transport_Chain	---	---	10	main
333	TC0300014042.hg.1	9.04838	9.09925	8.99751	10.1124	10.1278	10.0969	1.06401	0.00248736	0.0653423	NM_001204883	RAB43	3q21.3	NM_001204883	RefSeq	Homo sapiens RAB43, member RAS oncogene family (RAB43), transcript variant 2, mRNA.	FALSE	Hs.381132 // Hs.546542	chr3	-	129087569	129122801	Q86YS6	GO:0006886 // GO:0007030 // GO:0019068 // GO:0032482 // GO:0035526 // GO:0090382 // GO:1901998 // GO:0006886 // GO:0007264 // GO:0015031 // GO:0032482	intracellular protein transport // Golgi organization // virion assembly // Rab protein signal transduction // retrograde transport, plasma membrane to Golgi // phagosome maturation // toxin transport // intracellular protein transport // small GTPase mediated signal transduction // protein transport // Rab protein signal transduction	GO:0005768 // GO:0005794 // GO:0030670 // GO:0045335 // GO:0070062 // GO:0005768 // GO:0005794 // GO:0016020 // GO:0031410 // GO:0045335	endosome // Golgi apparatus // phagocytic vesicle membrane // phagocytic vesicle // extracellular exosome // endosome // Golgi apparatus // membrane // cytoplasmic vesicle // phagocytic vesicle	GO:0003924 // GO:0005515 // GO:0005525 // GO:0000166	GTPase activity // protein binding // GTP binding // nucleotide binding	---	---	---	---	10	main
334	TC0300014054.hg.1	7.8106	7.89916	7.72204	8.91634	8.79353	9.03915	1.10574	0.0182391	0.107538	hsa_circ_0067536	PIK3CB	---	hsa_circ_0067536	circbase	Salzman2013 ANNOTATED, CDS, coding, INTERNAL, OVCODE, OVEXON best transcript NM_006219	FALSE	---	chr3	-	138733361	138737886	---	---	---	---	---	---	---	---	---	---	---	9	main
335	TC0300014074.hg.1	9.01253	8.65174	9.37332	10.2484	10.3262	10.1707	1.2359	0.0787845	0.209832	NM_001190241	IFT80	3q25.33	NM_001190241	RefSeq	Homo sapiens intraflagellar transport 80 (IFT80), transcript variant 2, mRNA.	FALSE	Hs.478095	chr3	-	160256986	160399880	Q9P2H3	GO:0001649 // GO:0002062 // GO:0006996 // GO:0007224 // GO:0035058 // GO:0042384 // GO:0045880 // GO:0050680 // GO:0060349 // GO:2000051 // GO:0042384 // GO:0042384 // GO:0060271	osteoblast differentiation // chondrocyte differentiation // organelle organization // smoothened signaling pathway // nonmotile primary cilium assembly // cilium assembly // positive regulation of smoothened signaling pathway // negative regulation of epithelial cell proliferation // bone morphogenesis // negative regulation of non-canonical Wnt signaling pathway // cilium assembly // cilium ass…	GO:0005737 // GO:0005813 // GO:0005929 // GO:0030992 // GO:0030992 // GO:0072372 // GO:0097542 // GO:0005813 // GO:0005813 // GO:0005856 // GO:0005929 // GO:0005929 // GO:0030992 // GO:0030992 // GO:0042995	cytoplasm // centrosome // cilium // intraciliary transport particle B // intraciliary transport particle B // primary cilium // ciliary tip // centrosome // centrosome // cytoskeleton // cilium // cilium // intraciliary transport particle B // intraciliary transport particle B // cell projection	---	---	---	---	---	---	10	main
336	TC0300014090.hg.1	11.4278	11.5805	11.2751	13.2478	13.1304	13.3652	1.82	0.0110149	0.0916804	NM_024524	ATP13A3	3q29	NM_024524	RefSeq	Homo sapiens ATPase type 13A3 (ATP13A3), mRNA.	FALSE	Hs.529609	chr3	-	194402674	194486659	Q9H7F0	GO:0006874 // GO:0008152 // GO:0098655 // GO:0006812 // GO:0006874 // GO:0098655	cellular calcium ion homeostasis // metabolic process // cation transmembrane transport // cation transport // cellular calcium ion homeostasis // cation transmembrane transport	GO:0005887 // GO:0016020 // GO:0043231 // GO:0005887 // GO:0016020 // GO:0016021 // GO:0043231	integral component of plasma membrane // membrane // intracellular membrane-bounded organelle // integral component of plasma membrane // membrane // integral component of membrane // intracellular membrane-bounded organelle	GO:0005524 // GO:0019829 // GO:0046872 // GO:0000166 // GO:0016787 // GO:0016887 // GO:0019829	ATP binding // cation-transporting ATPase activity // metal ion binding // nucleotide binding // hydrolase activity // ATPase activity // cation-transporting ATPase activity	---	---	---	---	10	main
337	TC0300014093.hg.1	9.34034	9.28277	9.39791	11.1704	11.1506	11.1902	1.83005	0.00110506	0.0574491	NM_005017	PCYT1A	3q29	NM_005017	RefSeq	Homo sapiens phosphate cytidylyltransferase 1, choline, alpha (PCYT1A), transcript variant 1, mRNA.	FALSE	Hs.135997	chr3	-	196214222	196287957	P49585	GO:0006644 // GO:0006656 // GO:0006656 // GO:0006657 // GO:0044281 // GO:0046474 // GO:0006629 // GO:0006656 // GO:0006657 // GO:0008654 // GO:0009058	phospholipid metabolic process // phosphatidylcholine biosynthetic process // phosphatidylcholine biosynthetic process // CDP-choline pathway // small molecule metabolic process // glycerophospholipid biosynthetic process // lipid metabolic process // phosphatidylcholine biosynthetic process // CDP-choline pathway // phospholipid biosynthetic process // biosynthetic process	GO:0005789 // GO:0005789 // GO:0005829 // GO:0042587 // GO:0005737 // GO:0005789 // GO:0016020 // GO:0042587	endoplasmic reticulum membrane // endoplasmic reticulum membrane // cytosol // glycogen granule // cytoplasm // endoplasmic reticulum membrane // membrane // glycogen granule	GO:0004105 // GO:0008289 // GO:0042803 // GO:0003824 // GO:0004105 // GO:0004105 // GO:0016740 // GO:0016779	choline-phosphate cytidylyltransferase activity // lipid binding // protein homodimerization activity // catalytic activity // choline-phosphate cytidylyltransferase activity // choline-phosphate cytidylyltransferase activity // transferase activity // nucleotidyltransferase activity	GenMAPP // HumanCyc // HumanCyc // HumanCyc	Acetylcholine_Synthesis // PWY-3561 // PWY3O-450 // PWY4FS-2	---	---	10	main
338	TC0300014094.hg.1	7.71785	7.67256	7.76315	8.72215	8.92942	8.51488	1.0043	0.0418468	0.151774	NM_152773	TCTEX1D2	3q29	NM_152773	RefSeq	Homo sapiens Tctex1 domain containing 2 (TCTEX1D2), mRNA.	FALSE	Hs.733180	chr3	-	196291219	196318299	Q8WW35	---	---	---	---	GO:0005515	protein binding	---	---	---	---	10	main
339	TC0400006487.hg.1	8.76522	8.70692	8.82351	11.0148	11.4295	10.6	2.24956	0.0329572	0.135851	NM_001297423	TMEM175	4p16.3	NM_001297423	RefSeq	Homo sapiens transmembrane protein 175 (TMEM175), transcript variant 2, mRNA.	FALSE	Hs.478936	chr4	+	932387	958656	Q9BSA9	GO:0071805 // GO:0006810 // GO:0006811 // GO:0006813 // GO:0071805	potassium ion transmembrane transport // transport // ion transport // potassium ion transport // potassium ion transmembrane transport	GO:0005764 // GO:0005765 // GO:0005768 // GO:0010008 // GO:0016021 // GO:0005764 // GO:0005765 // GO:0005768 // GO:0016020	lysosome // lysosomal membrane // endosome // endosome membrane // integral component of membrane // lysosome // lysosomal membrane // endosome // membrane	GO:0022841 // GO:0005267	potassium ion leak channel activity // potassium channel activity	---	---	---	---	10	main
340	TC0400006538.hg.1	10.8269	10.7469	10.9069	12.0579	11.886	12.2297	1.23097	0.0228987	0.117292	NM_006342	TACC3	4p16.3	NM_006342	RefSeq	Homo sapiens transforming, acidic coiled-coil containing protein 3 (TACC3), mRNA.	FALSE	Hs.104019	chr4	+	1721490	1745178	Q9Y6A5	GO:0000226 // GO:0001666 // GO:0008283 // GO:0021987 // GO:0022008 // GO:0022027 // GO:0030097 // GO:0030953 // GO:0032886 // GO:0042994 // GO:0051726 // GO:0000226 // GO:0000226 // GO:0008283 // GO:0008283 // GO:0021987 // GO:0021987	microtubule cytoskeleton organization // response to hypoxia // cell proliferation // cerebral cortex development // neurogenesis // interkinetic nuclear migration // hemopoiesis // astral microtubule organization // regulation of microtubule-based process // cytoplasmic sequestering of transcription factor // regulation of cell cycle // microtubule cytoskeleton organization // microtubule cytosk…	GO:0005737 // GO:0015630 // GO:0015630	cytoplasm // microtubule cytoskeleton // microtubule cytoskeleton	GO:0005515 // GO:0019904	protein binding // protein domain specific binding	---	---	---	---	10	main
341	TC0400006712.hg.1	9.13034	9.08993	9.17075	10.2214	10.4022	10.0405	1.09106	0.0276584	0.126432	NM_152293	TADA2B	4p16.1	NM_152293	RefSeq	Homo sapiens transcriptional adaptor 2B (TADA2B), mRNA.	FALSE	Hs.518614	chr4	+	7041899	7057952	Q86TJ2	GO:0006325 // GO:0006338 // GO:0006351 // GO:0006357 // GO:0016573 // GO:0035066 // GO:0006338 // GO:0006355 // GO:0006357 // GO:0016573 // GO:0035066	chromatin organization // chromatin remodeling // transcription, DNA-templated // regulation of transcription from RNA polymerase II promoter // histone acetylation // positive regulation of histone acetylation // chromatin remodeling // regulation of transcription, DNA-templated // regulation of transcription from RNA polymerase II promoter // histone acetylation // positive regulation of histon…	GO:0030914 // GO:0070461 // GO:0005634	STAGA complex // SAGA-type complex // nucleus	GO:0003677 // GO:0003682 // GO:0003700 // GO:0003713 // GO:0004402 // GO:0008270 // GO:0003682 // GO:0003700 // GO:0003713 // GO:0004402 // GO:0046872	DNA binding // chromatin binding // transcription factor activity, sequence-specific DNA binding // transcription coactivator activity // histone acetyltransferase activity // zinc ion binding // chromatin binding // transcription factor activity, sequence-specific DNA binding // transcription coactivator activity // histone acetyltransferase activity // metal ion binding	---	---	---	---	10	main
342	TC0400006994.hg.1	11.3405	11.4271	11.2538	12.4582	12.2885	12.628	1.11779	0.0278612	0.126765	NM_022346	NCAPG	4p15.33	NM_022346	RefSeq	Homo sapiens non-SMC condensin I complex, subunit G (NCAPG), transcript variant 1, mRNA.	FALSE	Hs.567567	chr4	+	17810813	17844864	Q9BPX3	GO:0000278 // GO:0007076 // GO:0007076 // GO:0051301 // GO:0007049 // GO:0007067 // GO:0007076 // GO:0030261	mitotic cell cycle // mitotic chromosome condensation // mitotic chromosome condensation // cell division // cell cycle // mitotic nuclear division // mitotic chromosome condensation // chromosome condensation	GO:0000796 // GO:0005634 // GO:0005737 // GO:0005813 // GO:0005829 // GO:0015629 // GO:0016020 // GO:0000793 // GO:0000796 // GO:0005634 // GO:0005694 // GO:0005737	condensin complex // nucleus // cytoplasm // centrosome // cytosol // actin cytoskeleton // membrane // condensed chromosome // condensin complex // nucleus // chromosome // cytoplasm	GO:0005515	protein binding	---	---	---	---	10	main
343	TC0400007169.hg.1	7.43973	7.36298	7.51648	8.55314	8.53569	8.5706	1.11341	0.00496064	0.0749514	NM_001173523	PCDH7	4p15	NM_001173523	RefSeq	Homo sapiens protocadherin 7 (PCDH7), transcript variant d, mRNA.	FALSE	Hs.479439	chr4	+	30720408	31146805	O60245	GO:0007156 // GO:0007155	homophilic cell adhesion via plasma membrane adhesion molecules // cell adhesion	GO:0005886 // GO:0005887 // GO:0005886 // GO:0005886 // GO:0016020 // GO:0016021	plasma membrane // integral component of plasma membrane // plasma membrane // plasma membrane // membrane // integral component of membrane	GO:0005509	calcium ion binding	---	---	---	---	10	main
344	TC0400007280.hg.1	7.85212	7.89634	7.80791	9.48655	9.37106	9.60203	1.63442	0.00567578	0.0765172	NM_025132	WDR19	4p14	NM_025132	RefSeq	Homo sapiens WD repeat domain 19 (WDR19), mRNA.	FALSE	Hs.438482	chr4	+	39182404	39285810	Q8NEZ3	GO:0006996 // GO:0035721 // GO:0042384 // GO:0030030 // GO:0042384	organelle organization // intraciliary retrograde transport // cilium assembly // cell projection organization // cilium assembly	GO:0005654 // GO:0005737 // GO:0005856 // GO:0005929 // GO:0030991 // GO:0031513 // GO:0031514 // GO:0032391 // GO:0072372 // GO:0097542 // GO:0005929 // GO:0005929 // GO:0042995	nucleoplasm // cytoplasm // cytoskeleton // cilium // intraciliary transport particle A // nonmotile primary cilium // motile cilium // photoreceptor connecting cilium // primary cilium // ciliary tip // cilium // cilium // cell projection	---	---	---	---	---	---	10	main
345	TC0400007293.hg.1	11.6468	11.6828	11.6108	12.9405	12.9507	12.9303	1.29371	0.000836752	0.0554691	NM_001111112	UBE2K	4p14	NM_001111112	RefSeq	Homo sapiens ubiquitin-conjugating enzyme E2K (UBE2K), transcript variant 2, mRNA.	FALSE	Hs.50308	chr4	+	39698044	39782792	P61086	GO:0006511 // GO:0010800 // GO:0010994 // GO:0032434 // GO:0035458 // GO:0043161 // GO:0060340 // GO:0070059 // GO:0070936 // GO:0016567 // GO:0043161	ubiquitin-dependent protein catabolic process // positive regulation of peptidyl-threonine phosphorylation // free ubiquitin chain polymerization // regulation of proteasomal ubiquitin-dependent protein catabolic process // cellular response to interferon-beta // proteasome-mediated ubiquitin-dependent protein catabolic process // positive regulation of type I interferon-mediated signaling pathwa…	GO:0005634 // GO:0005737 // GO:0032433 // GO:0070062 // GO:0005634 // GO:0005634	nucleus // cytoplasm // filopodium tip // extracellular exosome // nucleus // nucleus	GO:0004842 // GO:0005515 // GO:0005524 // GO:0031625 // GO:0034450 // GO:0000166 // GO:0004842 // GO:0016740	ubiquitin-protein transferase activity // protein binding // ATP binding // ubiquitin protein ligase binding // ubiquitin-ubiquitin ligase activity // nucleotide binding // ubiquitin-protein transferase activity // transferase activity	---	---	---	---	10	main
346	TC0400007361.hg.1	13.1979	13.2244	13.1714	14.2217	14.2916	14.1518	1.02376	0.00528748	0.0753214	NM_006345	SLC30A9	4p13	NM_006345	RefSeq	Homo sapiens solute carrier family 30 (zinc transporter), member 9 (SLC30A9), mRNA.	FALSE	Hs.479634	chr4	+	41990472	42090457	Q6PML9	GO:0006289 // GO:0006351 // GO:0006829 // GO:0045944 // GO:0098655 // GO:0006355 // GO:0006810 // GO:0006811 // GO:0006812 // GO:0055085	nucleotide-excision repair // transcription, DNA-templated // zinc II ion transport // positive regulation of transcription from RNA polymerase II promoter // cation transmembrane transport // regulation of transcription, DNA-templated // transport // ion transport // cation transport // transmembrane transport	GO:0005634 // GO:0005856 // GO:0016021 // GO:0005634 // GO:0016020	nucleus // cytoskeleton // integral component of membrane // nucleus // membrane	GO:0003682 // GO:0003700 // GO:0008324 // GO:0016922 // GO:0030374	chromatin binding // transcription factor activity, sequence-specific DNA binding // cation transmembrane transporter activity // ligand-dependent nuclear receptor binding // ligand-dependent nuclear receptor transcription coactivator activity	---	---	---	---	10	main
347	TC0400007371.hg.1	14.9025	14.956	14.849	16.201	16.2823	16.1198	1.29854	0.00556877	0.0759714	NM_001080505	SHISA3	4p13	NM_001080505	RefSeq	Homo sapiens shisa family member 3 (SHISA3), mRNA.	FALSE	Hs.370904	chr4	+	42397839	42402487	A0PJX4	GO:0007275	multicellular organismal development	GO:0005789 // GO:0016021 // GO:0005783 // GO:0016020	endoplasmic reticulum membrane // integral component of membrane // endoplasmic reticulum // membrane	GO:0005515	protein binding	---	---	---	---	10	main
348	TC0400007447.hg.1	13.2988	13.4867	13.111	14.8693	14.8234	14.9152	1.57044	0.0148255	0.099634	NM_020846	SLAIN2	4p11	NM_020846	RefSeq	Homo sapiens SLAIN motif family, member 2 (SLAIN2), mRNA.	FALSE	Hs.479677	chr4	+	48341322	48426212	Q9P270	GO:0007020 // GO:0031116 // GO:0031122 // GO:0031113	microtubule nucleation // positive regulation of microtubule polymerization // cytoplasmic microtubule organization // regulation of microtubule polymerization	GO:0005737 // GO:0005813 // GO:0015630 // GO:0035371 // GO:0005856	cytoplasm // centrosome // microtubule cytoskeleton // microtubule plus-end // cytoskeleton	GO:0005515	protein binding	---	---	---	---	10	main
349	TC0400007520.hg.1	7.86719	7.90076	7.83362	9.75302	10.0229	9.48316	1.88583	0.0201681	0.111125	NM_023940	RASL11B	4q12	NM_023940	RefSeq	Homo sapiens RAS-like, family 11, member B (RASL11B), mRNA.	FALSE	Hs.8035	chr4	+	52862290	52866835	Q9BPW5	GO:0007264 // GO:0007165	small GTPase mediated signal transduction // signal transduction	GO:0005622 // GO:0016020	intracellular // membrane	GO:0005525 // GO:0000166	GTP binding // nucleotide binding	---	---	---	---	10	main
350	TC0400007556.hg.1	11.8919	12.0032	11.7806	12.9816	13.1801	12.783	1.08969	0.0409669	0.150479	NM_024592	SRD5A3	4q12	NM_024592	RefSeq	Homo sapiens steroid 5 alpha-reductase 3 (SRD5A3), mRNA.	FALSE	Hs.39311	chr4	+	55346109	55373099	Q9H8P0	GO:0006488 // GO:0006488 // GO:0006489 // GO:0006702 // GO:0008202 // GO:0016095 // GO:0018279 // GO:0019348 // GO:0043687 // GO:0044267 // GO:0044281 // GO:0055114 // GO:0006486 // GO:0006629	dolichol-linked oligosaccharide biosynthetic process // dolichol-linked oligosaccharide biosynthetic process // dolichyl diphosphate biosynthetic process // androgen biosynthetic process // steroid metabolic process // polyprenol catabolic process // protein N-linked glycosylation via asparagine // dolichol metabolic process // post-translational protein modification // cellular protein metabolic…	GO:0005783 // GO:0005789 // GO:0016021 // GO:0005737 // GO:0005783 // GO:0005789 // GO:0016020	endoplasmic reticulum // endoplasmic reticulum membrane // integral component of membrane // cytoplasm // endoplasmic reticulum // endoplasmic reticulum membrane // membrane	GO:0003865 // GO:0016628 // GO:0047751 // GO:0016491 // GO:0016627	3-oxo-5-alpha-steroid 4-dehydrogenase activity // oxidoreductase activity, acting on the CH-CH group of donors, NAD or NADP as acceptor // cholestenone 5-alpha-reductase activity // oxidoreductase activity // oxidoreductase activity, acting on the CH-CH group of donors	---	---	---	---	10	main
351	TC0400007786.hg.1	7.93832	7.09361	8.78303	9.3505	9.21271	9.48828	1.41218	0.24073	0.411024	NM_020368	UTP3	4q13.3	NM_020368	RefSeq	Homo sapiens UTP3, small subunit (SSU) processome component, homolog (S. cerevisiae) (UTP3), mRNA.	FALSE	Hs.322901	chr4	+	70688479	70690551	Q9NQZ2	GO:0000462 // GO:0007420 // GO:0016568 // GO:0000462 // GO:0007275 // GO:0007420	maturation of SSU-rRNA from tricistronic rRNA transcript (SSU-rRNA, 5.8S rRNA, LSU-rRNA) // brain development // chromatin modification // maturation of SSU-rRNA from tricistronic rRNA transcript (SSU-rRNA, 5.8S rRNA, LSU-rRNA) // multicellular organismal development // brain development	GO:0005634 // GO:0005730 // GO:0032040 // GO:0005634 // GO:0032040	nucleus // nucleolus // small-subunit processome // nucleus // small-subunit processome	GO:0005515 // GO:0044822	protein binding // poly(A) RNA binding	---	---	---	---	10	main
352	TC0400007901.hg.1	8.66722	8.48287	8.85156	10.8297	10.6411	11.0183	2.1625	0.0145511	0.0991177	NM_020859	SHROOM3	4q21.1	NM_020859	RefSeq	Homo sapiens shroom family member 3 (SHROOM3), mRNA.	FALSE	Hs.702168	chr4	+	76435100	76783253	Q8TF72	GO:0000902 // GO:0001843 // GO:0002066 // GO:0007389 // GO:0008360 // GO:0030036 // GO:0043482 // GO:0045176 // GO:0000902 // GO:0002064 // GO:0007275 // GO:0007389	cell morphogenesis // neural tube closure // columnar/cuboidal epithelial cell development // pattern specification process // regulation of cell shape // actin cytoskeleton organization // cellular pigment accumulation // apical protein localization // cell morphogenesis // epithelial cell development // multicellular organismal development // pattern specification process	GO:0005737 // GO:0005856 // GO:0005874 // GO:0005912 // GO:0016324 // GO:0043296 // GO:0005856 // GO:0005912 // GO:0016324 // GO:0030054 // GO:0043296 // GO:0045177	cytoplasm // cytoskeleton // microtubule // adherens junction // apical plasma membrane // apical junction complex // cytoskeleton // adherens junction // apical plasma membrane // cell junction // apical junction complex // apical part of cell	GO:0051015 // GO:0003779	actin filament binding // actin binding	---	---	---	---	10	main
353	TC0400007913.hg.1	11.8305	11.9586	11.7024	13.9789	14.0643	13.8935	2.14846	0.00509547	0.0749514	NM_001306147	2019-09-11	4q21.1	NM_001306147	RefSeq	Homo sapiens septin 11 (SEPT11), transcript variant 1, mRNA.	FALSE	Hs.128199	chr4	+	76949703	77040384	Q9NVA2	GO:0007049 // GO:0051291 // GO:0051301	cell cycle // protein heterooligomerization // cell division	GO:0001725 // GO:0005737 // GO:0030054 // GO:0030424 // GO:0043197 // GO:0070062 // GO:0005856 // GO:0042995 // GO:0045202	stress fiber // cytoplasm // cell junction // axon // dendritic spine // extracellular exosome // cytoskeleton // cell projection // synapse	GO:0005515 // GO:0005525 // GO:0000166	protein binding // GTP binding // nucleotide binding	---	---	---	---	10	main
354	TC0400008053.hg.1	12.107	12.3828	11.8311	15.1425	15.1457	15.1394	3.03556	0.0081583	0.0833361	NM_001166693	AFF1	4q21	NM_001166693	RefSeq	Homo sapiens AF4/FMR2 family, member 1 (AFF1), transcript variant 1, mRNA.	FALSE	Hs.480190	chr4	+	86935002	87141054	P51825	GO:0045893	positive regulation of transcription, DNA-templated	GO:0008023 // GO:0005634	transcription elongation factor complex // nucleus	GO:0003700 // GO:0005515	transcription factor activity, sequence-specific DNA binding // protein binding	---	---	---	---	10	main
[truncated: 1,271 more rows]

## Sheet: fold changes >4
No.	Probe Set ID	Control Signal	CONTROL:Original tumor 1:Signal	CONTROL:Original tumor 2:Signal	Case Signal	CASE:Kitra 1:Signal	CASE:Kitra 2:Signal	Log Ratio	P-val	Q-val	Gene Accession	Gene Symbol	Cytoband	mRNA Accession	mRNA Source	mRna - Description	mRNA - xhyb	UniGene ID	Chromosome	Strand	Start	Stop	SwissProt accession	GO Biological Process ID	GO Biological Process Term	GO Cellular Component ID	GO Cellular Component Term	GO Molecular Function ID	GO Molecular Function Term	Pathway Source	Pathway Name	Protein Domains - Source	Protein Domains - Accession or domain name	total_probes	category
[truncated: 273 more rows]

## Sheet: fold chages >8
No.	Probe Set ID	Control Signal	CONTROL:Original tumor 1:Signal	CONTROL:Original tumor 2:Signal	Case Signal	CASE:Kitra 1:Signal	CASE:Kitra 2:Signal	Log Ratio	P-val	Q-val	Gene Accession	Gene Symbol	Cytoband	mRNA Accession	mRNA Source	mRna - Description	mRNA - xhyb	UniGene ID	Chromosome	Strand	Start	Stop	SwissProt accession	GO Biological Process ID	GO Biological Process Term	GO Cellular Component ID	GO Cellular Component Term	GO Molecular Function ID	GO Molecular Function Term	Pathway Source	Pathway Name	Protein Domains - Source	Protein Domains - Accession or domain name	total_probes	category
[truncated: 79 more rows]
