# Supplementary material for: Establishment of a novel human CIC-DUX4 sarcoma cell line, Kitra-SRS, with autocrine IGF-1R activation and metastatic potential to the lungs
Source: Sci Rep. 2019 Nov 1;9:15812. doi: 10.1038/s41598-019-52143-3 (PMC6825133; doi:10.1038/s41598-019-52143-3)
Supplement: Supplementary file 4 — Dataset 3 [file 41598_2019_52143_MOESM4_ESM.xlsx]

## Sheet: fold changes >2
Supplementary Dateset 3. 764, 203 and 80 genes down-regulated in Kitra-SRS cells vs the primary tumour at fold changes >2, >4 and >8, respectively.
No.	Probe Set ID	Control Signal	CONTROL:Original tumor 1:Signal	CONTROL:Original tumor 2:Signal	Case Signal	CASE:Kitra 1:Signal	CASE:Kitra 2:Signal	Log Ratio	P-val	Q-val	Gene Accession	Gene Symbol	Cytoband	mRNA Accession	mRNA Source	mRna - Description	mRNA - xhyb	UniGene ID	Chromosome	Strand	Start	Stop	SwissProt accession	GO Biological Process ID	GO Biological Process Term	GO Cellular Component ID	GO Cellular Component Term	GO Molecular Function ID	GO Molecular Function Term	Pathway Source	Pathway Name	Protein Domains - Source	Protein Domains - Accession or domain name	total_probes	category
1	TC0100006486.hg.1	9.98631	10.3097	9.66289	8.0697	8.37479	7.76461	-1.91661	0.0498266	0.164652	NM_001305275	AGRN	1p36.33	NM_001305275	RefSeq	Homo sapiens agrin (AGRN), transcript variant 1, mRNA.	FALSE	Hs.273330	chr1	+	1020123	1056119	O00468	GO:0001523 // GO:0005975 // GO:0006024 // GO:0006027 // GO:0007009 // GO:0007165 // GO:0007213 // GO:0007268 // GO:0007411 // GO:0007528 // GO:0007603 // GO:0010469 // GO:0030198 // GO:0030203 // GO:0030204 // GO:0043113 // GO:0043113 // GO:0043525 // GO:0043547 // GO:0044281 // GO:0045162 // GO:0045213 // GO:0045887 // GO:0045944 // GO:0050808 // GO:0051491 // GO:0007213 // GO:0007275 // GO:0008…	retinoid metabolic process // carbohydrate metabolic process // glycosaminoglycan biosynthetic process // glycosaminoglycan catabolic process // plasma membrane organization // signal transduction // G-protein coupled acetylcholine receptor signaling pathway // synaptic transmission // axon guidance // neuromuscular junction development // phototransduction, visible light // regulation of recepto…	GO:0005576 // GO:0005605 // GO:0005615 // GO:0005737 // GO:0005796 // GO:0005886 // GO:0005886 // GO:0009986 // GO:0016021 // GO:0030054 // GO:0031012 // GO:0031012 // GO:0043202 // GO:0045202 // GO:0070062 // GO:0005576 // GO:0005578 // GO:0005604 // GO:0005886 // GO:0016020 // GO:0045202 // GO:0005605	extracellular region // basal lamina // extracellular space // cytoplasm // Golgi lumen // plasma membrane // plasma membrane // cell surface // integral component of membrane // cell junction // extracellular matrix // extracellular matrix // lysosomal lumen // synapse // extracellular exosome // extracellular region // proteinaceous extracellular matrix // basement membrane // plasma membrane /…	GO:0002162 // GO:0005200 // GO:0005509 // GO:0005515 // GO:0030548 // GO:0033691 // GO:0035374 // GO:0043236 // GO:0043395 // GO:0043236 // GO:0003674	dystroglycan binding // structural constituent of cytoskeleton // calcium ion binding // protein binding // acetylcholine receptor regulator activity // sialic acid binding // chondroitin sulfate binding // laminin binding // heparan sulfate proteoglycan binding // laminin binding // molecular_function	---	---	---	---	10	main
2	TC0100006550.hg.1	9.60686	9.79717	9.41655	7.91139	7.61565	8.20714	-1.69547	0.040435	0.149845	NM_001033581	PRKCZ	1p36.33-p36.2	NM_001033581	RefSeq	Homo sapiens protein kinase C, zeta (PRKCZ), transcript variant 2, mRNA.	FALSE	Hs.496255	chr1	+	2050470	2185395	Q05513	GO:0000226 // GO:0001954 // GO:0006468 // GO:0006954 // GO:0007165 // GO:0007179 // GO:0007596 // GO:0007616 // GO:0008284 // GO:0008286 // GO:0016477 // GO:0018105 // GO:0030010 // GO:0030168 // GO:0031333 // GO:0031532 // GO:0031584 // GO:0032148 // GO:0032753 // GO:0043066 // GO:0045630 // GO:0046326 // GO:0046627 // GO:0046628 // GO:0047496 // GO:0048010 // GO:0050732 // GO:0051092 // GO:0051…	microtubule cytoskeleton organization // positive regulation of cell-matrix adhesion // protein phosphorylation // inflammatory response // signal transduction // transforming growth factor beta receptor signaling pathway // blood coagulation // long-term memory // positive regulation of cell proliferation // insulin receptor signaling pathway // cell migration // peptidyl-serine phosphorylation …	GO:0005635 // GO:0005737 // GO:0005768 // GO:0005815 // GO:0005829 // GO:0005886 // GO:0005911 // GO:0005923 // GO:0016020 // GO:0016324 // GO:0016363 // GO:0030054 // GO:0031252 // GO:0031941 // GO:0031982 // GO:0035748 // GO:0043203 // GO:0045121 // GO:0045179 // GO:0048471 // GO:0070062 // GO:0005634 // GO:0005737 // GO:0005829 // GO:0005886 // GO:0005938 // GO:0030054 // GO:0043231 // GO:0043…	nuclear envelope // cytoplasm // endosome // microtubule organizing center // cytosol // plasma membrane // cell-cell junction // bicellular tight junction // membrane // apical plasma membrane // nuclear matrix // cell junction // cell leading edge // filamentous actin // vesicle // myelin sheath abaxonal region // axon hillock // membrane raft // apical cortex // perinuclear region of cytoplasm…	GO:0004672 // GO:0004674 // GO:0004674 // GO:0004697 // GO:0005515 // GO:0005524 // GO:0015459 // GO:0019901 // GO:0019904 // GO:0043274 // GO:0043560 // GO:0046872 // GO:0071889 // GO:0000166 // GO:0004672 // GO:0004674 // GO:0004674 // GO:0016301 // GO:0016740	protein kinase activity // protein serine/threonine kinase activity // protein serine/threonine kinase activity // protein kinase C activity // protein binding // ATP binding // potassium channel regulator activity // protein kinase binding // protein domain specific binding // phospholipase binding // insulin receptor substrate binding // metal ion binding // 14-3-3 protein binding // nucleotide…	GenMAPP // GenMAPP // GenMAPP // GenMAPP	G_Protein_Signaling // Wnt_signaling // Calcium_regulation_in_cardiac_cells // Smooth_muscle_contraction	---	---	10	main
3	TC0100006587.hg.1	10.2377	9.92754	10.548	9.10161	9.05623	9.14698	-1.13614	0.0684226	0.193289	NM_001195736	FAM213B	1p36.32	NM_001195736	RefSeq	Homo sapiens family with sequence similarity 213, member B (FAM213B), transcript variant 1, mRNA.	FALSE	Hs.462033	chr1	+	2586460	2591469	Q8TBF2	GO:0001516 // GO:0019369 // GO:0019371 // GO:0044281 // GO:0055114 // GO:0001516 // GO:0006629 // GO:0006631 // GO:0006633 // GO:0006693	prostaglandin biosynthetic process // arachidonic acid metabolic process // cyclooxygenase pathway // small molecule metabolic process // oxidation-reduction process // prostaglandin biosynthetic process // lipid metabolic process // fatty acid metabolic process // fatty acid biosynthetic process // prostaglandin metabolic process	GO:0005737 // GO:0005783 // GO:0005829 // GO:0043209 // GO:0070062 // GO:0005737 // GO:0005783 // GO:0043209	cytoplasm // endoplasmic reticulum // cytosol // myelin sheath // extracellular exosome // cytoplasm // endoplasmic reticulum // myelin sheath	GO:0016616 // GO:0047017 // GO:0016491 // GO:0016616 // GO:0047017	oxidoreductase activity, acting on the CH-OH group of donors, NAD or NADP as acceptor // prostaglandin-F synthase activity // oxidoreductase activity // oxidoreductase activity, acting on the CH-OH group of donors, NAD or NADP as acceptor // prostaglandin-F synthase activity	---	---	---	---	10	main
4	TC0100006707.hg.1	13.5747	13.5765	13.5728	11.899	11.8465	11.9515	-1.67569	0.000982305	0.0560968	NM_001195563	CAMTA1	1p36.31-p36.23	NM_001195563	RefSeq	Homo sapiens calmodulin binding transcription activator 1 (CAMTA1), transcript variant 2, mRNA.	FALSE	Hs.397705 // Hs.671020	chr1	+	6785324	7769706	Q9Y6Y1	GO:0006366 // GO:0045944 // GO:0050885 // GO:0006351 // GO:0006355 // GO:0006366 // GO:0045944	transcription from RNA polymerase II promoter // positive regulation of transcription from RNA polymerase II promoter // neuromuscular process controlling balance // transcription, DNA-templated // regulation of transcription, DNA-templated // transcription from RNA polymerase II promoter // positive regulation of transcription from RNA polymerase II promoter	GO:0005634 // GO:0005737 // GO:0005634 // GO:0005737	nucleus // cytoplasm // nucleus // cytoplasm	GO:0001077 // GO:0043565 // GO:0001077 // GO:0003677 // GO:0043565 // GO:0043565	transcriptional activator activity, RNA polymerase II core promoter proximal region sequence-specific binding // sequence-specific DNA binding // transcriptional activator activity, RNA polymerase II core promoter proximal region sequence-specific binding // DNA binding // sequence-specific DNA binding // sequence-specific DNA binding	---	---	---	---	10	main
5	TC0100006725.hg.1	8.05491	7.96411	8.1457	7.0498	6.80257	7.29703	-1.0051	0.0623146	0.183596	NM_001289861	PER3	1p36.23	NM_001289861	RefSeq	Homo sapiens period circadian clock 3 (PER3), transcript variant 2, mRNA.	FALSE	Hs.162200	chr1	+	7784320	7845180	P56645	GO:0000122 // GO:0006351 // GO:0032922 // GO:0045187 // GO:0006355 // GO:0007623 // GO:0048511	negative regulation of transcription from RNA polymerase II promoter // transcription, DNA-templated // circadian regulation of gene expression // regulation of circadian sleep/wake cycle, sleep // regulation of transcription, DNA-templated // circadian rhythm // rhythmic process	GO:0005634 // GO:0005737	nucleus // cytoplasm	GO:0005515 // GO:0019900 // GO:0031625	protein binding // kinase binding // ubiquitin protein ligase binding	---	---	---	---	10	main
6	TC0100006729.hg.1	14.1606	13.9922	14.329	13.1297	13.0699	13.1894	-1.0309	0.0287539	0.128509	NM_001123377	PARK7	1p36.23	NM_001123377	RefSeq	Homo sapiens parkinson protein 7 (PARK7), transcript variant 2, mRNA.	FALSE	Hs.419640	chr1	+	7954291	7985505	Q99497	GO:0001933 // GO:0006469 // GO:0006508 // GO:0006517 // GO:0006914 // GO:0006954 // GO:0007005 // GO:0007265 // GO:0007338 // GO:0008344 // GO:0010273 // GO:0010628 // GO:0010629 // GO:0018323 // GO:0019243 // GO:0019249 // GO:0031397 // GO:0032091 // GO:0032091 // GO:0032091 // GO:0032148 // GO:0032435 // GO:0032757 // GO:0033138 // GO:0033234 // GO:0034599 // GO:0034599 // GO:0036471 // GO:0042…	negative regulation of protein phosphorylation // negative regulation of protein kinase activity // proteolysis // protein deglycosylation // autophagy // inflammatory response // mitochondrion organization // Ras protein signal transduction // single fertilization // adult locomotory behavior // detoxification of copper ion // positive regulation of gene expression // negative regulation of gene…	GO:0000785 // GO:0005634 // GO:0005737 // GO:0005739 // GO:0005739 // GO:0005747 // GO:0005758 // GO:0005759 // GO:0005783 // GO:0005829 // GO:0005829 // GO:0005886 // GO:0016605 // GO:0030424 // GO:0044297 // GO:0045121 // GO:0070062 // GO:0005634 // GO:0005737 // GO:0005739 // GO:0016020 // GO:0043005	chromatin // nucleus // cytoplasm // mitochondrion // mitochondrion // mitochondrial respiratory chain complex I // mitochondrial intermembrane space // mitochondrial matrix // endoplasmic reticulum // cytosol // cytosol // plasma membrane // PML body // axon // cell body // membrane raft // extracellular exosome // nucleus // cytoplasm // mitochondrion // membrane // neuron projection	GO:0001047 // GO:0003690 // GO:0003697 // GO:0003713 // GO:0003713 // GO:0003729 // GO:0005102 // GO:0005507 // GO:0005515 // GO:0008134 // GO:0008233 // GO:0016532 // GO:0016684 // GO:0019172 // GO:0019899 // GO:0019900 // GO:0019955 // GO:0036470 // GO:0036478 // GO:0042802 // GO:0042803 // GO:0044388 // GO:0044390 // GO:0045340 // GO:0050681 // GO:0051920 // GO:0070491 // GO:0097110 // GO:1903…	core promoter binding // double-stranded DNA binding // single-stranded DNA binding // transcription coactivator activity // transcription coactivator activity // mRNA binding // receptor binding // copper ion binding // protein binding // transcription factor binding // peptidase activity // superoxide dismutase copper chaperone activity // oxidoreductase activity, acting on peroxide as acceptor…	---	---	---	---	10	main
7	TC0100006771.hg.1	9.16872	9.07615	9.26129	7.24873	7.28237	7.21509	-1.91999	0.00262129	0.0653513	NM_001282587	H6PD	1p36	NM_001282587	RefSeq	Homo sapiens hexose-6-phosphate dehydrogenase (glucose 1-dehydrogenase) (H6PD), transcript variant 1, mRNA.	FALSE	Hs.463511	chr1	+	9234775	9271337	O95479	GO:0006006 // GO:0006098 // GO:0055114 // GO:0005975 // GO:0008152 // GO:0006739 // GO:0097305	glucose metabolic process // pentose-phosphate shunt // oxidation-reduction process // carbohydrate metabolic process // metabolic process // NADP metabolic process // response to alcohol	GO:0005788 // GO:0005783 // GO:0005737 // GO:0005739 // GO:0043231	endoplasmic reticulum lumen // endoplasmic reticulum // cytoplasm // mitochondrion // intracellular membrane-bounded organelle	GO:0004345 // GO:0017057 // GO:0047936 // GO:0050661 // GO:0003824 // GO:0004345 // GO:0016491 // GO:0016787 // GO:0030246	glucose-6-phosphate dehydrogenase activity // 6-phosphogluconolactonase activity // glucose 1-dehydrogenase [NAD(P)] activity // NADP binding // catalytic activity // glucose-6-phosphate dehydrogenase activity // oxidoreductase activity // hydrolase activity // carbohydrate binding	---	---	---	---	10	main
8	TC0100006773.hg.1	11.0424	10.8846	11.2001	9.36943	9.46603	9.27283	-1.67295	0.0120065	0.0934072	NM_025106	SPSB1	1p36.22	NM_025106	RefSeq	Homo sapiens splA/ryanodine receptor domain and SOCS box containing 1 (SPSB1), mRNA.	FALSE	Hs.8261 // Hs.738680	chr1	+	9292880	9369532	Q96BD6	GO:0016567 // GO:0035556	protein ubiquitination // intracellular signal transduction	GO:0005737 // GO:0005622	cytoplasm // intracellular	GO:0005515	protein binding	---	---	---	---	10	main
9	TC0100006852.hg.1	12.5366	12.5149	12.5583	10.999	10.971	11.027	-1.53759	0.00053129	0.0520683	NM_013319	UBIAD1	1p36.22	NM_013319	RefSeq	Homo sapiens UbiA prenyltransferase domain containing 1 (UBIAD1), mRNA.	FALSE	Hs.522933	chr1	+	11273198	11296049	Q9Y5Z9	GO:0006744 // GO:0006744 // GO:0009234 // GO:0009234 // GO:0042371 // GO:0042371	ubiquinone biosynthetic process // ubiquinone biosynthetic process // menaquinone biosynthetic process // menaquinone biosynthetic process // vitamin K biosynthetic process // vitamin K biosynthetic process	GO:0005634 // GO:0005737 // GO:0005783 // GO:0005789 // GO:0016020 // GO:0030173 // GO:0031966 // GO:0000139 // GO:0005634 // GO:0005737 // GO:0005739 // GO:0005783 // GO:0005794 // GO:0016020 // GO:0016021	nucleus // cytoplasm // endoplasmic reticulum // endoplasmic reticulum membrane // membrane // integral component of Golgi membrane // mitochondrial membrane // Golgi membrane // nucleus // cytoplasm // mitochondrion // endoplasmic reticulum // Golgi apparatus // membrane // integral component of membrane	GO:0004659 // GO:0005515 // GO:0016209 // GO:0004659 // GO:0016740	prenyltransferase activity // protein binding // antioxidant activity // prenyltransferase activity // transferase activity	---	---	---	---	10	main
10	TC0100006861.hg.1	9.91804	9.69863	10.1375	8.34791	8.26285	8.43297	-1.57014	0.0217332	0.114526	NM_001014765	FBXO44	1p36.22	NM_001014765	RefSeq	Homo sapiens F-box protein 44 (FBXO44), transcript variant 4, mRNA.	FALSE	Hs.556006	chr1	+	11654375	11663327	Q9H4M3	---	---	GO:0019005	SCF ubiquitin ligase complex	GO:0005515	protein binding	---	---	---	---	10	main
11	TC0100006874.hg.1	13.2714	13.2568	13.286	11.8588	11.8294	11.8883	-1.41256	0.000541279	0.0520683	NM_000302	PLOD1	1p36.22	NM_000302	RefSeq	Homo sapiens procollagen-lysine, 2-oxoglutarate 5-dioxygenase 1 (PLOD1), transcript variant 2, mRNA.	FALSE	Hs.75093	chr1	+	11934205	11975542	Q02809	GO:0001666 // GO:0006464 // GO:0008544 // GO:0008544 // GO:0017185 // GO:0030198 // GO:0032870 // GO:0046947 // GO:0055114 // GO:0001666 // GO:0055114	response to hypoxia // cellular protein modification process // epidermis development // epidermis development // peptidyl-lysine hydroxylation // extracellular matrix organization // cellular response to hormone stimulus // hydroxylysine biosynthetic process // oxidation-reduction process // response to hypoxia // oxidation-reduction process	GO:0005789 // GO:0030867 // GO:0070062 // GO:0005783 // GO:0016020 // GO:0005581	endoplasmic reticulum membrane // rough endoplasmic reticulum membrane // extracellular exosome // endoplasmic reticulum // membrane // collagen trimer	GO:0008198 // GO:0008475 // GO:0031418 // GO:0042277 // GO:0042803 // GO:0005506 // GO:0016491 // GO:0016705 // GO:0046872 // GO:0051213	ferrous iron binding // procollagen-lysine 5-dioxygenase activity // L-ascorbic acid binding // peptide binding // protein homodimerization activity // iron ion binding // oxidoreductase activity // oxidoreductase activity, acting on paired donors, with incorporation or reduction of molecular oxygen // metal ion binding // dioxygenase activity	---	---	---	---	10	main
12	TC0100006937.hg.1	11.1858	11.3661	11.0055	8.6119	8.68725	8.53655	-2.57392	0.00571476	0.0765172	NM_001007257	PRDM2	1p36.21	NM_001007257	RefSeq	Homo sapiens PR domain containing 2, with ZNF domain (PRDM2), transcript variant 3, mRNA.	FALSE	Hs.371823	chr1	+	13700198	13825079	Q13029	GO:0006351 // GO:0006355 // GO:0008340 // GO:0032355 // GO:0034968 // GO:0006355 // GO:0032259	transcription, DNA-templated // regulation of transcription, DNA-templated // determination of adult lifespan // response to estradiol // histone lysine methylation // regulation of transcription, DNA-templated // methylation	GO:0005634 // GO:0005634 // GO:0005634	nucleus // nucleus // nucleus	GO:0003677 // GO:0003700 // GO:0008270 // GO:0018024 // GO:0003676 // GO:0008168 // GO:0016740 // GO:0046872	DNA binding // transcription factor activity, sequence-specific DNA binding // zinc ion binding // histone-lysine N-methyltransferase activity // nucleic acid binding // methyltransferase activity // transferase activity // metal ion binding	---	---	---	---	10	main
13	TC0100007006.hg.1	12.276	12.043	12.5091	10.3096	10.2215	10.3978	-1.96638	0.0156772	0.102082	NM_015001	SPEN	1p36	NM_015001	RefSeq	Homo sapiens spen family transcriptional repressor (SPEN), mRNA.	FALSE	Hs.744843	chr1	+	15847864	15940460	Q96T58	GO:0000122 // GO:0000398 // GO:0006351 // GO:0007219 // GO:0016032 // GO:0045892 // GO:0045893 // GO:0050769 // GO:0000398 // GO:0006355	negative regulation of transcription from RNA polymerase II promoter // mRNA splicing, via spliceosome // transcription, DNA-templated // Notch signaling pathway // viral process // negative regulation of transcription, DNA-templated // positive regulation of transcription, DNA-templated // positive regulation of neurogenesis // mRNA splicing, via spliceosome // regulation of transcription, DNA-t…	GO:0005654 // GO:0017053 // GO:0070062 // GO:0005634	nucleoplasm // transcriptional repressor complex // extracellular exosome // nucleus	GO:0000166 // GO:0001085 // GO:0001191 // GO:0003697 // GO:0003700 // GO:0003714 // GO:0005515 // GO:0044822 // GO:0003676 // GO:0003677 // GO:0003723	nucleotide binding // RNA polymerase II transcription factor binding // transcriptional repressor activity, RNA polymerase II transcription factor binding // single-stranded DNA binding // transcription factor activity, sequence-specific DNA binding // transcription corepressor activity // protein binding // poly(A) RNA binding // nucleic acid binding // DNA binding // RNA binding	---	---	---	---	10	main
14	TC0100007038.hg.1	9.99549	9.90298	10.088	8.99096	9.1045	8.87742	-1.00453	0.0206029	0.112187	NM_001145277	NECAP2	1p36.13	NM_001145277	RefSeq	Homo sapiens NECAP endocytosis associated 2 (NECAP2), transcript variant 2, mRNA.	FALSE	Hs.437385	chr1	+	16440672	16460089	Q9NVZ3	GO:0006897 // GO:0015031 // GO:0006810 // GO:0006897	endocytosis // protein transport // transport // endocytosis	GO:0005622 // GO:0005886 // GO:0005905 // GO:0030125 // GO:0016020 // GO:0030125 // GO:0030665 // GO:0031410	intracellular // plasma membrane // coated pit // clathrin vesicle coat // membrane // clathrin vesicle coat // clathrin-coated vesicle membrane // cytoplasmic vesicle	---	---	---	---	---	---	10	main
15	TC0100007184.hg.1	8.51542	8.68151	8.34933	7.00634	6.7436	7.26907	-1.50908	0.0399024	0.1491	NM_015207	OTUD3	1p36.13	NM_015207	RefSeq	Homo sapiens OTU deubiquitinase 3 (OTUD3), mRNA.	FALSE	Hs.374987	chr1	+	19882395	19912945	Q5T2D3	GO:0035871 // GO:0044313 // GO:0006508	protein K11-linked deubiquitination // protein K6-linked deubiquitination // proteolysis	---	---	GO:0004843 // GO:0008233 // GO:0008234 // GO:0016787	ubiquitin-specific protease activity // peptidase activity // cysteine-type peptidase activity // hydrolase activity	---	---	---	---	10	main
16	TC0100007268.hg.1	14.4514	14.457	14.4458	12.9169	12.9958	12.8381	-1.53448	0.00264185	0.0653513	NM_001039802	CDC42	1p36.1	NM_001039802	RefSeq	Homo sapiens cell division cycle 42 (CDC42), transcript variant 3, mRNA.	FALSE	Hs.467637	chr1	+	22052627	22092946	P60953	GO:0002040 // GO:0003161 // GO:0003334 // GO:0007030 // GO:0007088 // GO:0007097 // GO:0007163 // GO:0007173 // GO:0007264 // GO:0007411 // GO:0007596 // GO:0010628 // GO:0010629 // GO:0016567 // GO:0021762 // GO:0030036 // GO:0030225 // GO:0030307 // GO:0031069 // GO:0031274 // GO:0031295 // GO:0031333 // GO:0031424 // GO:0031647 // GO:0032467 // GO:0033138 // GO:0034332 // GO:0034613 // GO:0035…	sprouting angiogenesis // cardiac conduction system development // keratinocyte development // Golgi organization // regulation of mitotic nuclear division // nuclear migration // establishment or maintenance of cell polarity // epidermal growth factor receptor signaling pathway // small GTPase mediated signal transduction // axon guidance // blood coagulation // positive regulation of gene expre…	GO:0000139 // GO:0000322 // GO:0005737 // GO:0005789 // GO:0005815 // GO:0005829 // GO:0005886 // GO:0005886 // GO:0005911 // GO:0005925 // GO:0016020 // GO:0030141 // GO:0030175 // GO:0030496 // GO:0031256 // GO:0036464 // GO:0043005 // GO:0043025 // GO:0043209 // GO:0045177 // GO:0051233 // GO:0070062 // GO:0072686 // GO:0000139 // GO:0005622 // GO:0005737 // GO:0005819 // GO:0005829 // GO:0005…	Golgi membrane // storage vacuole // cytoplasm // endoplasmic reticulum membrane // microtubule organizing center // cytosol // plasma membrane // plasma membrane // cell-cell junction // focal adhesion // membrane // secretory granule // filopodium // midbody // leading edge membrane // cytoplasmic ribonucleoprotein granule // neuron projection // neuronal cell body // myelin sheath // apical pa…	GO:0003924 // GO:0005515 // GO:0005525 // GO:0019901 // GO:0019901 // GO:0030742 // GO:0031435 // GO:0031996 // GO:0034191 // GO:0042802 // GO:0061630 // GO:0000166 // GO:0005525 // GO:0019901	GTPase activity // protein binding // GTP binding // protein kinase binding // protein kinase binding // GTP-dependent protein binding // mitogen-activated protein kinase kinase kinase binding // thioesterase binding // apolipoprotein A-I receptor binding // identical protein binding // ubiquitin protein ligase activity // nucleotide binding // GTP binding // protein kinase binding	GenMAPP // GenMAPP	G13_Signaling_Pathway // Integrin-mediated_cell_adhesion_KEGG	---	---	10	main
17	TC0100007283.hg.1	9.03378	8.97977	9.08779	7.84322	7.68827	7.99817	-1.19056	0.0184713	0.108176	NM_001083621	ZBTB40	1p36	NM_001083621	RefSeq	Homo sapiens zinc finger and BTB domain containing 40 (ZBTB40), transcript variant 1, mRNA.	FALSE	Hs.418966	chr1	+	22451851	22531157	Q9NUA8	GO:0006351 // GO:0006355 // GO:0006974 // GO:0030282	transcription, DNA-templated // regulation of transcription, DNA-templated // cellular response to DNA damage stimulus // bone mineralization	GO:0005634 // GO:0005634	nucleus // nucleus	GO:0003677 // GO:0046872 // GO:0003674 // GO:0003676	DNA binding // metal ion binding // molecular_function // nucleic acid binding	---	---	---	---	10	main
18	TC0100007303.hg.1	12.1852	12.0343	12.3361	10.048	10.2509	9.8451	-2.13719	0.0137153	0.0973137	NM_001009999	KDM1A	1p36.12	NM_001009999	RefSeq	Homo sapiens lysine (K)-specific demethylase 1A (KDM1A), transcript variant 1, mRNA.	FALSE	Hs.591518	chr1	+	23019448	23083691	O60341	GO:0000122 // GO:0000122 // GO:0001701 // GO:0006325 // GO:0006351 // GO:0006357 // GO:0006482 // GO:0007264 // GO:0007596 // GO:0008283 // GO:0010569 // GO:0010725 // GO:0021983 // GO:0030851 // GO:0032091 // GO:0033169 // GO:0033184 // GO:0034644 // GO:0034720 // GO:0043392 // GO:0043433 // GO:0043433 // GO:0043518 // GO:0045648 // GO:0045654 // GO:0045892 // GO:0045944 // GO:0046886 // GO:0051…	negative regulation of transcription from RNA polymerase II promoter // negative regulation of transcription from RNA polymerase II promoter // in utero embryonic development // chromatin organization // transcription, DNA-templated // regulation of transcription from RNA polymerase II promoter // protein demethylation // small GTPase mediated signal transduction // blood coagulation // cell prol…	GO:0000790 // GO:0000790 // GO:0005634 // GO:0005654 // GO:0005654 // GO:0005667 // GO:0043234 // GO:1990391 // GO:0005634 // GO:0005667	nuclear chromatin // nuclear chromatin // nucleus // nucleoplasm // nucleoplasm // transcription factor complex // protein complex // DNA repair complex // nucleus // transcription factor complex	GO:0001085 // GO:0002039 // GO:0003682 // GO:0003700 // GO:0005515 // GO:0008134 // GO:0016491 // GO:0019899 // GO:0030374 // GO:0032451 // GO:0032452 // GO:0032452 // GO:0032453 // GO:0032454 // GO:0034648 // GO:0043426 // GO:0044212 // GO:0050660 // GO:0050681 // GO:0003677 // GO:0016491 // GO:0032452 // GO:0044212 // GO:0050660	RNA polymerase II transcription factor binding // p53 binding // chromatin binding // transcription factor activity, sequence-specific DNA binding // protein binding // transcription factor binding // oxidoreductase activity // enzyme binding // ligand-dependent nuclear receptor transcription coactivator activity // demethylase activity // histone demethylase activity // histone demethylase activ…	---	---	---	---	10	main
19	TC0100007326.hg.1	16.8492	16.8349	16.8635	15.5986	15.5782	15.619	-1.25064	0.00039586	0.0485952	NM_000975	RPL11	1p36.1-p35	NM_000975	RefSeq	Homo sapiens ribosomal protein L11 (RPL11), transcript variant 1, mRNA.	FALSE	Hs.719951	chr1	+	23691779	23696426	P62913	GO:0000027 // GO:0000184 // GO:0006364 // GO:0006412 // GO:0006412 // GO:0006413 // GO:0006414 // GO:0006415 // GO:0006605 // GO:0006614 // GO:0010467 // GO:0016032 // GO:0019058 // GO:0019083 // GO:0034504 // GO:0042273 // GO:0044267 // GO:0000027 // GO:0006412	ribosomal large subunit assembly // nuclear-transcribed mRNA catabolic process, nonsense-mediated decay // rRNA processing // translation // translation // translational initiation // translational elongation // translational termination // protein targeting // SRP-dependent cotranslational protein targeting to membrane // gene expression // viral process // viral life cycle // viral transcriptio…	GO:0005730 // GO:0005737 // GO:0005829 // GO:0016020 // GO:0022625 // GO:0070062 // GO:0005622 // GO:0005634 // GO:0005730 // GO:0005840 // GO:0022625 // GO:0030529	nucleolus // cytoplasm // cytosol // membrane // cytosolic large ribosomal subunit // extracellular exosome // intracellular // nucleus // nucleolus // ribosome // cytosolic large ribosomal subunit // ribonucleoprotein complex	GO:0003723 // GO:0003735 // GO:0005515 // GO:0019843 // GO:0044822 // GO:0003723 // GO:0003735 // GO:0003735	RNA binding // structural constituent of ribosome // protein binding // rRNA binding // poly(A) RNA binding // RNA binding // structural constituent of ribosome // structural constituent of ribosome	GenMAPP // GenMAPP	Ribosomal_Proteins // Ribosomal_Proteins	---	---	10	main
20	TC0100007333.hg.1	11.4692	11.3364	11.6021	10.3143	10.3162	10.3123	-1.15496	0.0129748	0.0953663	NM_020362	PITHD1	1p36.11	NM_020362	RefSeq	Homo sapiens PITH (C-terminal proteasome-interacting domain of thioredoxin-like) domain containing 1 (PITHD1), mRNA.	FALSE	Hs.31819	chr1	+	23778386	23788232	Q9GZP4	---	---	GO:0005634	nucleus	---	---	---	---	---	---	10	main
21	TC0100007398.hg.1	13.034	13.0099	13.0581	11.4115	11.692	11.1311	-1.62248	0.0288081	0.128527	NM_014313	TMEM50A	1p36.11	NM_014313	RefSeq	Homo sapiens transmembrane protein 50A (TMEM50A), mRNA.	FALSE	Hs.705699	chr1	+	25337917	25362361	O95807	---	---	GO:0005783 // GO:0016021 // GO:0005737 // GO:0016020	endoplasmic reticulum // integral component of membrane // cytoplasm // membrane	---	---	---	---	---	---	10	main
22	TC0100007403.hg.1	10.8908	10.9102	10.8714	9.45053	9.53423	9.36683	-1.44028	0.00354012	0.0690631	NM_001282564	TMEM57	1p36.11|1p36.11	NM_001282564	RefSeq	Homo sapiens transmembrane protein 57 (TMEM57), transcript variant 2, mRNA.	FALSE	Hs.189782	chr1	+	25430858	25500209	Q8N5G2	GO:0007420 // GO:0008150	brain development // biological_process	GO:0005634 // GO:0016021 // GO:0030424 // GO:0031965 // GO:0044306 // GO:0045202 // GO:0005634 // GO:0016020 // GO:0031965 // GO:0042995 // GO:0043005 // GO:0044306 // GO:0045202	nucleus // integral component of membrane // axon // nuclear membrane // neuron projection terminus // synapse // nucleus // membrane // nuclear membrane // cell projection // neuron projection // neuron projection terminus // synapse	GO:0003674	molecular_function	---	---	---	---	10	main
23	TC0100007477.hg.1	11.7356	11.7042	11.767	7.88447	7.96774	7.8012	-3.85116	0.000533648	0.0520683	NM_006015	ARID1A	1p35.3	NM_006015	RefSeq	Homo sapiens AT rich interactive domain 1A (SWI-like) (ARID1A), transcript variant 1, mRNA.	FALSE	Hs.468972	chr1	+	26696031	26782110	O14497	GO:0000122 // GO:0001843 // GO:0003205 // GO:0003408 // GO:0006337 // GO:0006338 // GO:0006344 // GO:0006351 // GO:0006357 // GO:0030520 // GO:0030521 // GO:0030900 // GO:0042766 // GO:0042921 // GO:0043044 // GO:0045893 // GO:0048096 // GO:0055007 // GO:0060674 // GO:1901998 // GO:0006325 // GO:0006338 // GO:0006355 // GO:0007399 // GO:0016568	negative regulation of transcription from RNA polymerase II promoter // neural tube closure // cardiac chamber development // optic cup formation involved in camera-type eye development // nucleosome disassembly // chromatin remodeling // maintenance of chromatin silencing // transcription, DNA-templated // regulation of transcription from RNA polymerase II promoter // intracellular estrogen rece…	GO:0000790 // GO:0005634 // GO:0005654 // GO:0016514 // GO:0071564 // GO:0071565 // GO:0005634 // GO:0071564 // GO:0071565 // GO:0090544	nuclear chromatin // nucleus // nucleoplasm // SWI/SNF complex // npBAF complex // nBAF complex // nucleus // npBAF complex // nBAF complex // BAF-type complex	GO:0003677 // GO:0003677 // GO:0003713 // GO:0005515 // GO:0016922 // GO:0031491 // GO:0003677	DNA binding // DNA binding // transcription coactivator activity // protein binding // ligand-dependent nuclear receptor binding // nucleosome binding // DNA binding	---	---	---	---	10	main
24	TC0100007484.hg.1	10.6923	10.8224	10.5621	9.62594	9.47636	9.77553	-1.06632	0.0328755	0.135618	NM_032283	ZDHHC18	1p36.11	NM_032283	RefSeq	Homo sapiens zinc finger, DHHC-type containing 18 (ZDHHC18), mRNA.	FALSE	Hs.523710	chr1	+	26826710	26857602	Q9NUE0	GO:0006612 // GO:0018230 // GO:0018345 // GO:0006612 // GO:0018230 // GO:0034613	protein targeting to membrane // peptidyl-L-cysteine S-palmitoylation // protein palmitoylation // protein targeting to membrane // peptidyl-L-cysteine S-palmitoylation // cellular protein localization	GO:0005783 // GO:0005794 // GO:0016021 // GO:0005783 // GO:0016020	endoplasmic reticulum // Golgi apparatus // integral component of membrane // endoplasmic reticulum // membrane	GO:0008270 // GO:0016409 // GO:0019706 // GO:0016740 // GO:0016746 // GO:0019706 // GO:0019706 // GO:0046872	zinc ion binding // palmitoyltransferase activity // protein-cysteine S-palmitoyltransferase activity // transferase activity // transferase activity, transferring acyl groups // protein-cysteine S-palmitoyltransferase activity // protein-cysteine S-palmitoyltransferase activity // metal ion binding	---	---	---	---	10	main
25	TC0100007489.hg.1	10.3957	10.2581	10.5334	9.24534	8.95338	9.5373	-1.1504	0.0704967	0.196613	NM_006600	NUDC	1p36.11	NM_006600	RefSeq	Homo sapiens nudC nuclear distribution protein (NUDC), mRNA.	FALSE	Hs.263812	chr1	+	26900238	26946871	Q9Y266	GO:0000278 // GO:0007067 // GO:0007264 // GO:0007275 // GO:0008283 // GO:0051301 // GO:0007049	mitotic cell cycle // mitotic nuclear division // small GTPase mediated signal transduction // multicellular organismal development // cell proliferation // cell division // cell cycle	GO:0005654 // GO:0005737 // GO:0005829 // GO:0005874 // GO:0005634 // GO:0005737 // GO:0005856	nucleoplasm // cytoplasm // cytosol // microtubule // nucleus // cytoplasm // cytoskeleton	GO:0005515	protein binding	---	---	---	---	10	main
26	TC0100007512.hg.1	12.5754	12.6475	12.5032	11.3927	11.3195	11.4658	-1.18267	0.00746493	0.0821102	NM_005281	GPR3	1p36.1-p35	NM_005281	RefSeq	Homo sapiens G protein-coupled receptor 3 (GPR3), mRNA.	FALSE	Hs.66542	chr1	+	27392644	27395814	P46089	GO:0007189 // GO:0040020 // GO:0007165 // GO:0007186	adenylate cyclase-activating G-protein coupled receptor signaling pathway // regulation of meiotic nuclear division // signal transduction // G-protein coupled receptor signaling pathway	GO:0005887 // GO:0005886 // GO:0016020 // GO:0016021	integral component of plasma membrane // plasma membrane // membrane // integral component of membrane	GO:0004930 // GO:0005515 // GO:0004871 // GO:0004930	G-protein coupled receptor activity // protein binding // signal transducer activity // G-protein coupled receptor activity	GenMAPP	GPCRDB_Class_A_Rhodopsin-like	---	---	10	main
27	TC0100007552.hg.1	10.6021	10.6472	10.5569	9.55244	9.23429	9.87058	-1.04961	0.0823159	0.214786	NM_031459	SESN2	1p35.3	NM_031459	RefSeq	Homo sapiens sestrin 2 (SESN2), mRNA.	FALSE	Hs.469543	chr1	+	28259452	28282491	P58004	GO:0006367 // GO:0006635 // GO:0006914 // GO:0009749 // GO:0010467 // GO:0032042 // GO:0032868 // GO:0043491 // GO:0046323 // GO:0070328 // GO:0090526 // GO:1901031 // GO:2000479 // GO:0001932 // GO:0007005 // GO:0042593	transcription initiation from RNA polymerase II promoter // fatty acid beta-oxidation // autophagy // response to glucose // gene expression // mitochondrial DNA metabolic process // response to insulin // protein kinase B signaling // glucose import // triglyceride homeostasis // regulation of gluconeogenesis involved in cellular glucose homeostasis // regulation of response to reactive oxygen s…	GO:0005634 // GO:0005737 // GO:0005739 // GO:0005829	nucleus // cytoplasm // mitochondrion // cytosol	GO:0005515	protein binding	---	---	---	---	10	main
28	TC0100007559.hg.1	9.6847	9.70756	9.66183	8.6213	8.43516	8.80743	-1.0634	0.0297219	0.1303	NM_001048194	RCC1	1p36.1	NM_001048194	RefSeq	Homo sapiens regulator of chromosome condensation 1 (RCC1), transcript variant 1, mRNA.	FALSE	Hs.469723	chr1	+	28505942	28539300	P18754	GO:0000082 // GO:0007052 // GO:0007059 // GO:0007067 // GO:0007088 // GO:0016032 // GO:0043547 // GO:0043547 // GO:0051225 // GO:0051301 // GO:0007049	G1/S transition of mitotic cell cycle // mitotic spindle organization // chromosome segregation // mitotic nuclear division // regulation of mitotic nuclear division // viral process // positive regulation of GTPase activity // positive regulation of GTPase activity // spindle assembly // cell division // cell cycle	GO:0000790 // GO:0000794 // GO:0005634 // GO:0005654 // GO:0005654 // GO:0005737 // GO:0031965 // GO:0005634 // GO:0005737	nuclear chromatin // condensed nuclear chromosome // nucleus // nucleoplasm // nucleoplasm // cytoplasm // nuclear membrane // nucleus // cytoplasm	GO:0003682 // GO:0005087 // GO:0005515 // GO:0031492 // GO:0042393 // GO:0003677 // GO:0005085	chromatin binding // Ran guanyl-nucleotide exchange factor activity // protein binding // nucleosomal DNA binding // histone binding // DNA binding // guanyl-nucleotide exchange factor activity	---	---	---	---	10	main
29	TC0100007570.hg.1	12.3894	12.2336	12.5451	11.0857	11.1248	11.0466	-1.30366	0.0148324	0.099634	NM_001172828	YTHDF2	1p35	NM_001172828	RefSeq	Homo sapiens YTH N(6)-methyladenosine RNA binding protein 2 (YTHDF2), transcript variant 3, mRNA.	FALSE	Hs.532286	chr1	+	28736621	28769775	Q9Y5A9	GO:0006959 // GO:0043488	humoral immune response // regulation of mRNA stability	GO:0000932 // GO:0005737 // GO:0000932 // GO:0005737	cytoplasmic mRNA processing body // cytoplasm // cytoplasmic mRNA processing body // cytoplasm	GO:0044822 // GO:1990247 // GO:0003723	poly(A) RNA binding // N6-methyladenosine-containing RNA binding // RNA binding	---	---	---	---	10	main
30	TC0100007574.hg.1	12.9939	13.0635	12.9244	11.7553	11.7698	11.7407	-1.23868	0.00327114	0.0683624	NM_001166005	EPB41	1p33-p32	NM_001166005	RefSeq	Homo sapiens erythrocyte membrane protein band 4.1 (EPB41), transcript variant 1, mRNA.	FALSE	Hs.175437	chr1	+	28887091	29120446	P11171	GO:0008015 // GO:0030036 // GO:0030866 // GO:0032092	blood circulation // actin cytoskeleton organization // cortical actin cytoskeleton organization // positive regulation of protein binding	GO:0005634 // GO:0005737 // GO:0005886 // GO:0008091 // GO:0014731 // GO:0019898 // GO:0030054 // GO:0030863 // GO:0043234 // GO:0005737 // GO:0005856 // GO:0005886 // GO:0005938 // GO:0016020	nucleus // cytoplasm // plasma membrane // spectrin // spectrin-associated cytoskeleton // extrinsic component of membrane // cell junction // cortical cytoskeleton // protein complex // cytoplasm // cytoskeleton // plasma membrane // cell cortex // membrane	GO:0003779 // GO:0005200 // GO:0005515 // GO:0005516 // GO:0005545 // GO:0030507 // GO:0005198 // GO:0008092	actin binding // structural constituent of cytoskeleton // protein binding // calmodulin binding // 1-phosphatidylinositol binding // spectrin binding // structural molecule activity // cytoskeletal protein binding	---	---	---	---	10	main
31	TC0100007672.hg.1	12.5566	12.3658	12.7473	11.4278	11.415	11.4406	-1.12879	0.0274973	0.126005	NM_003757	EIF3I	1p34.1	NM_003757	RefSeq	Homo sapiens eukaryotic translation initiation factor 3, subunit I (EIF3I), mRNA.	FALSE	Hs.530096	chr1	+	32221584	32231604	Q13347	GO:0001731 // GO:0006412 // GO:0006413 // GO:0006413 // GO:0006413 // GO:0006446 // GO:0010467 // GO:0044267 // GO:0006412 // GO:0006413	formation of translation preinitiation complex // translation // translational initiation // translational initiation // translational initiation // regulation of translational initiation // gene expression // cellular protein metabolic process // translation // translational initiation	GO:0005829 // GO:0005852 // GO:0016282 // GO:0033290 // GO:0070062 // GO:0071541 // GO:0005737 // GO:0005852	cytosol // eukaryotic translation initiation factor 3 complex // eukaryotic 43S preinitiation complex // eukaryotic 48S preinitiation complex // extracellular exosome // eukaryotic translation initiation factor 3 complex, eIF3m // cytoplasm // eukaryotic translation initiation factor 3 complex	GO:0003743 // GO:0003743 // GO:0005515 // GO:0003743	translation initiation factor activity // translation initiation factor activity // protein binding // translation initiation factor activity	GenMAPP	Translation_Factors	---	---	10	main
32	TC0100007690.hg.1	12.8884	12.7861	12.9907	11.3226	11.2187	11.4265	-1.56578	0.00855864	0.084343	NM_001135255	RBBP4	1p35.1	NM_001135255	RefSeq	Homo sapiens retinoblastoma binding protein 4 (RBBP4), transcript variant 2, mRNA.	FALSE	Hs.16003	chr1	+	32651142	32686211	Q09028	GO:0000086 // GO:0000278 // GO:0006260 // GO:0006325 // GO:0006334 // GO:0006335 // GO:0006336 // GO:0006338 // GO:0006351 // GO:0006355 // GO:0008285 // GO:0010467 // GO:0031497 // GO:0034080 // GO:0040029 // GO:0043044 // GO:0045814 // GO:0051726 // GO:0007049 // GO:0016568	G2/M transition of mitotic cell cycle // mitotic cell cycle // DNA replication // chromatin organization // nucleosome assembly // DNA replication-dependent nucleosome assembly // DNA replication-independent nucleosome assembly // chromatin remodeling // transcription, DNA-templated // regulation of transcription, DNA-templated // negative regulation of cell proliferation // gene expression // ch…	GO:0000790 // GO:0005634 // GO:0005654 // GO:0005654 // GO:0016580 // GO:0016581 // GO:0016581 // GO:0016589 // GO:0033186 // GO:0035098 // GO:0043234 // GO:0005634	nuclear chromatin // nucleus // nucleoplasm // nucleoplasm // Sin3 complex // NuRD complex // NuRD complex // NURF complex // CAF-1 complex // ESC/E(Z) complex // protein complex // nucleus	GO:0000978 // GO:0000980 // GO:0005515 // GO:0008094 // GO:0031492 // GO:0042393 // GO:0042826	RNA polymerase II core promoter proximal region sequence-specific DNA binding // RNA polymerase II distal enhancer sequence-specific DNA binding // protein binding // DNA-dependent ATPase activity // nucleosomal DNA binding // histone binding // histone deacetylase binding	---	---	---	---	10	main
33	TC0100007716.hg.1	10.0318	9.99459	10.069	8.86884	8.8434	8.89428	-1.16297	0.00149905	0.059976	NM_152493	ZNF362	1p35.1	NM_152493	RefSeq	Homo sapiens zinc finger protein 362 (ZNF362), mRNA.	FALSE	Hs.743358	chr1	+	33256545	33300719	Q5T0B9	GO:0006351 // GO:0006355	transcription, DNA-templated // regulation of transcription, DNA-templated	GO:0005634 // GO:0016020 // GO:0016021	nucleus // membrane // integral component of membrane	GO:0003677 // GO:0046872 // GO:0003676	DNA binding // metal ion binding // nucleic acid binding	---	---	---	---	10	main
34	TC0100007765.hg.1	11.6253	11.8867	11.3639	9.8341	9.77378	9.89442	-1.7912	0.0217047	0.1145	NM_005095	ZMYM4	1p32-p34	NM_005095	RefSeq	Homo sapiens zinc finger, MYM-type 4 (ZMYM4), mRNA.	FALSE	Hs.269211	chr1	+	35268967	35422058	Q5VZL5	GO:0007010 // GO:0007275 // GO:0022604	cytoskeleton organization // multicellular organismal development // regulation of cell morphogenesis	---	---	GO:0003677 // GO:0005515 // GO:0008270 // GO:0046872	DNA binding // protein binding // zinc ion binding // metal ion binding	---	---	---	---	10	main
35	TC0100007786.hg.1	10.4992	10.2763	10.7221	9.25981	9.18544	9.33418	-1.2394	0.0341263	0.138065	NM_012199	AGO1	1p34.3	NM_012199	RefSeq	Homo sapiens argonaute RISC catalytic component 1 (AGO1), mRNA.	FALSE	Hs.22867	chr1	+	35869808	35929610	Q9UL18	GO:0000956 // GO:0006351 // GO:0007173 // GO:0007219 // GO:0008543 // GO:0010467 // GO:0010501 // GO:0010501 // GO:0010586 // GO:0031047 // GO:0031054 // GO:0035194 // GO:0035196 // GO:0035278 // GO:0035279 // GO:0035280 // GO:0038095 // GO:0045087 // GO:0045944 // GO:0048011 // GO:0048015 // GO:0090625 // GO:0006355 // GO:0006417 // GO:0010628 // GO:0031047 // GO:0006413	nuclear-transcribed mRNA catabolic process // transcription, DNA-templated // epidermal growth factor receptor signaling pathway // Notch signaling pathway // fibroblast growth factor receptor signaling pathway // gene expression // RNA secondary structure unwinding // RNA secondary structure unwinding // miRNA metabolic process // gene silencing by RNA // pre-miRNA processing // posttranscriptio…	GO:0000932 // GO:0005634 // GO:0005654 // GO:0005737 // GO:0005829 // GO:0005844 // GO:0016442 // GO:0030529 // GO:0035068 // GO:0070578 // GO:0005634 // GO:0005737 // GO:0005829 // GO:0030529	cytoplasmic mRNA processing body // nucleus // nucleoplasm // cytoplasm // cytosol // polysome // RISC complex // ribonucleoprotein complex // micro-ribonucleoprotein complex // RISC-loading complex // nucleus // cytoplasm // cytosol // ribonucleoprotein complex	GO:0000978 // GO:0000993 // GO:0001047 // GO:0003723 // GO:0003725 // GO:0003727 // GO:0004521 // GO:0005515 // GO:0035198 // GO:0044822 // GO:0003676 // GO:0003723 // GO:0044212 // GO:0003743	RNA polymerase II core promoter proximal region sequence-specific DNA binding // RNA polymerase II core binding // core promoter binding // RNA binding // double-stranded RNA binding // single-stranded RNA binding // endoribonuclease activity // protein binding // miRNA binding // poly(A) RNA binding // nucleic acid binding // RNA binding // transcription regulatory region DNA binding // translat…	---	---	---	---	10	main
36	TC0100007789.hg.1	10.3679	10.5659	10.1699	8.32555	8.61783	8.03328	-2.04237	0.0286018	0.128187	NM_024852	AGO3	1p34	NM_024852	RefSeq	Homo sapiens argonaute RISC catalytic component 3 (AGO3), transcript variant 1, mRNA.	FALSE	Hs.657659	chr1	+	35930718	36072500	Q9H9G7	GO:0006402 // GO:0007173 // GO:0007219 // GO:0008543 // GO:0010467 // GO:0010501 // GO:0010501 // GO:0031047 // GO:0031054 // GO:0035194 // GO:0035196 // GO:0035278 // GO:0035279 // GO:0035280 // GO:0038095 // GO:0045087 // GO:0048011 // GO:0048015 // GO:0072091 // GO:0090625 // GO:0006417 // GO:0031047 // GO:0035278 // GO:0072091 // GO:0006413	mRNA catabolic process // epidermal growth factor receptor signaling pathway // Notch signaling pathway // fibroblast growth factor receptor signaling pathway // gene expression // RNA secondary structure unwinding // RNA secondary structure unwinding // gene silencing by RNA // pre-miRNA processing // posttranscriptional gene silencing by RNA // production of miRNAs involved in gene silencing by…	GO:0000932 // GO:0005737 // GO:0005829 // GO:0016020 // GO:0016442 // GO:0035068 // GO:0070578 // GO:0005737 // GO:0016442 // GO:0030529	cytoplasmic mRNA processing body // cytoplasm // cytosol // membrane // RISC complex // micro-ribonucleoprotein complex // RISC-loading complex // cytoplasm // RISC complex // ribonucleoprotein complex	GO:0003725 // GO:0003727 // GO:0005515 // GO:0035198 // GO:0044822 // GO:0003676 // GO:0003723 // GO:0035198 // GO:0003743	double-stranded RNA binding // single-stranded RNA binding // protein binding // miRNA binding // poly(A) RNA binding // nucleic acid binding // RNA binding // miRNA binding // translation initiation factor activity	---	---	---	---	10	main
37	TC0100007858.hg.1	11.1125	11.1073	11.1177	9.73178	9.41684	10.0467	-1.38074	0.0483027	0.162103	NM_016037	UTP11L	1p34.3	NM_016037	RefSeq	Homo sapiens UTP11-like, U3 small nucleolar ribonucleoprotein (yeast) (UTP11L), mRNA.	FALSE	Hs.472038	chr1	+	38009258	38024825	Q9Y3A2	GO:0006364 // GO:0007399 // GO:0043065 // GO:0006364 // GO:0006364	rRNA processing // nervous system development // positive regulation of apoptotic process // rRNA processing // rRNA processing	GO:0005615 // GO:0005730 // GO:0005737 // GO:0032040 // GO:0005634 // GO:0005730 // GO:0032040 // GO:0032040	extracellular space // nucleolus // cytoplasm // small-subunit processome // nucleus // nucleolus // small-subunit processome // small-subunit processome	GO:0005515 // GO:0044822	protein binding // poly(A) RNA binding	---	---	---	---	10	main
38	TC0100007886.hg.1	13.1447	13.1192	13.1702	11.8693	11.7476	11.9911	-1.27539	0.009383	0.0865803	NM_001184979	NDUFS5	1p34.2-p33	NM_001184979	RefSeq	Homo sapiens NADH dehydrogenase (ubiquinone) Fe-S protein 5, 15kDa (NADH-coenzyme Q reductase) (NDUFS5), transcript variant 2, mRNA.	FALSE	Hs.632385	chr1	+	39026295	39034636	O43920	GO:0006120 // GO:0022904 // GO:0032981 // GO:0044237 // GO:0044281 // GO:0055114	mitochondrial electron transport, NADH to ubiquinone // respiratory electron transport chain // mitochondrial respiratory chain complex I assembly // cellular metabolic process // small molecule metabolic process // oxidation-reduction process	GO:0005739 // GO:0005743 // GO:0005747 // GO:0005747 // GO:0005758 // GO:0005739 // GO:0005743 // GO:0016020 // GO:0070469	mitochondrion // mitochondrial inner membrane // mitochondrial respiratory chain complex I // mitochondrial respiratory chain complex I // mitochondrial intermembrane space // mitochondrion // mitochondrial inner membrane // membrane // respiratory chain	GO:0008137	NADH dehydrogenase (ubiquinone) activity	GenMAPP	Electron_Transport_Chain	---	---	10	main
39	TC0100007898.hg.1	10.6021	10.6308	10.5734	9.4433	9.20832	9.67828	-1.15881	0.0392896	0.147919	NM_012090	MACF1	1p32-p31	NM_012090	RefSeq	Homo sapiens microtubule-actin crosslinking factor 1 (MACF1), mRNA.	FALSE	Hs.472475 // Hs.692278	chr1	+	39081316	39487177	Q9UPN3	GO:0001707 // GO:0006620 // GO:0007050 // GO:0007163 // GO:0008152 // GO:0010632 // GO:0016055 // GO:0030177 // GO:0032886 // GO:0042060 // GO:0043001 // GO:0045773 // GO:0051893	mesoderm formation // posttranslational protein targeting to membrane // cell cycle arrest // establishment or maintenance of cell polarity // metabolic process // regulation of epithelial cell migration // Wnt signaling pathway // positive regulation of Wnt signaling pathway // regulation of microtubule-based process // wound healing // Golgi to plasma membrane protein transport // positive regu…	GO:0005737 // GO:0005737 // GO:0005794 // GO:0005856 // GO:0005874 // GO:0005886 // GO:0015629 // GO:0032587 // GO:0097481 // GO:0005737 // GO:0005794 // GO:0005856 // GO:0005874 // GO:0005886 // GO:0015630 // GO:0016020 // GO:0032587 // GO:0042995 // GO:0016021	cytoplasm // cytoplasm // Golgi apparatus // cytoskeleton // microtubule // plasma membrane // actin cytoskeleton // ruffle membrane // neuronal postsynaptic density // cytoplasm // Golgi apparatus // cytoskeleton // microtubule // plasma membrane // microtubule cytoskeleton // membrane // ruffle membrane // cell projection // integral component of membrane	GO:0003779 // GO:0005509 // GO:0005515 // GO:0008017 // GO:0016887 // GO:0044822 // GO:0051015 // GO:0003779 // GO:0016887 // GO:0046872	actin binding // calcium ion binding // protein binding // microtubule binding // ATPase activity // poly(A) RNA binding // actin filament binding // actin binding // ATPase activity // metal ion binding	---	---	---	---	10	main
40	TC0100007943.hg.1	10.8997	10.856	10.9435	9.87246	9.74548	9.99945	-1.02726	0.0166681	0.10445	NM_012421	RLF	1p32	NM_012421	RefSeq	Homo sapiens rearranged L-myc fusion (RLF), mRNA.	FALSE	Hs.205627	chr1	+	40161369	40240921	Q13129	GO:0006351 // GO:0006355 // GO:0015074 // GO:0045893 // GO:0045944 // GO:0051276 // GO:0051276 // GO:0006355	transcription, DNA-templated // regulation of transcription, DNA-templated // DNA integration // positive regulation of transcription, DNA-templated // positive regulation of transcription from RNA polymerase II promoter // chromosome organization // chromosome organization // regulation of transcription, DNA-templated	GO:0005634 // GO:0005634	nucleus // nucleus	GO:0003677 // GO:0005515 // GO:0008270 // GO:0003676 // GO:0003677 // GO:0046872	DNA binding // protein binding // zinc ion binding // nucleic acid binding // DNA binding // metal ion binding	---	---	---	---	10	main
41	TC0100008023.hg.1	9.15648	9.25621	9.05675	7.58611	7.61784	7.55438	-1.57037	0.00441236	0.073048	NM_006347	PPIH	1p34.1	NM_006347	RefSeq	Homo sapiens peptidylprolyl isomerase H (cyclophilin H) (PPIH), mRNA.	FALSE	Hs.256639	chr1	+	42658377	42676758	O43447	GO:0000398 // GO:0000413 // GO:0006457 // GO:0006461 // GO:0045070 // GO:0000413 // GO:0000413 // GO:0006397 // GO:0006457 // GO:0008380	mRNA splicing, via spliceosome // protein peptidyl-prolyl isomerization // protein folding // protein complex assembly // positive regulation of viral genome replication // protein peptidyl-prolyl isomerization // protein peptidyl-prolyl isomerization // mRNA processing // protein folding // RNA splicing	GO:0005681 // GO:0005737 // GO:0016607 // GO:0046540 // GO:0071001 // GO:0005634 // GO:0005681 // GO:0005737 // GO:0016607	spliceosomal complex // cytoplasm // nuclear speck // U4/U6 x U5 tri-snRNP complex // U4/U6 snRNP // nucleus // spliceosomal complex // cytoplasm // nuclear speck	GO:0003755 // GO:0005515 // GO:0016018 // GO:0043021 // GO:0003755 // GO:0016853	peptidyl-prolyl cis-trans isomerase activity // protein binding // cyclosporin A binding // ribonucleoprotein complex binding // peptidyl-prolyl cis-trans isomerase activity // isomerase activity	---	---	---	---	10	main
42	TC0100008066.hg.1	9.92446	9.79055	10.0584	8.0646	7.90925	8.21995	-1.85986	0.0119428	0.0933961	NM_002840	PTPRF	1p34	NM_002840	RefSeq	Homo sapiens protein tyrosine phosphatase, receptor type, F (PTPRF), transcript variant 1, mRNA.	FALSE	Hs.272062	chr1	+	43525187	43623672	P10586	GO:0007155 // GO:0007185 // GO:0016477 // GO:0031102 // GO:0035335 // GO:0048679 // GO:1900121 // GO:0006470 // GO:0007155 // GO:0010975 // GO:0016311 // GO:0035335	cell adhesion // transmembrane receptor protein tyrosine phosphatase signaling pathway // cell migration // neuron projection regeneration // peptidyl-tyrosine dephosphorylation // regulation of axon regeneration // negative regulation of receptor binding // protein dephosphorylation // cell adhesion // regulation of neuron projection development // dephosphorylation // peptidyl-tyrosine dephosph…	GO:0005887 // GO:0043005 // GO:0043025 // GO:0070062 // GO:0016020 // GO:0016021	integral component of plasma membrane // neuron projection // neuronal cell body // extracellular exosome // membrane // integral component of membrane	GO:0004725 // GO:0004725 // GO:0005001 // GO:0008201 // GO:0032403 // GO:0035373 // GO:0004721 // GO:0004725 // GO:0016787 // GO:0016791	protein tyrosine phosphatase activity // protein tyrosine phosphatase activity // transmembrane receptor protein tyrosine phosphatase activity // heparin binding // protein complex binding // chondroitin sulfate proteoglycan binding // phosphoprotein phosphatase activity // protein tyrosine phosphatase activity // hydrolase activity // phosphatase activity	---	---	---	---	10	main
43	TC0100008073.hg.1	10.5616	10.4673	10.6558	9.39243	9.2745	9.51036	-1.16914	0.0162637	0.103096	NM_014663	KDM4A	1p34.1	NM_014663	RefSeq	Homo sapiens lysine (K)-specific demethylase 4A (KDM4A), mRNA.	FALSE	Hs.155983	chr1	+	43650126	43705518	O75164	GO:0006281 // GO:0006302 // GO:0006325 // GO:0006351 // GO:0010507 // GO:0010629 // GO:0014898 // GO:0016032 // GO:0016577 // GO:0045892 // GO:0055114 // GO:0070544 // GO:0006355 // GO:0016568	DNA repair // double-strand break repair // chromatin organization // transcription, DNA-templated // negative regulation of autophagy // negative regulation of gene expression // cardiac muscle hypertrophy in response to stress // viral process // histone demethylation // negative regulation of transcription, DNA-templated // oxidation-reduction process // histone H3-K36 demethylation // regulat…	GO:0005634 // GO:0005654 // GO:0005730 // GO:0005737 // GO:0005634	nucleus // nucleoplasm // nucleolus // cytoplasm // nucleus	GO:0005515 // GO:0008270 // GO:0031625 // GO:0035064 // GO:0051864 // GO:0016491 // GO:0032452 // GO:0046872 // GO:0051213	protein binding // zinc ion binding // ubiquitin protein ligase binding // methylated histone binding // histone demethylase activity (H3-K36 specific) // oxidoreductase activity // histone demethylase activity // metal ion binding // dioxygenase activity	---	---	---	---	10	main
44	TC0100008075.hg.1	8.69631	8.71017	8.68246	7.08022	7.34532	6.81511	-1.61609	0.0259376	0.123117	NM_001270459	ST3GAL3	1p34.1	NM_001270459	RefSeq	Homo sapiens ST3 beta-galactoside alpha-2,3-sialyltransferase 3 (ST3GAL3), transcript variant 11, mRNA.	FALSE	Hs.597915	chr1	+	43705824	43931165	Q11203	GO:0001574 // GO:0005975 // GO:0006488 // GO:0006493 // GO:0009311 // GO:0016266 // GO:0018146 // GO:0018279 // GO:0030203 // GO:0042339 // GO:0043687 // GO:0044267 // GO:0044281 // GO:0097503 // GO:0097503 // GO:0097503 // GO:0001574 // GO:0006486 // GO:0009311 // GO:0097503	ganglioside biosynthetic process // carbohydrate metabolic process // dolichol-linked oligosaccharide biosynthetic process // protein O-linked glycosylation // oligosaccharide metabolic process // O-glycan processing // keratan sulfate biosynthetic process // protein N-linked glycosylation via asparagine // glycosaminoglycan metabolic process // keratan sulfate metabolic process // post-translati…	GO:0000139 // GO:0005576 // GO:0030173 // GO:0032580 // GO:0005794 // GO:0016020 // GO:0016021	Golgi membrane // extracellular region // integral component of Golgi membrane // Golgi cisterna membrane // Golgi apparatus // membrane // integral component of membrane	GO:0003836 // GO:0008118 // GO:0003836 // GO:0003836 // GO:0008118 // GO:0008373 // GO:0016740 // GO:0016757	beta-galactoside (CMP) alpha-2,3-sialyltransferase activity // N-acetyllactosaminide alpha-2,3-sialyltransferase activity // beta-galactoside (CMP) alpha-2,3-sialyltransferase activity // beta-galactoside (CMP) alpha-2,3-sialyltransferase activity // N-acetyllactosaminide alpha-2,3-sialyltransferase activity // sialyltransferase activity // transferase activity // transferase activity, transferri…	---	---	---	---	10	main
45	TC0100008082.hg.1	11.7744	11.7413	11.8076	10.6296	10.3913	10.868	-1.14481	0.0414602	0.151251	NM_001005417	B4GALT2	1p34-p33	NM_001005417	RefSeq	Homo sapiens UDP-Gal:betaGlcNAc beta 1,4- galactosyltransferase, polypeptide 2 (B4GALT2), transcript variant 3, mRNA.	FALSE	Hs.632403	chr1	+	43978943	43991171	O60909	GO:0005975 // GO:0018146 // GO:0018279 // GO:0030203 // GO:0042339 // GO:0043687 // GO:0044267 // GO:0044281 // GO:0005975 // GO:0006486	carbohydrate metabolic process // keratan sulfate biosynthetic process // protein N-linked glycosylation via asparagine // glycosaminoglycan metabolic process // keratan sulfate metabolic process // post-translational protein modification // cellular protein metabolic process // small molecule metabolic process // carbohydrate metabolic process // protein glycosylation	GO:0000139 // GO:0016021 // GO:0032580 // GO:0005794 // GO:0016020	Golgi membrane // integral component of membrane // Golgi cisterna membrane // Golgi apparatus // membrane	GO:0003831 // GO:0003945 // GO:0004461 // GO:0008378 // GO:0046872 // GO:0016740 // GO:0016757	beta-N-acetylglucosaminylglycopeptide beta-1,4-galactosyltransferase activity // N-acetyllactosamine synthase activity // lactose synthase activity // galactosyltransferase activity // metal ion binding // transferase activity // transferase activity, transferring glycosyl groups	---	---	---	---	10	main
46	TC0100008341.hg.1	9.28205	9.46461	9.09949	7.3592	7.13184	7.58656	-1.92285	0.0222306	0.115664	NM_001199080	PODN	1p32.3	NM_001199080	RefSeq	Homo sapiens podocan (PODN), transcript variant 2, mRNA.	FALSE	Hs.586141	chr1	+	53062052	53085502	Q7Z5L7	GO:0008285 // GO:0030336	negative regulation of cell proliferation // negative regulation of cell migration	GO:0005578 // GO:0005615 // GO:0005737 // GO:0005576 // GO:0005737	proteinaceous extracellular matrix // extracellular space // cytoplasm // extracellular region // cytoplasm	GO:0005518	collagen binding	---	---	---	---	10	main
47	TC0100008591.hg.1	8.96243	8.87977	9.0451	7.07488	6.94663	7.20313	-1.88756	0.00647084	0.079274	NM_001172818	PGM1	1p31	NM_001172818	RefSeq	Homo sapiens phosphoglucomutase 1 (PGM1), transcript variant 2, mRNA.	FALSE	Hs.1869	chr1	+	63593276	63660246	P36871	GO:0005975 // GO:0005978 // GO:0005978 // GO:0005980 // GO:0006006 // GO:0006006 // GO:0006094 // GO:0006096 // GO:0009314 // GO:0019388 // GO:0019388 // GO:0044281 // GO:0005975 // GO:0005978 // GO:0006006 // GO:0019388 // GO:0071704	carbohydrate metabolic process // glycogen biosynthetic process // glycogen biosynthetic process // glycogen catabolic process // glucose metabolic process // glucose metabolic process // gluconeogenesis // glycolytic process // response to radiation // galactose catabolic process // galactose catabolic process // small molecule metabolic process // carbohydrate metabolic process // glycogen bios…	GO:0005737 // GO:0005829 // GO:0005829 // GO:0015629 // GO:0070062 // GO:0005737 // GO:0005829	cytoplasm // cytosol // cytosol // actin cytoskeleton // extracellular exosome // cytoplasm // cytosol	GO:0000287 // GO:0004614 // GO:0004614 // GO:0005515 // GO:0004614 // GO:0016853 // GO:0016868 // GO:0046872	magnesium ion binding // phosphoglucomutase activity // phosphoglucomutase activity // protein binding // phosphoglucomutase activity // isomerase activity // intramolecular transferase activity, phosphotransferases // metal ion binding	GenMAPP	Glycogen_Metabolism	---	---	10	main
48	TC0100008816.hg.1	9.54576	9.39579	9.69572	7.04666	7.31535	6.77797	-2.4991	0.0148244	0.099634	NM_006417	IFI44	1p31.1	NM_006417	RefSeq	Homo sapiens interferon-induced protein 44 (IFI44), mRNA.	FALSE	Hs.82316	chr1	+	78649792	78664078	Q8TCB0	GO:0009615	response to virus	GO:0005737	cytoplasm	---	---	---	---	---	---	10	main
49	TC0100009040.hg.1	8.8838	8.98392	8.78368	7.47634	7.41591	7.53677	-1.40746	0.00683285	0.0803413	NM_024813	RPAP2	1p22.1	NM_024813	RefSeq	Homo sapiens RNA polymerase II associated protein 2 (RPAP2), mRNA.	FALSE	Hs.444421	chr1	+	92298965	92402057	Q8IXW5	GO:0009301 // GO:0070940 // GO:0006351 // GO:0006355	snRNA transcription // dephosphorylation of RNA polymerase II C-terminal domain // transcription, DNA-templated // regulation of transcription, DNA-templated	GO:0005634 // GO:0005730 // GO:0005737 // GO:0016591 // GO:0005634 // GO:0005737	nucleus // nucleolus // cytoplasm // DNA-directed RNA polymerase II, holoenzyme // nucleus // cytoplasm	GO:0008420 // GO:0046872 // GO:0004721 // GO:0016787	CTD phosphatase activity // metal ion binding // phosphoprotein phosphatase activity // hydrolase activity	---	---	---	---	10	main
50	TC0100009064.hg.1	13.9774	14.0557	13.899	11.7335	11.6907	11.7762	-2.24387	0.00157783	0.059976	NM_001024948	FNBP1L	1p22.1	NM_001024948	RefSeq	Homo sapiens formin binding protein 1-like (FNBP1L), transcript variant 1, mRNA.	FALSE	Hs.134060	chr1	+	93448131	93554661	Q5T0N5	GO:0006900 // GO:0006914 // GO:0010324 // GO:0016050 // GO:0030050 // GO:0042384 // GO:0051491 // GO:0072583 // GO:0097320 // GO:0006897	membrane budding // autophagy // membrane invagination // vesicle organization // vesicle transport along actin filament // cilium assembly // positive regulation of filopodium assembly // clathrin-mediated endocytosis // membrane tubulation // endocytosis	GO:0005737 // GO:0005856 // GO:0005886 // GO:0005938 // GO:0016023 // GO:0070062 // GO:0005737 // GO:0016020 // GO:0016023 // GO:0031410	cytoplasm // cytoskeleton // plasma membrane // cell cortex // cytoplasmic membrane-bounded vesicle // extracellular exosome // cytoplasm // membrane // cytoplasmic membrane-bounded vesicle // cytoplasmic vesicle	GO:0005515 // GO:0008289	protein binding // lipid binding	---	---	---	---	10	main
51	TC0100009067.hg.1	12.2034	12.4853	11.9215	10.7829	10.9487	10.6171	-1.42047	0.0491312	0.163235	FNBP1L.gAug10-unspliced	FNBP1L	---	FNBP1L.gAug10-unspliced	Ace View	Transcript Identified by AceView, Entrez Gene ID(s) 54874	FALSE	---	chr1	+	93541765	93568183	---	---	---	---	---	---	---	---	---	---	---	6	main
52	TC0100009142.hg.1	10.2714	9.91596	10.6268	8.09824	7.95746	8.23902	-2.17312	0.0295775	0.130015	NM_001300985	PTBP2	1p21.3	NM_001300985	RefSeq	Homo sapiens polypyrimidine tract binding protein 2 (PTBP2), transcript variant 1, mRNA.	FALSE	Hs.743449	chr1	+	96721605	96823738	Q9UKA9	GO:0006376 // GO:0033119 // GO:2000177 // GO:0006397 // GO:0008380	mRNA splice site selection // negative regulation of RNA splicing // regulation of neural precursor cell proliferation // mRNA processing // RNA splicing	GO:0005681 // GO:0005634	spliceosomal complex // nucleus	GO:0000166 // GO:0003729 // GO:0044822 // GO:0003676 // GO:0003723	nucleotide binding // mRNA binding // poly(A) RNA binding // nucleic acid binding // RNA binding	GenMAPP	mRNA_processing_Reactome	---	---	10	main
53	TC0100009149.hg.1	8.72944	9.18554	8.27335	7.04106	6.89947	7.18266	-1.68838	0.0715291	0.19808	PTBP2.oAug10-unspliced	PTBP2	---	PTBP2.oAug10-unspliced	Ace View	Transcript Identified by AceView, Entrez Gene ID(s) 58155	FALSE	---	chr1	+	96801934	96804763	---	---	---	---	---	---	---	---	---	---	---	6	main
54	TC0100009324.hg.1	10.0387	10.0161	10.0613	7.23223	7.41394	7.05053	-2.80649	0.00422959	0.0718819	NM_001010883	FAM102B	1p13.3	NM_001010883	RefSeq	Homo sapiens family with sequence similarity 102, member B (FAM102B), mRNA.	FALSE	Hs.200230	chr1	+	108560089	108644900	Q5T8I3	---	---	---	---	---	---	---	---	---	---	10	main
55	TC0100009364.hg.1	12.6137	12.5167	12.7107	9.28382	9.27871	9.28894	-3.32991	0.000849569	0.0554691	NM_000757	CSF1	1p13.3	NM_000757	RefSeq	Homo sapiens colony stimulating factor 1 (macrophage) (CSF1), transcript variant 1, mRNA.	FALSE	Hs.173894	chr1	+	109910242	109930994	P09603	GO:0001954 // GO:0002158 // GO:0003006 // GO:0006954 // GO:0007169 // GO:0008283 // GO:0008284 // GO:0008284 // GO:0010628 // GO:0010743 // GO:0010744 // GO:0010759 // GO:0030097 // GO:0030154 // GO:0030225 // GO:0030278 // GO:0030316 // GO:0030335 // GO:0032270 // GO:0032946 // GO:0038145 // GO:0040018 // GO:0042117 // GO:0042488 // GO:0045087 // GO:0045651 // GO:0045657 // GO:0045672 // GO:0045…	positive regulation of cell-matrix adhesion // osteoclast proliferation // developmental process involved in reproduction // inflammatory response // transmembrane receptor protein tyrosine kinase signaling pathway // cell proliferation // positive regulation of cell proliferation // positive regulation of cell proliferation // positive regulation of gene expression // regulation of macrophage de…	GO:0005615 // GO:0005886 // GO:0016020 // GO:0016021 // GO:0048471 // GO:0070062 // GO:1990682 // GO:0005576 // GO:0005615 // GO:0016020 // GO:1990682	extracellular space // plasma membrane // membrane // integral component of membrane // perinuclear region of cytoplasm // extracellular exosome // CSF1-CSF1R complex // extracellular region // extracellular space // membrane // CSF1-CSF1R complex	GO:0005125 // GO:0005157 // GO:0005157 // GO:0005515 // GO:0008083 // GO:0008083 // GO:0042803 // GO:0005125 // GO:0005157 // GO:0008083	cytokine activity // macrophage colony-stimulating factor receptor binding // macrophage colony-stimulating factor receptor binding // protein binding // growth factor activity // growth factor activity // protein homodimerization activity // cytokine activity // macrophage colony-stimulating factor receptor binding // growth factor activity	---	---	---	---	10	main
56	TC0100009558.hg.1	13.3788	13.1781	13.5796	10.2618	10.626	9.8975	-3.11706	0.0173424	0.105806	NM_020440	PTGFRN	1p13.1	NM_020440	RefSeq	Homo sapiens prostaglandin F2 receptor inhibitor (PTGFRN), mRNA.	FALSE	Hs.418093	chr1	+	116909923	116990358	Q9P2B2	GO:0034389	lipid particle organization	GO:0005789 // GO:0005794 // GO:0009986 // GO:0016021 // GO:0005783 // GO:0016020	endoplasmic reticulum membrane // Golgi apparatus // cell surface // integral component of membrane // endoplasmic reticulum // membrane	GO:0005515	protein binding	---	---	---	---	10	main
57	TC0100009646.hg.1	10.9151	10.9284	10.9018	9.53587	9.61582	9.45592	-1.37924	0.00343602	0.0689	ENST00000609741	NBPF26	---	ENST00000609741	ENSEMBL	neuroblastoma breakpoint family, member 26 [gene_biotype:protein_coding transcript_biotype:protein_coding]	FALSE	---	chr1	+	120805418	120841481	A0A075B7F9	---	---	GO:0005737	cytoplasm	---	---	---	---	Pfam // Pfam // Pfam // Pfam // Pfam // Pfam // Pfam // Pfam // Pfam // Pfam	IPR010630 // IPR010630 // IPR010630 // IPR010630 // IPR010630 // IPR010630 // IPR010630 // IPR010630 // IPR010630 // IPR010630	10	main
58	TC0100009770.hg.1	11.2684	11.3125	11.2243	9.94501	10.2083	9.6817	-1.3234	0.0383699	0.146246	NM_001278141	NBPF12	1q21	NM_001278141	RefSeq	Homo sapiens neuroblastoma breakpoint family, member 12 (NBPF12), mRNA.	FALSE	---	chr1	+	146938545	146996202	A0A087WUF1	---	---	GO:0005737	cytoplasm	---	---	---	---	---	---	10	main
59	TC0100010047.hg.1	8.82703	8.69271	8.96135	7.3152	7.54587	7.08454	-1.51182	0.0297871	0.130411	NM_000906	NPR1	1q21-q22	NM_000906	RefSeq	Homo sapiens natriuretic peptide receptor 1 (NPR1), mRNA.	FALSE	Hs.490330	chr1	+	153678637	153693992	P16066	GO:0006182 // GO:0006468 // GO:0007166 // GO:0007168 // GO:0007186 // GO:0007589 // GO:0008217 // GO:0016525 // GO:0030308 // GO:0030828 // GO:0035556 // GO:0035810 // GO:0035815 // GO:0042312 // GO:0042417 // GO:0043114 // GO:0048662 // GO:0050880 // GO:0006182 // GO:0007166 // GO:0009190	cGMP biosynthetic process // protein phosphorylation // cell surface receptor signaling pathway // receptor guanylyl cyclase signaling pathway // G-protein coupled receptor signaling pathway // body fluid secretion // regulation of blood pressure // negative regulation of angiogenesis // negative regulation of cell growth // positive regulation of cGMP biosynthetic process // intracellular signal…	GO:0005886 // GO:0005887 // GO:0008074 // GO:0043235 // GO:0005886 // GO:0005886 // GO:0008074 // GO:0016020 // GO:0016021 // GO:0005622	plasma membrane // integral component of plasma membrane // guanylate cyclase complex, soluble // receptor complex // plasma membrane // plasma membrane // guanylate cyclase complex, soluble // membrane // integral component of membrane // intracellular	GO:0004016 // GO:0004383 // GO:0004672 // GO:0005524 // GO:0005525 // GO:0008528 // GO:0016941 // GO:0017046 // GO:0019901 // GO:0042562 // GO:0000166 // GO:0004016 // GO:0004383 // GO:0016829 // GO:0016849 // GO:0016941	adenylate cyclase activity // guanylate cyclase activity // protein kinase activity // ATP binding // GTP binding // G-protein coupled peptide receptor activity // natriuretic peptide receptor activity // peptide hormone binding // protein kinase binding // hormone binding // nucleotide binding // adenylate cyclase activity // guanylate cyclase activity // lyase activity // phosphorus-oxygen lyas…	---	---	---	---	10	main
60	TC0100010111.hg.1	9.7874	9.37106	10.2037	7.26417	7.31515	7.2132	-2.52323	0.0265389	0.12435	NM_004428	EFNA1	1q21-q22	NM_004428	RefSeq	Homo sapiens ephrin-A1 (EFNA1), transcript variant 1, mRNA.	FALSE	Hs.516664	chr1	+	155127460	155134910	P20827	GO:0000122 // GO:0000187 // GO:0001525 // GO:0003180 // GO:0003183 // GO:0003199 // GO:0007267 // GO:0007411 // GO:0007411 // GO:0010719 // GO:0014028 // GO:0016477 // GO:0033628 // GO:0034446 // GO:0043535 // GO:0045765 // GO:0048013 // GO:0048013 // GO:0050730 // GO:0050731 // GO:0050770 // GO:0061002 // GO:0000122 // GO:0003180 // GO:0003183 // GO:0003199 // GO:0007411 // GO:0010719 // GO:0030…	negative regulation of transcription from RNA polymerase II promoter // activation of MAPK activity // angiogenesis // aortic valve morphogenesis // mitral valve morphogenesis // endocardial cushion to mesenchymal transition involved in heart valve formation // cell-cell signaling // axon guidance // axon guidance // negative regulation of epithelial to mesenchymal transition // notochord formati…	GO:0005576 // GO:0005886 // GO:0005886 // GO:0005887 // GO:0046658 // GO:0070062 // GO:0005576 // GO:0005886 // GO:0005886 // GO:0016020 // GO:0031225 // GO:0046658 // GO:0046658	extracellular region // plasma membrane // plasma membrane // integral component of plasma membrane // anchored component of plasma membrane // extracellular exosome // extracellular region // plasma membrane // plasma membrane // membrane // anchored component of membrane // anchored component of plasma membrane // anchored component of plasma membrane	GO:0005102 // GO:0005515 // GO:0046875 // GO:0046875	receptor binding // protein binding // ephrin receptor binding // ephrin receptor binding	---	---	---	---	10	main
61	TC0100010197.hg.1	8.81598	8.69461	8.93735	7.33061	7.27443	7.38679	-1.48537	0.0080095	0.0831023	NM_001080471	PEAR1	1q23.1	NM_001080471	RefSeq	Homo sapiens platelet endothelial aggregation receptor 1 (PEAR1), mRNA.	FALSE	Hs.142003	chr1	+	156893698	156916434	Q5VY43	GO:0043654	recognition of apoptotic cell	GO:0001891 // GO:0016021 // GO:0005886 // GO:0016020	phagocytic cup // integral component of membrane // plasma membrane // membrane	---	---	---	---	---	---	10	main
62	TC0100010244.hg.1	13.9611	13.844	14.0782	12.158	12.3662	11.9498	-1.80311	0.0170983	0.105112	NM_001206567	IFI16	1q22	NM_001206567	RefSeq	Homo sapiens interferon, gamma-inducible protein 16 (IFI16), transcript variant 1, mRNA.	FALSE	Hs.380250	chr1	+	158999968	159055155	Q16666	GO:0000122 // GO:0000122 // GO:0001819 // GO:0002218 // GO:0006351 // GO:0006914 // GO:0006954 // GO:0008283 // GO:0010506 // GO:0030097 // GO:0030099 // GO:0030224 // GO:0032481 // GO:0032731 // GO:0040029 // GO:0042149 // GO:0042771 // GO:0043392 // GO:0045071 // GO:0045087 // GO:0045824 // GO:0045892 // GO:0045944 // GO:0045944 // GO:0051607 // GO:0071479 // GO:0072332 // GO:0097202 // GO:2000…	negative regulation of transcription from RNA polymerase II promoter // negative regulation of transcription from RNA polymerase II promoter // positive regulation of cytokine production // activation of innate immune response // transcription, DNA-templated // autophagy // inflammatory response // cell proliferation // regulation of autophagy // hemopoiesis // myeloid cell differentiation // mon…	GO:0005634 // GO:0005654 // GO:0005730 // GO:0005737 // GO:0005829 // GO:0016020 // GO:0016607 // GO:0005634 // GO:0005737	nucleus // nucleoplasm // nucleolus // cytoplasm // cytosol // membrane // nuclear speck // nucleus // cytoplasm	GO:0000978 // GO:0001047 // GO:0001078 // GO:0003690 // GO:0005515 // GO:0008134 // GO:0042802 // GO:0044822 // GO:0003677	RNA polymerase II core promoter proximal region sequence-specific DNA binding // core promoter binding // transcriptional repressor activity, RNA polymerase II core promoter proximal region sequence-specific binding // double-stranded DNA binding // protein binding // transcription factor binding // identical protein binding // poly(A) RNA binding // DNA binding	---	---	---	---	10	main
63	TC0100010430.hg.1	10.4296	10.6647	10.1945	8.94571	9.03876	8.85265	-1.48392	0.0278242	0.126644	ENST00000558796	PBX1	1q23	ENST00000558796	ENSEMBL	pre-B-cell leukemia homeobox 1 [gene_biotype:protein_coding transcript_biotype:processed_transcript]	FALSE	Hs.557097	chr1	+	164651896	164899296	P40424	GO:0001658 // GO:0006366 // GO:0006694 // GO:0007548 // GO:0008284 // GO:0009952 // GO:0009954 // GO:0010971 // GO:0030278 // GO:0030325 // GO:0030326 // GO:0035019 // GO:0035162 // GO:0043433 // GO:0045665 // GO:0045944 // GO:0048536 // GO:0048538 // GO:0048706 // GO:0001655 // GO:0006351 // GO:0006355 // GO:0007275 // GO:0009887 // GO:0030154 // GO:0042127 // GO:0048568	branching involved in ureteric bud morphogenesis // transcription from RNA polymerase II promoter // steroid biosynthetic process // sex differentiation // positive regulation of cell proliferation // anterior/posterior pattern specification // proximal/distal pattern formation // positive regulation of G2/M transition of mitotic cell cycle // regulation of ossification // adrenal gland developme…	GO:0005634 // GO:0005654 // GO:0005667 // GO:0005737 // GO:0005634	nucleus // nucleoplasm // transcription factor complex // cytoplasm // nucleus	GO:0000978 // GO:0001077 // GO:0003677 // GO:0003700 // GO:0005515 // GO:0008134 // GO:0046982 // GO:0003677 // GO:0003700 // GO:0043565	RNA polymerase II core promoter proximal region sequence-specific DNA binding // transcriptional activator activity, RNA polymerase II core promoter proximal region sequence-specific binding // DNA binding // transcription factor activity, sequence-specific DNA binding // protein binding // transcription factor binding // protein heterodimerization activity // DNA binding // transcription factor …	---	---	---	---	10	main
64	TC0100011064.hg.1	13.2069	13.2934	13.1203	11.707	11.6464	11.7675	-1.49988	0.00492418	0.0748871	NM_000186	CFH	1q32	NM_000186	RefSeq	Homo sapiens complement factor H (CFH), transcript variant 1, mRNA.	FALSE	Hs.363396	chr1	+	196651878	196747504	P08603	GO:0006956 // GO:0006957 // GO:0030449 // GO:0045087 // GO:0002376 // GO:0045087	complement activation // complement activation, alternative pathway // regulation of complement activation // innate immune response // immune system process // innate immune response	GO:0005576 // GO:0005615 // GO:0070062 // GO:0072562 // GO:0005576	extracellular region // extracellular space // extracellular exosome // blood microparticle // extracellular region	GO:0005515 // GO:0008201 // GO:0043395	protein binding // heparin binding // heparan sulfate proteoglycan binding	---	---	---	---	10	main
65	TC0100011267.hg.1	11.8775	11.7287	12.0263	9.39909	9.2752	9.52297	-2.47842	0.00604558	0.0770361	NM_001001396	ATP2B4	1q32.1	NM_001001396	RefSeq	Homo sapiens ATPase, Ca++ transporting, plasma membrane 4 (ATP2B4), transcript variant 1, mRNA.	FALSE	Hs.343522	chr1	+	203626561	203744081	P23634	GO:0006357 // GO:0006874 // GO:0006874 // GO:0006874 // GO:0007596 // GO:0008152 // GO:0010751 // GO:0030317 // GO:0033138 // GO:0034220 // GO:0045019 // GO:0051001 // GO:0051599 // GO:0055085 // GO:0070588 // GO:0070885 // GO:0071872 // GO:0097553 // GO:0098703 // GO:0098736 // GO:1900082 // GO:1901205 // GO:1902083 // GO:1902305 // GO:1902806 // GO:1903243 // GO:1903249 // GO:2000481 // GO:0006…	regulation of transcription from RNA polymerase II promoter // cellular calcium ion homeostasis // cellular calcium ion homeostasis // cellular calcium ion homeostasis // blood coagulation // metabolic process // negative regulation of nitric oxide mediated signal transduction // sperm motility // positive regulation of peptidyl-serine phosphorylation // ion transmembrane transport // negative re…	GO:0005886 // GO:0005886 // GO:0005887 // GO:0005901 // GO:0016020 // GO:0030018 // GO:0030315 // GO:0036126 // GO:0043231 // GO:0043234 // GO:0005886 // GO:0016020 // GO:0016021 // GO:0043231	plasma membrane // plasma membrane // integral component of plasma membrane // caveola // membrane // Z disc // T-tubule // sperm flagellum // intracellular membrane-bounded organelle // protein complex // plasma membrane // membrane // integral component of membrane // intracellular membrane-bounded organelle	GO:0005388 // GO:0005515 // GO:0005516 // GO:0005524 // GO:0017080 // GO:0030165 // GO:0030346 // GO:0036487 // GO:0046872 // GO:0050998 // GO:0097110 // GO:0000166 // GO:0005388 // GO:0005516 // GO:0016787 // GO:0030165	calcium-transporting ATPase activity // protein binding // calmodulin binding // ATP binding // sodium channel regulator activity // PDZ domain binding // protein phosphatase 2B binding // nitric-oxide synthase inhibitor activity // metal ion binding // nitric-oxide synthase binding // scaffold protein binding // nucleotide binding // calcium-transporting ATPase activity // calmodulin binding // …	---	---	---	---	10	main
66	TC0100011461.hg.1	10.8596	10.7596	10.9596	9.77693	9.77252	9.78133	-1.08268	0.00843538	0.0839545	NM_014388	DIEXF	1q32.2	NM_014388	RefSeq	Homo sapiens digestive organ expansion factor homolog (zebrafish) (DIEXF), mRNA.	FALSE	Hs.194754	chr1	+	209827967	209857565	Q68CQ4	GO:0000462 // GO:0007275 // GO:0000462	maturation of SSU-rRNA from tricistronic rRNA transcript (SSU-rRNA, 5.8S rRNA, LSU-rRNA) // multicellular organismal development // maturation of SSU-rRNA from tricistronic rRNA transcript (SSU-rRNA, 5.8S rRNA, LSU-rRNA)	GO:0005730 // GO:0032040 // GO:0005634 // GO:0005730 // GO:0005730 // GO:0032040	nucleolus // small-subunit processome // nucleus // nucleolus // nucleolus // small-subunit processome	GO:0005515 // GO:0019843 // GO:0034511 // GO:0044822 // GO:0019843 // GO:0034511	protein binding // rRNA binding // U3 snoRNA binding // poly(A) RNA binding // rRNA binding // U3 snoRNA binding	---	---	---	---	10	main
67	TC0100011552.hg.1	9.16839	9.38909	8.9477	7.76264	7.4378	8.08747	-1.40576	0.0699531	0.195594	NM_001136474	VASH2	1q32.3	NM_001136474	RefSeq	Homo sapiens vasohibin 2 (VASH2), transcript variant 2, mRNA.	FALSE	Hs.96885	chr1	+	212950520	212992037	Q86V25	GO:0001938 // GO:0045766 // GO:0045765 // GO:0045766	positive regulation of endothelial cell proliferation // positive regulation of angiogenesis // regulation of angiogenesis // positive regulation of angiogenesis	GO:0005576 // GO:0005737 // GO:0005737	extracellular region // cytoplasm // cytoplasm	---	---	---	---	---	---	10	main
68	TC0100011566.hg.1	10.1673	10.2886	10.0461	8.94229	8.89814	8.98643	-1.22504	0.0109151	0.0913696	NM_001270616	PROX1	1q41	NM_001270616	RefSeq	Homo sapiens prospero homeobox 1 (PROX1), transcript variant 1, mRNA.	FALSE	Hs.744931	chr1	+	213983181	214041504	Q92786	GO:0000122 // GO:0001709 // GO:0001822 // GO:0001889 // GO:0001938 // GO:0001946 // GO:0002088 // GO:0002194 // GO:0006351 // GO:0007420 // GO:0007623 // GO:0008284 // GO:0008285 // GO:0010468 // GO:0010595 // GO:0021516 // GO:0021542 // GO:0021707 // GO:0021915 // GO:0030182 // GO:0030240 // GO:0030324 // GO:0030910 // GO:0031016 // GO:0031667 // GO:0042752 // GO:0043049 // GO:0043433 // GO:0045…	negative regulation of transcription from RNA polymerase II promoter // cell fate determination // kidney development // liver development // positive regulation of endothelial cell proliferation // lymphangiogenesis // lens development in camera-type eye // hepatocyte cell migration // transcription, DNA-templated // brain development // circadian rhythm // positive regulation of cell proliferat…	GO:0005634 // GO:0005634 // GO:0005737 // GO:0005634	nucleus // nucleus // cytoplasm // nucleus	GO:0001046 // GO:0001078 // GO:0003677 // GO:0003700 // GO:0003705 // GO:0003714 // GO:0005515 // GO:0016922 // GO:0044212 // GO:0050692 // GO:0050693 // GO:0000981 // GO:0001046 // GO:0001078 // GO:0003677 // GO:0003705 // GO:0043565	core promoter sequence-specific DNA binding // transcriptional repressor activity, RNA polymerase II core promoter proximal region sequence-specific binding // DNA binding // transcription factor activity, sequence-specific DNA binding // transcription factor activity, RNA polymerase II distal enhancer sequence-specific binding // transcription corepressor activity // protein binding // ligand-de…	---	---	---	---	10	main
69	TC0100011721.hg.1	13.8406	13.8121	13.8691	12.603	12.9034	12.3026	-1.2376	0.0546186	0.17129	NM_001146068	CAPN2	1q41-q42	NM_001146068	RefSeq	Homo sapiens calpain 2, (m/II) large subunit (CAPN2), transcript variant 2, mRNA.	FALSE	Hs.350899	chr1	+	223701593	223776018	P17655	GO:0001666 // GO:0001824 // GO:0006508 // GO:0006508 // GO:0007520 // GO:0016540 // GO:0051493 // GO:0051603 // GO:0071230 // GO:0006508 // GO:0006508 // GO:0051493 // GO:0071230	response to hypoxia // blastocyst development // proteolysis // proteolysis // myoblast fusion // protein autoprocessing // regulation of cytoskeleton organization // proteolysis involved in cellular protein catabolic process // cellular response to amino acid stimulus // proteolysis // proteolysis // regulation of cytoskeleton organization // cellular response to amino acid stimulus	GO:0000785 // GO:0005634 // GO:0005737 // GO:0005737 // GO:0005764 // GO:0005783 // GO:0005794 // GO:0005829 // GO:0005886 // GO:0005925 // GO:0030425 // GO:0030864 // GO:0031143 // GO:0045121 // GO:0070062 // GO:0097038 // GO:0005622 // GO:0005737 // GO:0005886 // GO:0016020 // GO:0030425	chromatin // nucleus // cytoplasm // cytoplasm // lysosome // endoplasmic reticulum // Golgi apparatus // cytosol // plasma membrane // focal adhesion // dendrite // cortical actin cytoskeleton // pseudopodium // membrane raft // extracellular exosome // perinuclear endoplasmic reticulum // intracellular // cytoplasm // plasma membrane // membrane // dendrite	GO:0004198 // GO:0004198 // GO:0005509 // GO:0005515 // GO:0008092 // GO:0008234 // GO:0046982 // GO:0004198 // GO:0004198 // GO:0008092 // GO:0008233 // GO:0008234 // GO:0016787 // GO:0046872	calcium-dependent cysteine-type endopeptidase activity // calcium-dependent cysteine-type endopeptidase activity // calcium ion binding // protein binding // cytoskeletal protein binding // cysteine-type peptidase activity // protein heterodimerization activity // calcium-dependent cysteine-type endopeptidase activity // calcium-dependent cysteine-type endopeptidase activity // cytoskeletal prote…	GenMAPP	Integrin-mediated_cell_adhesion_KEGG	---	---	10	main
70	TC0100011770.hg.1	13.0514	13.1531	12.9498	10.8963	10.9462	10.8464	-2.15509	0.00274896	0.0661175	NM_000120	EPHX1	1q42.1	NM_000120	RefSeq	Homo sapiens epoxide hydrolase 1, microsomal (xenobiotic) (EPHX1), transcript variant 1, mRNA.	FALSE	Hs.89649	chr1	+	225810074	225845563	P07099	GO:0006805 // GO:0009636 // GO:0014070 // GO:0019439 // GO:0044281 // GO:0006725 // GO:0008152	xenobiotic metabolic process // response to toxic substance // response to organic cyclic compound // aromatic compound catabolic process // small molecule metabolic process // cellular aromatic compound metabolic process // metabolic process	GO:0005789 // GO:0016021 // GO:0005783 // GO:0005789 // GO:0016020 // GO:0031090 // GO:0043231	endoplasmic reticulum membrane // integral component of membrane // endoplasmic reticulum // endoplasmic reticulum membrane // membrane // organelle membrane // intracellular membrane-bounded organelle	GO:0004301 // GO:0033961 // GO:0003824 // GO:0016787	epoxide hydrolase activity // cis-stilbene-oxide hydrolase activity // catalytic activity // hydrolase activity	---	---	---	---	10	main
71	TC0100012200.hg.1	8.44769	8.57806	8.31733	7.2596	7.42259	7.0966	-1.1881	0.0295012	0.129836	NM_006642	SDCCAG8	1q43	NM_006642	RefSeq	Homo sapiens serologically defined colon cancer antigen 8 (SDCCAG8), mRNA.	FALSE	Hs.591530	chr1	+	243256005	243500092	Q86SQ7	GO:0000086 // GO:0000278 // GO:0001764 // GO:0006996 // GO:0030010 // GO:0035148 // GO:0051297 // GO:0030010 // GO:0031023 // GO:0035148	G2/M transition of mitotic cell cycle // mitotic cell cycle // neuron migration // organelle organization // establishment of cell polarity // tube formation // centrosome organization // establishment of cell polarity // microtubule organizing center organization // tube formation	GO:0005813 // GO:0005814 // GO:0005829 // GO:0005911 // GO:0034451 // GO:0005737 // GO:0005813 // GO:0005814 // GO:0005856 // GO:0030054	centrosome // centriole // cytosol // cell-cell junction // centriolar satellite // cytoplasm // centrosome // centriole // cytoskeleton // cell junction	GO:0005515	protein binding	---	---	---	---	10	main
72	TC0100012359.hg.1	13.6998	13.5385	13.861	12.6661	12.2325	13.0997	-1.03369	0.155033	0.311809	NM_001005495	OR2T3	1q44	NM_001005495	RefSeq	Homo sapiens olfactory receptor, family 2, subfamily T, member 3 (OR2T3), mRNA.	FALSE	Hs.554481	chr1	+	248473326	248474333	Q8NH03	GO:0007186 // GO:0007608 // GO:0050911 // GO:0050911 // GO:0007165 // GO:0007186 // GO:0007186 // GO:0007608 // GO:0007608 // GO:0050896 // GO:0050911	G-protein coupled receptor signaling pathway // sensory perception of smell // detection of chemical stimulus involved in sensory perception of smell // detection of chemical stimulus involved in sensory perception of smell // signal transduction // G-protein coupled receptor signaling pathway // G-protein coupled receptor signaling pathway // sensory perception of smell // sensory perception of …	GO:0005886 // GO:0016021 // GO:0005886 // GO:0016020 // GO:0016021 // GO:0016021	plasma membrane // integral component of membrane // plasma membrane // membrane // integral component of membrane // integral component of membrane	GO:0004930 // GO:0004984 // GO:0004871 // GO:0004984 // GO:0004984	G-protein coupled receptor activity // olfactory receptor activity // signal transducer activity // olfactory receptor activity // olfactory receptor activity	---	---	---	---	9	main
73	TC0100012360.hg.1	10.4928	10.3396	10.646	7.67478	7.36317	7.9864	-2.81799	0.0148465	0.099634	NM_001004697	OR2T5	1q44	NM_001004697	RefSeq	Homo sapiens olfactory receptor, family 2, subfamily T, member 5 (OR2T5), mRNA.	FALSE	Hs.553808	chr1	+	248488564	248489597	B9EIN2	GO:0007186 // GO:0007608 // GO:0050911 // GO:0050911 // GO:0007165 // GO:0007186 // GO:0007608 // GO:0050896 // GO:0007186 // GO:0007608 // GO:0050911	G-protein coupled receptor signaling pathway // sensory perception of smell // detection of chemical stimulus involved in sensory perception of smell // detection of chemical stimulus involved in sensory perception of smell // signal transduction // G-protein coupled receptor signaling pathway // sensory perception of smell // response to stimulus // G-protein coupled receptor signaling pathway /…	GO:0005886 // GO:0016021 // GO:0005886 // GO:0016020 // GO:0016021 // GO:0016021	plasma membrane // integral component of membrane // plasma membrane // membrane // integral component of membrane // integral component of membrane	GO:0004930 // GO:0004984 // GO:0004871 // GO:0004984 // GO:0004984	G-protein coupled receptor activity // olfactory receptor activity // signal transducer activity // olfactory receptor activity // olfactory receptor activity	---	---	---	---	10	main
74	TC0100012465.hg.1	11.4363	11.4218	11.4507	10.0162	9.96349	10.0689	-1.42007	0.00147864	0.059976	NM_001256456	CPSF3L	1p36.33	NM_001256456	RefSeq	Homo sapiens cleavage and polyadenylation specific factor 3-like (CPSF3L), transcript variant 1, mRNA.	FALSE	Hs.6449	chr1	-	1311585	1324691	Q5TA45	GO:0016180	snRNA processing	GO:0005737 // GO:0032039 // GO:0072562 // GO:0005634	cytoplasm // integrator complex // blood microparticle // nucleus	GO:0005515 // GO:0016787	protein binding // hydrolase activity	---	---	---	---	10	main
75	TC0100012473.hg.1	12.1924	12.3036	12.0813	10.949	10.967	10.931	-1.24346	0.00810401	0.0833361	NM_001039577	CCNL2	1p36.33	NM_001039577	RefSeq	Homo sapiens cyclin L2 (CCNL2), transcript variant 2, mRNA.	FALSE	Hs.515704	chr1	-	1385711	1399338	Q96S94	GO:0006351 // GO:0045737 // GO:0045944 // GO:1901409 // GO:0000079 // GO:0006355 // GO:0045737 // GO:0045944 // GO:1901409	transcription, DNA-templated // positive regulation of cyclin-dependent protein serine/threonine kinase activity // positive regulation of transcription from RNA polymerase II promoter // positive regulation of phosphorylation of RNA polymerase II C-terminal domain // regulation of cyclin-dependent protein serine/threonine kinase activity // regulation of transcription, DNA-templated // positive …	GO:0000307 // GO:0005634 // GO:0005654 // GO:0016607 // GO:0043231 // GO:0000307 // GO:0005634	cyclin-dependent protein kinase holoenzyme complex // nucleus // nucleoplasm // nuclear speck // intracellular membrane-bounded organelle // cyclin-dependent protein kinase holoenzyme complex // nucleus	GO:0005515 // GO:0016538 // GO:0019901 // GO:0016538	protein binding // cyclin-dependent protein serine/threonine kinase regulator activity // protein kinase binding // cyclin-dependent protein serine/threonine kinase regulator activity	---	---	---	---	10	main
76	TC0100012487.hg.1	11.6202	11.5948	11.6456	10.5781	10.5502	10.6061	-1.04204	0.00131062	0.0585492	NM_014188	SSU72	1p36.33	NM_014188	RefSeq	Homo sapiens SSU72 homolog, RNA polymerase II CTD phosphatase (SSU72), mRNA.	FALSE	Hs.549751	chr1	-	1541673	1574882	Q9NP77	GO:0006378 // GO:0070940 // GO:0006397 // GO:0006470	mRNA polyadenylation // dephosphorylation of RNA polymerase II C-terminal domain // mRNA processing // protein dephosphorylation	GO:0005634 // GO:0005737	nucleus // cytoplasm	GO:0005515 // GO:0008420 // GO:0004721 // GO:0016787	protein binding // CTD phosphatase activity // phosphoprotein phosphatase activity // hydrolase activity	---	---	---	---	10	main
77	TC0100012497.hg.1	15.2961	15.2862	15.306	14.2722	14.3126	14.2318	-1.02388	0.00164393	0.0601885	NM_001282538	GNB1	1p36.33	NM_001282538	RefSeq	Homo sapiens guanine nucleotide binding protein (G protein), beta polypeptide 1 (GNB1), transcript variant 3, mRNA.	FALSE	Hs.430425	chr1	-	1785285	1891117	P62873	GO:0006112 // GO:0007165 // GO:0007191 // GO:0007200 // GO:0007204 // GO:0007213 // GO:0007265 // GO:0007268 // GO:0007596 // GO:0007603 // GO:0008283 // GO:0010659 // GO:0016056 // GO:0022400 // GO:0030168 // GO:0044281 // GO:0050909 // GO:0060041 // GO:0071377 // GO:0071380 // GO:0071456 // GO:0071870 // GO:0007165 // GO:0007186	energy reserve metabolic process // signal transduction // adenylate cyclase-activating dopamine receptor signaling pathway // phospholipase C-activating G-protein coupled receptor signaling pathway // positive regulation of cytosolic calcium ion concentration // G-protein coupled acetylcholine receptor signaling pathway // Ras protein signal transduction // synaptic transmission // blood coagula…	GO:0001917 // GO:0005622 // GO:0005765 // GO:0005829 // GO:0005834 // GO:0005886 // GO:0016020 // GO:0030425 // GO:0042622 // GO:0043209 // GO:0044297 // GO:0070062 // GO:0097381 // GO:1903561 // GO:0001750 // GO:0005834	photoreceptor inner segment // intracellular // lysosomal membrane // cytosol // heterotrimeric G-protein complex // plasma membrane // membrane // dendrite // photoreceptor outer segment membrane // myelin sheath // cell body // extracellular exosome // photoreceptor disc membrane // extracellular vesicle // photoreceptor outer segment // heterotrimeric G-protein complex	GO:0003924 // GO:0004871 // GO:0005515 // GO:0030507 // GO:0031702 // GO:0032403 // GO:0051020 // GO:0001664 // GO:0003924	GTPase activity // signal transducer activity // protein binding // spectrin binding // type 1 angiotensin receptor binding // protein complex binding // GTPase binding // G-protein coupled receptor binding // GTPase activity	GenMAPP // GenMAPP // GenMAPP // GenMAPP // GenMAPP // GenMAPP	G_Protein_Signaling // Calcium_regulation_in_cardiac_cells // Smooth_muscle_contraction // G_Protein_Signaling // Calcium_regulation_in_cardiac_cells // Smooth_muscle_contraction	---	---	10	main
78	TC0100012601.hg.1	11.0266	10.8418	11.2114	9.82903	9.70673	9.95133	-1.19757	0.0325863	0.135298	NM_020710	LRRC47	1p36.32	NM_020710	RefSeq	Homo sapiens leucine rich repeat containing 47 (LRRC47), mRNA.	FALSE	Hs.268488	chr1	-	3778558	3796504	Q8N1G4	GO:0006432 // GO:0006432 // GO:0008152	phenylalanyl-tRNA aminoacylation // phenylalanyl-tRNA aminoacylation // metabolic process	GO:0009328 // GO:0009328	phenylalanine-tRNA ligase complex // phenylalanine-tRNA ligase complex	GO:0004826 // GO:0005515 // GO:0044822 // GO:0003723 // GO:0004826 // GO:0004826	phenylalanine-tRNA ligase activity // protein binding // poly(A) RNA binding // RNA binding // phenylalanine-tRNA ligase activity // phenylalanine-tRNA ligase activity	---	---	---	---	10	main
79	TC0100012670.hg.1	16.6439	16.6444	16.6434	15.5561	15.6175	15.4947	-1.08785	0.0031733	0.0681373	NM_000983	RPL22	1p36.31	NM_000983	RefSeq	Homo sapiens ribosomal protein L22 (RPL22), mRNA.	FALSE	Hs.515329 // Hs.554762	chr1	-	6181269	6209560	P35268	GO:0000184 // GO:0002181 // GO:0006412 // GO:0006412 // GO:0006413 // GO:0006414 // GO:0006415 // GO:0006614 // GO:0010467 // GO:0016032 // GO:0019058 // GO:0019083 // GO:0044267 // GO:0046632 // GO:0002181 // GO:0006412	nuclear-transcribed mRNA catabolic process, nonsense-mediated decay // cytoplasmic translation // translation // translation // translational initiation // translational elongation // translational termination // SRP-dependent cotranslational protein targeting to membrane // gene expression // viral process // viral life cycle // viral transcription // cellular protein metabolic process // alpha-…	GO:0005634 // GO:0005737 // GO:0005829 // GO:0005925 // GO:0022625 // GO:0030529 // GO:0070062 // GO:0005622 // GO:0005840 // GO:0022625 // GO:0030529	nucleus // cytoplasm // cytosol // focal adhesion // cytosolic large ribosomal subunit // ribonucleoprotein complex // extracellular exosome // intracellular // ribosome // cytosolic large ribosomal subunit // ribonucleoprotein complex	GO:0003723 // GO:0003735 // GO:0005515 // GO:0008201 // GO:0044822 // GO:0003723 // GO:0003735 // GO:0003735	RNA binding // structural constituent of ribosome // protein binding // heparin binding // poly(A) RNA binding // RNA binding // structural constituent of ribosome // structural constituent of ribosome	GenMAPP	Ribosomal_Proteins	---	---	10	main
80	TC0100012687.hg.1	10.4972	10.3938	10.6006	9.38513	9.3483	9.42195	-1.11207	0.00960068	0.0872693	NM_024654	NOL9	1p36.31	NM_024654	RefSeq	Homo sapiens nucleolar protein 9 (NOL9), mRNA.	FALSE	Hs.59425	chr1	-	6521347	6554598	Q5SY16	GO:0000448 // GO:0000460 // GO:0006396 // GO:0016310 // GO:0000448 // GO:0006364 // GO:0006396	cleavage in ITS2 between 5.8S rRNA and LSU-rRNA of tricistronic rRNA transcript (SSU-rRNA, 5.8S rRNA, LSU-rRNA) // maturation of 5.8S rRNA // RNA processing // phosphorylation // cleavage in ITS2 between 5.8S rRNA and LSU-rRNA of tricistronic rRNA transcript (SSU-rRNA, 5.8S rRNA, LSU-rRNA) // rRNA processing // RNA processing	GO:0005634 // GO:0005730 // GO:0016020 // GO:0005634 // GO:0005634 // GO:0005730	nucleus // nucleolus // membrane // nucleus // nucleus // nucleolus	GO:0003723 // GO:0005515 // GO:0005524 // GO:0051731 // GO:0000166 // GO:0005524 // GO:0016301 // GO:0016740	RNA binding // protein binding // ATP binding // polynucleotide 5'-hydroxyl-kinase activity // nucleotide binding // ATP binding // kinase activity // transferase activity	---	---	---	---	10	main
81	TC0100012816.hg.1	13.277	13.1791	13.3748	11.5335	11.4885	11.5786	-1.74341	0.003794	0.0698766	NM_001009566	CLSTN1	1p36.22	NM_001009566	RefSeq	Homo sapiens calsyntenin 1 (CLSTN1), transcript variant 1, mRNA.	FALSE	Hs.29665	chr1	-	9729021	9824526	O94985	GO:0001558 // GO:0007155 // GO:0007156 // GO:0050806 // GO:0051965 // GO:0007155	regulation of cell growth // cell adhesion // homophilic cell adhesion via plasma membrane adhesion molecules // positive regulation of synaptic transmission // positive regulation of synapse assembly // cell adhesion	GO:0000139 // GO:0005634 // GO:0005789 // GO:0009986 // GO:0016021 // GO:0030054 // GO:0045211 // GO:0070062 // GO:0097481 // GO:0005576 // GO:0005783 // GO:0005794 // GO:0005886 // GO:0016020 // GO:0042995 // GO:0045202	Golgi membrane // nucleus // endoplasmic reticulum membrane // cell surface // integral component of membrane // cell junction // postsynaptic membrane // extracellular exosome // neuronal postsynaptic density // extracellular region // endoplasmic reticulum // Golgi apparatus // plasma membrane // membrane // cell projection // synapse	GO:0001540 // GO:0005509 // GO:0005515 // GO:0019894 // GO:0042988	beta-amyloid binding // calcium ion binding // protein binding // kinesin binding // X11-like protein binding	---	---	---	---	10	main
82	TC0100012828.hg.1	10.7593	10.6548	10.8639	8.40133	8.26155	8.54111	-2.35799	0.00543512	0.0753214	NM_032368	LZIC	1p36.22	NM_032368	RefSeq	Homo sapiens leucine zipper and CTNNBIP1 domain containing (LZIC), mRNA.	FALSE	Hs.327252	chr1	-	9922113	9943407	Q8WZA0	GO:0010212	response to ionizing radiation	---	---	GO:0008013	beta-catenin binding	---	---	---	---	10	main
83	TC0100012846.hg.1	11.2528	11.1723	11.3332	9.77608	9.75657	9.79558	-1.47669	0.00312924	0.0681373	NM_004401	DFFA	1p36.3-p36.2	NM_004401	RefSeq	Homo sapiens DNA fragmentation factor, 45kDa, alpha polypeptide (DFFA), transcript variant 1, mRNA.	FALSE	Hs.484782	chr1	-	10456522	10472556	O00273	GO:0006309 // GO:0006915 // GO:0006921 // GO:0012501 // GO:0043065 // GO:0070242 // GO:1900118 // GO:1902511 // GO:0006915 // GO:1902511	apoptotic DNA fragmentation // apoptotic process // cellular component disassembly involved in execution phase of apoptosis // programmed cell death // positive regulation of apoptotic process // thymocyte apoptotic process // negative regulation of execution phase of apoptosis // negative regulation of apoptotic DNA fragmentation // apoptotic process // negative regulation of apoptotic DNA fragm…	GO:0000790 // GO:0005634 // GO:0005654 // GO:0005737 // GO:0005811 // GO:0005829 // GO:0005829 // GO:0005622 // GO:0005737 // GO:0005811	nuclear chromatin // nucleus // nucleoplasm // cytoplasm // lipid particle // cytosol // cytosol // intracellular // cytoplasm // lipid particle	GO:0005515	protein binding	GenMAPP // GenMAPP	Apoptosis // Apoptosis_KEGG	---	---	10	main
84	TC0100012872.hg.1	8.73853	8.44063	9.03643	7.69191	7.88537	7.49845	-1.04662	0.0984636	0.237771	NM_004958	MTOR	1p36.2	NM_004958	RefSeq	Homo sapiens mechanistic target of rapamycin (serine/threonine kinase) (MTOR), mRNA.	FALSE	Hs.338207	chr1	-	11106531	11262551	P42345	GO:0000724 // GO:0001934 // GO:0001938 // GO:0003007 // GO:0003179 // GO:0005979 // GO:0006112 // GO:0006207 // GO:0006367 // GO:0006468 // GO:0006468 // GO:0006950 // GO:0007050 // GO:0007165 // GO:0007173 // GO:0007281 // GO:0007584 // GO:0008286 // GO:0008543 // GO:0009791 // GO:0010467 // GO:0010507 // GO:0010592 // GO:0010628 // GO:0010831 // GO:0016049 // GO:0016049 // GO:0016236 // GO:0016…	double-strand break repair via homologous recombination // positive regulation of protein phosphorylation // positive regulation of endothelial cell proliferation // heart morphogenesis // heart valve morphogenesis // regulation of glycogen biosynthetic process // energy reserve metabolic process // 'de novo' pyrimidine nucleobase biosynthetic process // transcription initiation from RNA polymera…	GO:0000139 // GO:0005654 // GO:0005737 // GO:0005741 // GO:0005764 // GO:0005765 // GO:0005789 // GO:0005829 // GO:0005942 // GO:0012505 // GO:0016020 // GO:0016605 // GO:0030425 // GO:0031931 // GO:0031931 // GO:0031932 // GO:0043025 // GO:0005634 // GO:0005737 // GO:0005739 // GO:0005764 // GO:0005783 // GO:0005794 // GO:0005829 // GO:0016020 // GO:0016605 // GO:0031931 // GO:0032991	Golgi membrane // nucleoplasm // cytoplasm // mitochondrial outer membrane // lysosome // lysosomal membrane // endoplasmic reticulum membrane // cytosol // phosphatidylinositol 3-kinase complex // endomembrane system // membrane // PML body // dendrite // TORC1 complex // TORC1 complex // TORC2 complex // neuronal cell body // nucleus // cytoplasm // mitochondrion // lysosome // endoplasmic reti…	GO:0001030 // GO:0001031 // GO:0001032 // GO:0001156 // GO:0004674 // GO:0004674 // GO:0004674 // GO:0005515 // GO:0005524 // GO:0008144 // GO:0016301 // GO:0016301 // GO:0019904 // GO:0043022 // GO:0046983 // GO:0051219 // GO:0000166 // GO:0004674 // GO:0004674 // GO:0016301 // GO:0016740 // GO:0016773 // GO:0046983	RNA polymerase III type 1 promoter DNA binding // RNA polymerase III type 2 promoter DNA binding // RNA polymerase III type 3 promoter DNA binding // TFIIIC-class transcription factor binding // protein serine/threonine kinase activity // protein serine/threonine kinase activity // protein serine/threonine kinase activity // protein binding // ATP binding // drug binding // kinase activity // kin…	---	---	---	---	10	main
85	TC0100013028.hg.1	10.101	9.82578	10.3761	9.04901	8.93878	9.15925	-1.05195	0.0710503	0.197393	NM_004431	EPHA2	1p36	NM_004431	RefSeq	Homo sapiens EPH receptor A2 (EPHA2), mRNA.	FALSE	Hs.171596	chr1	-	16124337	16156087	P29317	GO:0001501 // GO:0001525 // GO:0001570 // GO:0001649 // GO:0007155 // GO:0007275 // GO:0007411 // GO:0008630 // GO:0010591 // GO:0014028 // GO:0016032 // GO:0016477 // GO:0018108 // GO:0018108 // GO:0021915 // GO:0030216 // GO:0030316 // GO:0033598 // GO:0033628 // GO:0036342 // GO:0043491 // GO:0043535 // GO:0045765 // GO:0046849 // GO:0048013 // GO:0048013 // GO:0048320 // GO:0051898 // GO:0060…	skeletal system development // angiogenesis // vasculogenesis // osteoblast differentiation // cell adhesion // multicellular organismal development // axon guidance // intrinsic apoptotic signaling pathway in response to DNA damage // regulation of lamellipodium assembly // notochord formation // viral process // cell migration // peptidyl-tyrosine phosphorylation // peptidyl-tyrosine phosphoryl…	GO:0005622 // GO:0005886 // GO:0005886 // GO:0005887 // GO:0005925 // GO:0009986 // GO:0031256 // GO:0031258 // GO:0032587 // GO:0005886 // GO:0005887 // GO:0005925 // GO:0016020 // GO:0016021 // GO:0030054 // GO:0042995	intracellular // plasma membrane // plasma membrane // integral component of plasma membrane // focal adhesion // cell surface // leading edge membrane // lamellipodium membrane // ruffle membrane // plasma membrane // integral component of plasma membrane // focal adhesion // membrane // integral component of membrane // cell junction // cell projection	GO:0004714 // GO:0005003 // GO:0005515 // GO:0005524 // GO:0000166 // GO:0004672 // GO:0004713 // GO:0004714 // GO:0016301 // GO:0016740	transmembrane receptor protein tyrosine kinase activity // ephrin receptor activity // protein binding // ATP binding // nucleotide binding // protein kinase activity // protein tyrosine kinase activity // transmembrane receptor protein tyrosine kinase activity // kinase activity // transferase activity	---	---	---	---	10	main
86	TC0100013038.hg.1	8.49835	8.54542	8.45128	7.40059	7.438	7.36318	-1.09776	0.00298681	0.0669197	NM_018994	FBXO42	1p36.23-p36.11	NM_018994	RefSeq	Homo sapiens F-box protein 42 (FBXO42), mRNA.	FALSE	Hs.522384	chr1	-	16246839	16352491	Q6P3S6	---	---	---	---	---	---	---	---	---	---	10	main
87	TC0100013049.hg.1	11.0815	10.9143	11.2487	9.78114	9.7316	9.83069	-1.30035	0.0175082	0.106042	NM_017940	NBPF1	1p36.13	NM_017940	RefSeq	Homo sapiens neuroblastoma breakpoint family, member 1 (NBPF1), mRNA.	FALSE	Hs.467587 // Hs.523572 // Hs.714127 // Hs.721588 // Hs.745004	chr1	-	16562319	16613605	Q3BBV0	---	---	GO:0005737	cytoplasm	GO:0044822	poly(A) RNA binding	---	---	---	---	10	main
88	TC0100013087.hg.1	13.4518	13.4	13.5035	12.0617	12.0083	12.1151	-1.39004	0.00285095	0.066588	NM_001136204	RCC2	1p36.13	NM_001136204	RefSeq	Homo sapiens regulator of chromosome condensation 2 (RCC2), transcript variant 2, mRNA.	FALSE	Hs.380857	chr1	-	17406755	17439754	Q9P258	GO:0000278 // GO:0007067 // GO:0007229 // GO:0007264 // GO:0010762 // GO:0010971 // GO:0030334 // GO:0034260 // GO:0034260 // GO:0045184 // GO:0048041 // GO:0051301 // GO:0051895 // GO:0051987 // GO:0072356 // GO:0090630 // GO:1900025 // GO:1900027 // GO:0007049 // GO:0030334 // GO:0051895 // GO:1900025	mitotic cell cycle // mitotic nuclear division // integrin-mediated signaling pathway // small GTPase mediated signal transduction // regulation of fibroblast migration // positive regulation of G2/M transition of mitotic cell cycle // regulation of cell migration // negative regulation of GTPase activity // negative regulation of GTPase activity // establishment of protein localization // focal …	GO:0005730 // GO:0005829 // GO:0005874 // GO:0005886 // GO:0016020 // GO:0030496 // GO:0031901 // GO:0034506 // GO:1990023 // GO:0000775 // GO:0005634 // GO:0005694 // GO:0005737 // GO:0005819 // GO:0005856	nucleolus // cytosol // microtubule // plasma membrane // membrane // midbody // early endosome membrane // chromosome, centromeric core domain // mitotic spindle midzone // chromosome, centromeric region // nucleus // chromosome // cytoplasm // spindle // cytoskeleton	GO:0005515 // GO:0008017 // GO:0019901 // GO:0019904 // GO:0031267 // GO:0044822 // GO:0048365	protein binding // microtubule binding // protein kinase binding // protein domain specific binding // small GTPase binding // poly(A) RNA binding // Rac GTPase binding	---	---	---	---	10	main
89	TC0100013194.hg.1	12.9075	13.0499	12.7651	11.9019	11.8456	11.9581	-1.00562	0.0223986	0.116098	NM_001198801	EIF4G3	1p36.12	NM_001198801	RefSeq	Homo sapiens eukaryotic translation initiation factor 4 gamma, 3 (EIF4G3), transcript variant 1, mRNA.	FALSE	Hs.467084	chr1	-	20806292	21176888	O43432	GO:0006413 // GO:0006446 // GO:0016032 // GO:0019221 // GO:0006412 // GO:0006417	translational initiation // regulation of translational initiation // viral process // cytokine-mediated signaling pathway // translation // regulation of translation	GO:0005829 // GO:0016281	cytosol // eukaryotic translation initiation factor 4F complex	GO:0000339 // GO:0003743 // GO:0008135 // GO:0044822 // GO:0003723	RNA cap binding // translation initiation factor activity // translation factor activity, RNA binding // poly(A) RNA binding // RNA binding	GenMAPP	Translation_Factors	---	---	10	main
90	TC0100013226.hg.1	11.6063	11.5623	11.6503	10.5487	10.5563	10.5411	-1.05761	0.00177699	0.0606892	NM_001032730	USP48	1p36.12	NM_001032730	RefSeq	Homo sapiens ubiquitin specific peptidase 48 (USP48), transcript variant 2, mRNA.	FALSE	Hs.467524	chr1	-	21678298	21783606	Q86UV5	GO:0016579 // GO:0043161 // GO:0061136 // GO:0006508 // GO:0006511 // GO:0016579 // GO:0016579 // GO:0043161 // GO:0061136	protein deubiquitination // proteasome-mediated ubiquitin-dependent protein catabolic process // regulation of proteasomal protein catabolic process // proteolysis // ubiquitin-dependent protein catabolic process // protein deubiquitination // protein deubiquitination // proteasome-mediated ubiquitin-dependent protein catabolic process // regulation of proteasomal protein catabolic process	GO:0005654 // GO:0005737 // GO:0005739 // GO:0005634 // GO:0005737	nucleoplasm // cytoplasm // mitochondrion // nucleus // cytoplasm	GO:0004197 // GO:0004843 // GO:0004197 // GO:0004843 // GO:0004843 // GO:0008233 // GO:0008234 // GO:0016787 // GO:0036459	cysteine-type endopeptidase activity // ubiquitin-specific protease activity // cysteine-type endopeptidase activity // ubiquitin-specific protease activity // ubiquitin-specific protease activity // peptidase activity // cysteine-type peptidase activity // hydrolase activity // ubiquitinyl hydrolase activity	---	---	---	---	10	main
91	TC0100013348.hg.1	9.81114	9.68714	9.93515	8.59326	8.38232	8.80419	-1.21789	0.0380741	0.145709	NM_015484	SYF2	1p36.11	NM_015484	RefSeq	Homo sapiens SYF2 pre-mRNA-splicing factor (SYF2), transcript variant 1, mRNA.	FALSE	Hs.20013	chr1	-	25222276	25232522	O95926	GO:0000398 // GO:0000398 // GO:0001701 // GO:0007095 // GO:0007369 // GO:0048568 // GO:0000398 // GO:0006397 // GO:0008380	mRNA splicing, via spliceosome // mRNA splicing, via spliceosome // in utero embryonic development // mitotic G2 DNA damage checkpoint // gastrulation // embryonic organ development // mRNA splicing, via spliceosome // mRNA processing // RNA splicing	GO:0000974 // GO:0005634 // GO:0005634 // GO:0071010 // GO:0071012 // GO:0071013 // GO:0071014 // GO:0000974 // GO:0005634 // GO:0005681 // GO:0071010 // GO:0071012 // GO:0071014	Prp19 complex // nucleus // nucleus // prespliceosome // catalytic step 1 spliceosome // catalytic step 2 spliceosome // post-mRNA release spliceosomal complex // Prp19 complex // nucleus // spliceosomal complex // prespliceosome // catalytic step 1 spliceosome // post-mRNA release spliceosomal complex	GO:0005515 // GO:0044822	protein binding // poly(A) RNA binding	---	---	---	---	10	main
92	TC0100013349.hg.1	9.64991	9.40501	9.8948	8.11015	8.19458	8.02571	-1.53976	0.0271554	0.125619	NM_020317	RSRP1	1p36.13-p35.1	NM_020317	RefSeq	Homo sapiens arginine/serine-rich protein 1 (RSRP1), mRNA.	FALSE	Hs.259412	chr1	-	25242237	25338213	Q9BUV0	---	---	---	---	GO:0005515	protein binding	---	---	---	---	10	main
93	TC0100013417.hg.1	9.07455	9.13092	9.01818	7.5733	7.71288	7.43372	-1.50126	0.00990501	0.0882317	NM_003047	SLC9A1	1p36.1-p35	NM_003047	RefSeq	Homo sapiens solute carrier family 9, subfamily A (NHE1, cation proton antiporter 1), member 1 (SLC9A1), transcript variant 1, mRNA.	FALSE	Hs.91389 // Hs.469116	chr1	-	27098809	27166981	P19634	GO:0005975 // GO:0006811 // GO:0006883 // GO:0006885 // GO:0006885 // GO:0010447 // GO:0010613 // GO:0010882 // GO:0016049 // GO:0016477 // GO:0030011 // GO:0030203 // GO:0030212 // GO:0030214 // GO:0030307 // GO:0032869 // GO:0035794 // GO:0035994 // GO:0042493 // GO:0043065 // GO:0043066 // GO:0044281 // GO:0045760 // GO:0045944 // GO:0051259 // GO:0051453 // GO:0051492 // GO:0051533 // GO:0051…	carbohydrate metabolic process // ion transport // cellular sodium ion homeostasis // regulation of pH // regulation of pH // response to acidic pH // positive regulation of cardiac muscle hypertrophy // regulation of cardiac muscle contraction by calcium ion signaling // cell growth // cell migration // maintenance of cell polarity // glycosaminoglycan metabolic process // hyaluronan metabolic p…	GO:0005654 // GO:0005737 // GO:0005739 // GO:0005783 // GO:0005789 // GO:0005886 // GO:0005886 // GO:0005887 // GO:0005925 // GO:0009986 // GO:0014704 // GO:0016021 // GO:0016323 // GO:0016324 // GO:0030027 // GO:0030315 // GO:0045121 // GO:0048471 // GO:0070062 // GO:0090533 // GO:0005783 // GO:0005886 // GO:0016020 // GO:0016021 // GO:0042383 // GO:0045121 // GO:0000139 // GO:0005768 // GO:0005…	nucleoplasm // cytoplasm // mitochondrion // endoplasmic reticulum // endoplasmic reticulum membrane // plasma membrane // plasma membrane // integral component of plasma membrane // focal adhesion // cell surface // intercalated disc // integral component of membrane // basolateral plasma membrane // apical plasma membrane // lamellipodium // T-tubule // membrane raft // perinuclear region of cy…	GO:0005515 // GO:0005516 // GO:0005546 // GO:0015299 // GO:0015385 // GO:0015385 // GO:0030346 // GO:0030346 // GO:0030674 // GO:0032947 // GO:0048306 // GO:0086040 // GO:0015297 // GO:0015299 // GO:0015385 // GO:0015386 // GO:0042803	protein binding // calmodulin binding // phosphatidylinositol-4,5-bisphosphate binding // solute:proton antiporter activity // sodium:proton antiporter activity // sodium:proton antiporter activity // protein phosphatase 2B binding // protein phosphatase 2B binding // protein binding, bridging // protein complex scaffold // calcium-dependent protein binding // sodium:proton antiporter activity in…	GenMAPP	G_Protein_Signaling	---	---	10	main
94	TC0100013432.hg.1	12.1087	12.4466	11.7709	10.8196	10.8461	10.7932	-1.28911	0.0626678	0.184157	NM_001201404	WASF2	1p36.11	NM_001201404	RefSeq	Homo sapiens WAS protein family, member 2 (WASF2), transcript variant 2, mRNA.	FALSE	Hs.469244	chr1	-	27404226	27490187	Q9Y6W5	GO:0001525 // GO:0001667 // GO:0007188 // GO:0007264 // GO:0010592 // GO:0016032 // GO:0016601 // GO:0030032 // GO:0030036 // GO:0030048 // GO:0035855 // GO:0038096 // GO:0045087 // GO:0048010 // GO:0051497 // GO:0072673 // GO:0006897 // GO:0030036 // GO:0001505 // GO:0007186	angiogenesis // ameboidal-type cell migration // adenylate cyclase-modulating G-protein coupled receptor signaling pathway // small GTPase mediated signal transduction // positive regulation of lamellipodium assembly // viral process // Rac protein signal transduction // lamellipodium assembly // actin cytoskeleton organization // actin filament-based movement // megakaryocyte development // Fc-g…	GO:0001726 // GO:0005622 // GO:0005769 // GO:0005829 // GO:0005911 // GO:0015629 // GO:0030027 // GO:0031209 // GO:0070062 // GO:0005737 // GO:0005856 // GO:0030027 // GO:0042995 // GO:0016021	ruffle // intracellular // early endosome // cytosol // cell-cell junction // actin cytoskeleton // lamellipodium // SCAR complex // extracellular exosome // cytoplasm // cytoskeleton // lamellipodium // cell projection // integral component of membrane	GO:0003779 // GO:0005515 // GO:0032403 // GO:0032403 // GO:0003779 // GO:0004969	actin binding // protein binding // protein complex binding // protein complex binding // actin binding // histamine receptor activity	---	---	---	---	10	main
95	TC0100013472.hg.1	13.0666	13.1054	13.0278	12.049	11.9956	12.1024	-1.01765	0.00418067	0.0717568	NM_014280	DNAJC8	1p35.3	NM_014280	RefSeq	Homo sapiens DnaJ (Hsp40) homolog, subfamily C, member 8 (DNAJC8), mRNA.	FALSE	Hs.433540	chr1	-	28199456	28233031	O75937	GO:0000398 // GO:0008380 // GO:0010467	mRNA splicing, via spliceosome // RNA splicing // gene expression	GO:0005654 // GO:0005654 // GO:0005737 // GO:0045171	nucleoplasm // nucleoplasm // cytoplasm // intercellular bridge	---	---	GenMAPP	mRNA_processing_Reactome	---	---	10	main
96	TC0100013497.hg.1	13.0057	12.9528	13.0586	11.4441	11.5366	11.3516	-1.5616	0.00462217	0.0739517	NM_005626	SRSF4	1p35.3	NM_005626	RefSeq	Homo sapiens serine/arginine-rich splicing factor 4 (SRSF4), mRNA.	FALSE	Hs.469970	chr1	-	29147738	29182125	Q08170	GO:0000375 // GO:0000398 // GO:0002244 // GO:0006366 // GO:0006369 // GO:0006397 // GO:0006406 // GO:0008380 // GO:0010467 // GO:0031124 // GO:0048025 // GO:0006397 // GO:0008380	RNA splicing, via transesterification reactions // mRNA splicing, via spliceosome // hematopoietic progenitor cell differentiation // transcription from RNA polymerase II promoter // termination of RNA polymerase II transcription // mRNA processing // mRNA export from nucleus // RNA splicing // gene expression // mRNA 3'-end processing // negative regulation of mRNA splicing, via spliceosome // m…	GO:0005634 // GO:0005654 // GO:0005654 // GO:0016607 // GO:0005634	nucleus // nucleoplasm // nucleoplasm // nuclear speck // nucleus	GO:0000166 // GO:0044822 // GO:0003676 // GO:0003723	nucleotide binding // poly(A) RNA binding // nucleic acid binding // RNA binding	GenMAPP	mRNA_processing_Reactome	---	---	10	main
97	TC0100013534.hg.1	12.2303	11.9471	12.5134	8.1651	8.06641	8.26378	-4.06516	0.00539666	0.0753214	NM_006762	LAPTM5	1p34	NM_006762	RefSeq	Homo sapiens lysosomal protein transmembrane 5 (LAPTM5), mRNA.	FALSE	Hs.371021	chr1	-	30732457	30757836	Q13571	GO:0006810	transport	GO:0005764 // GO:0005765 // GO:0005887 // GO:0005764 // GO:0005887 // GO:0016020 // GO:0016021	lysosome // lysosomal membrane // integral component of plasma membrane // lysosome // integral component of plasma membrane // membrane // integral component of membrane	GO:0005515	protein binding	---	---	---	---	10	main
98	TC0100013545.hg.1	11.5086	11.3392	11.678	9.021	9.255	8.78699	-2.48763	0.0132185	0.0960559	NM_014654	SDC3	1p35.2	NM_014654	RefSeq	Homo sapiens syndecan 3 (SDC3), mRNA.	FALSE	Hs.158287	chr1	-	30869466	30908761	O75056	GO:0001523 // GO:0005975 // GO:0006024 // GO:0006027 // GO:0007155 // GO:0007603 // GO:0016477 // GO:0030198 // GO:0030203 // GO:0030204 // GO:0044281 // GO:0016477	retinoid metabolic process // carbohydrate metabolic process // glycosaminoglycan biosynthetic process // glycosaminoglycan catabolic process // cell adhesion // phototransduction, visible light // cell migration // extracellular matrix organization // glycosaminoglycan metabolic process // chondroitin sulfate metabolic process // small molecule metabolic process // cell migration	GO:0005796 // GO:0005886 // GO:0009986 // GO:0016020 // GO:0016021 // GO:0030424 // GO:0043202 // GO:0043234 // GO:0009986 // GO:0016020 // GO:0043005	Golgi lumen // plasma membrane // cell surface // membrane // integral component of membrane // axon // lysosomal lumen // protein complex // cell surface // membrane // neuron projection	---	---	---	---	---	---	10	main
99	TC0100013548.hg.1	12.604	12.7002	12.5077	11.3066	11.1695	11.4436	-1.2974	0.0162661	0.103096	NM_001020658	PUM1	1p35.2	NM_001020658	RefSeq	Homo sapiens pumilio RNA-binding family member 1 (PUM1), transcript variant 1, mRNA.	FALSE	Hs.281707	chr1	-	30931506	31065991	Q14671	GO:0006892 // GO:0007283 // GO:0008344 // GO:0016441 // GO:0048863 // GO:0051726 // GO:0060964 // GO:0061024 // GO:0061157 // GO:1900246 // GO:2000637 // GO:0006417 // GO:0007283 // GO:0008344 // GO:0016441 // GO:0030154 // GO:0048863 // GO:0061157	post-Golgi vesicle-mediated transport // spermatogenesis // adult locomotory behavior // posttranscriptional gene silencing // stem cell differentiation // regulation of cell cycle // regulation of gene silencing by miRNA // membrane organization // mRNA destabilization // positive regulation of RIG-I signaling pathway // positive regulation of gene silencing by miRNA // regulation of translation…	GO:0000932 // GO:0005829 // GO:0010494 // GO:0000932 // GO:0005737	cytoplasmic mRNA processing body // cytosol // cytoplasmic stress granule // cytoplasmic mRNA processing body // cytoplasm	GO:0003730 // GO:0005515 // GO:0044822 // GO:0003723	mRNA 3'-UTR binding // protein binding // poly(A) RNA binding // RNA binding	---	---	---	---	10	main
100	TC0100013556.hg.1	11.9459	11.8359	12.0559	7.59667	7.72951	7.46383	-4.34921	0.00156917	0.059976	NM_024522	NKAIN1	1p35.2	NM_024522	RefSeq	Homo sapiens Na+/K+ transporting ATPase interacting 1 (NKAIN1), mRNA.	FALSE	Hs.470259	chr1	-	31179745	31239887	Q4KMZ8	GO:0002028 // GO:0002028	regulation of sodium ion transport // regulation of sodium ion transport	GO:0005886 // GO:0016021 // GO:0016020	plasma membrane // integral component of membrane // membrane	GO:0051117	ATPase binding	---	---	---	---	10	main
101	TC0100013608.hg.1	12.0509	12.0887	12.013	9.11081	9.17876	9.04285	-2.94007	0.000699203	0.0536289	NM_023009	MARCKSL1	1p35.1	NM_023009	RefSeq	Homo sapiens MARCKS-like 1 (MARCKSL1), transcript variant 1, mRNA.	FALSE	Hs.75061	chr1	-	32333829	32336379	P49006	GO:0008284	positive regulation of cell proliferation	GO:0005737 // GO:0005886 // GO:0070062 // GO:0005886 // GO:0016020	cytoplasm // plasma membrane // extracellular exosome // plasma membrane // membrane	GO:0003779 // GO:0005515 // GO:0005516	actin binding // protein binding // calmodulin binding	---	---	---	---	10	main
102	TC0100013632.hg.1	9.77341	9.64317	9.90365	8.05745	8.46392	7.65099	-1.71596	0.0566625	0.174178	NM_001171940	FNDC5	1p35.1	NM_001171940	RefSeq	Homo sapiens fibronectin type III domain containing 5 (FNDC5), transcript variant 3, mRNA.	FALSE	Hs.524234	chr1	-	32862268	32872492	Q8NAU1	GO:0014850 // GO:0090336 // GO:0008150	response to muscle activity // positive regulation of brown fat cell differentiation // biological_process	GO:0005576 // GO:0005778 // GO:0005783 // GO:0005886 // GO:0016021 // GO:0005576 // GO:0005777 // GO:0005886 // GO:0016020	extracellular region // peroxisomal membrane // endoplasmic reticulum // plasma membrane // integral component of membrane // extracellular region // peroxisome // plasma membrane // membrane	GO:0005179 // GO:0003674	hormone activity // molecular_function	---	---	---	---	10	main
103	TC0100013696.hg.1	12.7759	12.8581	12.6937	11.6667	11.4568	11.8766	-1.10925	0.0389072	0.147069	NM_001199779	PSMB2	1p34.2	NM_001199779	RefSeq	Homo sapiens proteasome subunit beta 2 (PSMB2), transcript variant 2, mRNA.	FALSE	Hs.471441	chr1	-	35599541	35641844	P49721	GO:0000082 // GO:0000165 // GO:0000186 // GO:0000209 // GO:0000278 // GO:0002223 // GO:0002474 // GO:0002479 // GO:0006521 // GO:0006595 // GO:0006915 // GO:0006977 // GO:0007173 // GO:0007264 // GO:0007265 // GO:0007411 // GO:0008286 // GO:0008543 // GO:0010467 // GO:0010499 // GO:0012501 // GO:0014070 // GO:0016032 // GO:0031145 // GO:0033209 // GO:0034641 // GO:0038061 // GO:0038095 // GO:0042…	G1/S transition of mitotic cell cycle // MAPK cascade // activation of MAPKK activity // protein polyubiquitination // mitotic cell cycle // stimulatory C-type lectin receptor signaling pathway // antigen processing and presentation of peptide antigen via MHC class I // antigen processing and presentation of exogenous peptide antigen via MHC class I, TAP-dependent // regulation of cellular amino …	GO:0000502 // GO:0005634 // GO:0005654 // GO:0005654 // GO:0005737 // GO:0005829 // GO:0005839 // GO:0005839 // GO:0016020 // GO:0070062 // GO:0000502 // GO:0000502 // GO:0005634 // GO:0005737 // GO:0005737 // GO:0005839 // GO:0005839	proteasome complex // nucleus // nucleoplasm // nucleoplasm // cytoplasm // cytosol // proteasome core complex // proteasome core complex // membrane // extracellular exosome // proteasome complex // proteasome complex // nucleus // cytoplasm // cytoplasm // proteasome core complex // proteasome core complex	GO:0004175 // GO:0004298 // GO:0005515 // GO:0004175 // GO:0004175 // GO:0008233 // GO:0016787	endopeptidase activity // threonine-type endopeptidase activity // protein binding // endopeptidase activity // endopeptidase activity // peptidase activity // hydrolase activity	GenMAPP	Proteasome_Degradation	---	---	10	main
104	TC0100013744.hg.1	10.3078	10.2751	10.3405	9.04859	8.99655	9.10063	-1.25921	0.00237511	0.0647118	NM_001270875	MEAF6	1p35.3-p33	NM_001270875	RefSeq	Homo sapiens MYST/Esa1-associated factor 6 (MEAF6), transcript variant 2, mRNA.	FALSE	Hs.17118	chr1	-	37489961	37514819	Q9HAF1	GO:0006325 // GO:0006351 // GO:0006355 // GO:0043968 // GO:0043981 // GO:0043982 // GO:0043983 // GO:0043984 // GO:0044154 // GO:0016568	chromatin organization // transcription, DNA-templated // regulation of transcription, DNA-templated // histone H2A acetylation // histone H4-K5 acetylation // histone H4-K8 acetylation // histone H4-K12 acetylation // histone H4-K16 acetylation // histone H3-K14 acetylation // chromatin modification	GO:0005654 // GO:0005654 // GO:0005730 // GO:0005737 // GO:0005813 // GO:0035267 // GO:0070776 // GO:0005634 // GO:0005730	nucleoplasm // nucleoplasm // nucleolus // cytoplasm // centrosome // NuA4 histone acetyltransferase complex // MOZ/MORF histone acetyltransferase complex // nucleus // nucleolus	GO:0005515	protein binding	---	---	---	---	10	main
105	TC0100013760.hg.1	12.3171	12.1591	12.4751	11.1694	11.0063	11.3325	-1.14773	0.0369974	0.143688	NM_006802	SF3A3	1p34.3	NM_006802	RefSeq	Homo sapiens splicing factor 3a, subunit 3, 60kDa (SF3A3), mRNA.	FALSE	Hs.77897	chr1	-	37956975	37990921	Q12874	GO:0000375 // GO:0000389 // GO:0000398 // GO:0000398 // GO:0000398 // GO:0006397 // GO:0008380 // GO:0010467 // GO:0000398 // GO:0000398 // GO:0006397 // GO:0006397 // GO:0008380	RNA splicing, via transesterification reactions // mRNA 3'-splice site recognition // mRNA splicing, via spliceosome // mRNA splicing, via spliceosome // mRNA splicing, via spliceosome // mRNA processing // RNA splicing // gene expression // mRNA splicing, via spliceosome // mRNA splicing, via spliceosome // mRNA processing // mRNA processing // RNA splicing	GO:0005654 // GO:0005654 // GO:0005681 // GO:0016607 // GO:0071013 // GO:0005634 // GO:0005681 // GO:0005681	nucleoplasm // nucleoplasm // spliceosomal complex // nuclear speck // catalytic step 2 spliceosome // nucleus // spliceosomal complex // spliceosomal complex	GO:0005515 // GO:0008270 // GO:0044822 // GO:0003676 // GO:0003723 // GO:0046872	protein binding // zinc ion binding // poly(A) RNA binding // nucleic acid binding // RNA binding // metal ion binding	GenMAPP // GenMAPP	mRNA_processing_Reactome // Circadian_Exercise	---	---	10	main
106	TC0100013761.hg.1	13.5852	13.7581	13.4122	10.5108	10.5754	10.4461	-3.07439	0.00358692	0.0692664	NM_001243878	FHL3	1p34	NM_001243878	RefSeq	Homo sapiens four and a half LIM domains 3 (FHL3), transcript variant 2, mRNA.	FALSE	Hs.57687	chr1	-	37996770	38005606	Q13643	GO:0007517 // GO:0030036	muscle organ development // actin cytoskeleton organization	GO:0001725 // GO:0005634 // GO:0005925 // GO:0030018	stress fiber // nucleus // focal adhesion // Z disc	GO:0003779 // GO:0005515 // GO:0008270 // GO:0046872	actin binding // protein binding // zinc ion binding // metal ion binding	---	---	---	---	10	main
107	TC0100013796.hg.1	12.8585	12.8835	12.8335	11.8332	11.6647	12.0018	-1.02524	0.0265314	0.12435	NM_001135653	PABPC4	1p34.2	NM_001135653	RefSeq	Homo sapiens poly(A) binding protein, cytoplasmic 4 (inducible form) (PABPC4), transcript variant 1, mRNA.	FALSE	Hs.169900	chr1	-	39560813	39576849	Q13310	GO:0006396 // GO:0006401 // GO:0006412 // GO:0007596	RNA processing // RNA catabolic process // translation // blood coagulation	GO:0005634 // GO:0005737 // GO:0010494 // GO:0030529 // GO:0005737 // GO:0005737	nucleus // cytoplasm // cytoplasmic stress granule // ribonucleoprotein complex // cytoplasm // cytoplasm	GO:0000166 // GO:0005515 // GO:0008143 // GO:0008266 // GO:0017130 // GO:0044822 // GO:0003676 // GO:0003723 // GO:0008143	nucleotide binding // protein binding // poly(A) binding // poly(U) RNA binding // poly(C) RNA binding // poly(A) RNA binding // nucleic acid binding // RNA binding // poly(A) binding	---	---	---	---	10	main
108	TC0100013818.hg.1	13.3278	13.2957	13.3599	12.25	12.1622	12.3377	-1.07784	0.00742999	0.0820534	NM_000310	PPT1	1p32	NM_000310	RefSeq	Homo sapiens palmitoyl-protein thioesterase 1 (PPT1), transcript variant 1, mRNA.	FALSE	Hs.3873	chr1	-	40072705	40097703	P50897	GO:0002084 // GO:0002084 // GO:0006898 // GO:0006907 // GO:0007042 // GO:0007269 // GO:0007399 // GO:0007420 // GO:0007601 // GO:0007625 // GO:0008306 // GO:0008344 // GO:0015031 // GO:0016042 // GO:0019432 // GO:0030149 // GO:0030163 // GO:0030308 // GO:0031579 // GO:0032429 // GO:0035338 // GO:0043066 // GO:0043524 // GO:0044255 // GO:0044257 // GO:0044281 // GO:0048260 // GO:0048549 // GO:0048…	protein depalmitoylation // protein depalmitoylation // receptor-mediated endocytosis // pinocytosis // lysosomal lumen acidification // neurotransmitter secretion // nervous system development // brain development // visual perception // grooming behavior // associative learning // adult locomotory behavior // protein transport // lipid catabolic process // triglyceride biosynthetic process // s…	GO:0005576 // GO:0005576 // GO:0005615 // GO:0005634 // GO:0005764 // GO:0005764 // GO:0005794 // GO:0005829 // GO:0008021 // GO:0016020 // GO:0030424 // GO:0030425 // GO:0043025 // GO:0043202 // GO:0045121 // GO:0070062 // GO:0005764 // GO:0008021 // GO:0043005 // GO:0045202	extracellular region // extracellular region // extracellular space // nucleus // lysosome // lysosome // Golgi apparatus // cytosol // synaptic vesicle // membrane // axon // dendrite // neuronal cell body // lysosomal lumen // membrane raft // extracellular exosome // lysosome // synaptic vesicle // neuron projection // synapse	GO:0008474 // GO:0008474 // GO:0008474 // GO:0016290 // GO:0016290 // GO:0008474 // GO:0016787 // GO:0098599	palmitoyl-(protein) hydrolase activity // palmitoyl-(protein) hydrolase activity // palmitoyl-(protein) hydrolase activity // palmitoyl-CoA hydrolase activity // palmitoyl-CoA hydrolase activity // palmitoyl-(protein) hydrolase activity // hydrolase activity // palmitoyl hydrolase activity	---	---	---	---	10	main
109	TC0100013854.hg.1	9.73517	9.71737	9.75298	7.77541	7.71347	7.83735	-1.95976	0.00107957	0.0574491	NM_001031694	SCMH1	1p34	NM_001031694	RefSeq	Homo sapiens sex comb on midleg homolog 1 (Drosophila) (SCMH1), transcript variant 1, mRNA.	FALSE	Hs.571874	chr1	-	41027199	41242154	Q96GD3	GO:0006338 // GO:0006351 // GO:0007283 // GO:0009653 // GO:0009952 // GO:0016458 // GO:0016925 // GO:0043687 // GO:0044267 // GO:0045892 // GO:0045892 // GO:0006355 // GO:0007275	chromatin remodeling // transcription, DNA-templated // spermatogenesis // anatomical structure morphogenesis // anterior/posterior pattern specification // gene silencing // protein sumoylation // post-translational protein modification // cellular protein metabolic process // negative regulation of transcription, DNA-templated // negative regulation of transcription, DNA-templated // regulation…	GO:0005634 // GO:0005654 // GO:0010369 // GO:0005634	nucleus // nucleoplasm // chromocenter // nucleus	GO:0003677 // GO:0003700 // GO:0005515	DNA binding // transcription factor activity, sequence-specific DNA binding // protein binding	---	---	---	---	10	main
110	TC0100013882.hg.1	11.847	12.0014	11.6927	10.3067	10.2699	10.3436	-1.54027	0.0104486	0.0898425	NM_001198850	FOXJ3	1p34.2	NM_001198850	RefSeq	Homo sapiens forkhead box J3 (FOXJ3), transcript variant 2, mRNA.	FALSE	Hs.26023	chr1	-	42176535	42335877	Q9UPW0	GO:0006351 // GO:0006357 // GO:0009653 // GO:0030154 // GO:0006355 // GO:0006357 // GO:0009653 // GO:0030154	transcription, DNA-templated // regulation of transcription from RNA polymerase II promoter // anatomical structure morphogenesis // cell differentiation // regulation of transcription, DNA-templated // regulation of transcription from RNA polymerase II promoter // anatomical structure morphogenesis // cell differentiation	GO:0005634 // GO:0005634 // GO:0005634	nucleus // nucleus // nucleus	GO:0000981 // GO:0043565 // GO:0000981 // GO:0003677 // GO:0003700	RNA polymerase II transcription factor activity, sequence-specific DNA binding // sequence-specific DNA binding // RNA polymerase II transcription factor activity, sequence-specific DNA binding // DNA binding // transcription factor activity, sequence-specific DNA binding	---	---	---	---	10	main
111	TC0100013897.hg.1	12.2369	12.1529	12.321	11.1995	11.1168	11.282	-1.03748	0.0126605	0.0948924	NM_001146289	P3H1	1p34.1	NM_001146289	RefSeq	Homo sapiens prolyl 3-hydroxylase 1 (P3H1), transcript variant 2, mRNA.	FALSE	Hs.720014	chr1	-	42746335	42767084	Q32P28	GO:0006457 // GO:0008285 // GO:0016049 // GO:0018126 // GO:0019511 // GO:0019511 // GO:0030198 // GO:0030199 // GO:0030278 // GO:0032963 // GO:0050708 // GO:0050821 // GO:0055114 // GO:0060348 // GO:0061077 // GO:1901874	protein folding // negative regulation of cell proliferation // cell growth // protein hydroxylation // peptidyl-proline hydroxylation // peptidyl-proline hydroxylation // extracellular matrix organization // collagen fibril organization // regulation of ossification // collagen metabolic process // regulation of protein secretion // protein stabilization // oxidation-reduction process // bone de…	GO:0005578 // GO:0005634 // GO:0005783 // GO:0005788 // GO:0016020 // GO:0032991 // GO:0070062 // GO:0005576 // GO:0005737 // GO:0005783	proteinaceous extracellular matrix // nucleus // endoplasmic reticulum // endoplasmic reticulum lumen // membrane // macromolecular complex // extracellular exosome // extracellular region // cytoplasm // endoplasmic reticulum	GO:0005506 // GO:0005518 // GO:0019797 // GO:0031418 // GO:0032403 // GO:0003674 // GO:0016491 // GO:0016705 // GO:0019797 // GO:0046872 // GO:0051213	iron ion binding // collagen binding // procollagen-proline 3-dioxygenase activity // L-ascorbic acid binding // protein complex binding // molecular_function // oxidoreductase activity // oxidoreductase activity, acting on paired donors, with incorporation or reduction of molecular oxygen // procollagen-proline 3-dioxygenase activity // metal ion binding // dioxygenase activity	---	---	---	---	10	main
112	TC0100013908.hg.1	10.5042	10.278	10.7304	7.63858	7.22016	8.05701	-2.86564	0.0264631	0.124332	NM_006516	SLC2A1	1p34.2	NM_006516	RefSeq	Homo sapiens solute carrier family 2 (facilitated glucose transporter), member 1 (SLC2A1), mRNA.	FALSE	Hs.473721	chr1	-	42925375	42959176	P11166	GO:0005975 // GO:0005989 // GO:0006112 // GO:0006461 // GO:0006766 // GO:0006767 // GO:0006970 // GO:0008645 // GO:0015758 // GO:0015758 // GO:0015992 // GO:0019852 // GO:0042149 // GO:0042908 // GO:0044281 // GO:0050796 // GO:0055085 // GO:0070837 // GO:1904659 // GO:1904659 // GO:1904659 // GO:0006810 // GO:0008643 // GO:0015758 // GO:0015992 // GO:0055085	carbohydrate metabolic process // lactose biosynthetic process // energy reserve metabolic process // protein complex assembly // vitamin metabolic process // water-soluble vitamin metabolic process // response to osmotic stress // hexose transport // glucose transport // glucose transport // proton transport // L-ascorbic acid metabolic process // cellular response to glucose starvation // xenob…	GO:0000139 // GO:0001939 // GO:0005829 // GO:0005886 // GO:0005886 // GO:0005887 // GO:0005901 // GO:0005911 // GO:0016020 // GO:0016323 // GO:0030496 // GO:0030864 // GO:0042470 // GO:0070062 // GO:0072562 // GO:0005622 // GO:0005737 // GO:0005886 // GO:0016020 // GO:0016021 // GO:0031982 // GO:0045121	Golgi membrane // female pronucleus // cytosol // plasma membrane // plasma membrane // integral component of plasma membrane // caveola // cell-cell junction // membrane // basolateral plasma membrane // midbody // cortical actin cytoskeleton // melanosome // extracellular exosome // blood microparticle // intracellular // cytoplasm // plasma membrane // membrane // integral component of membran…	GO:0005355 // GO:0005355 // GO:0005515 // GO:0019900 // GO:0033300 // GO:0042802 // GO:0042910 // GO:0043621 // GO:0055056 // GO:0005215 // GO:0005355 // GO:0022857 // GO:0022891	glucose transmembrane transporter activity // glucose transmembrane transporter activity // protein binding // kinase binding // dehydroascorbic acid transporter activity // identical protein binding // xenobiotic transporter activity // protein self-association // D-glucose transmembrane transporter activity // transporter activity // glucose transmembrane transporter activity // transmembrane t…	---	---	---	---	10	main
113	TC0100013928.hg.1	9.22634	9.00052	9.45216	7.59826	7.52814	7.66839	-1.62807	0.0204489	0.111874	NM_001190880	HYI	1p34.2	NM_001190880	RefSeq	Homo sapiens hydroxypyruvate isomerase (putative) (HYI), transcript variant 3, mRNA.	FALSE	Hs.709864	chr1	-	43451003	43453989	Q5T013	GO:0008152 // GO:0008150	metabolic process // biological_process	GO:0005575	cellular_component	GO:0005515 // GO:0008903 // GO:0003674 // GO:0016853	protein binding // hydroxypyruvate isomerase activity // molecular_function // isomerase activity	---	---	---	---	10	main
114	TC0100013969.hg.1	10.8911	10.9518	10.8304	9.23019	9.27899	9.1814	-1.66091	0.00219137	0.0634688	NM_001301698	ERI3	1p32	NM_001301698	RefSeq	Homo sapiens ERI1 exoribonuclease family member 3 (ERI3), transcript variant 2, mRNA.	FALSE	Hs.731413	chr1	-	44221070	44355279	O43414	GO:0000467 // GO:0000738 // GO:0000467 // GO:0000738	exonucleolytic trimming to generate mature 3'-end of 5.8S rRNA from tricistronic rRNA transcript (SSU-rRNA, 5.8S rRNA, LSU-rRNA) // DNA catabolic process, exonucleolytic // exonucleolytic trimming to generate mature 3'-end of 5.8S rRNA from tricistronic rRNA transcript (SSU-rRNA, 5.8S rRNA, LSU-rRNA) // DNA catabolic process, exonucleolytic	GO:0005730 // GO:0005737 // GO:0005730 // GO:0005737	nucleolus // cytoplasm // nucleolus // cytoplasm	GO:0000175 // GO:0044822 // GO:0046872 // GO:0000175 // GO:0003676 // GO:0004518 // GO:0004527 // GO:0016787	3'-5'-exoribonuclease activity // poly(A) RNA binding // metal ion binding // 3'-5'-exoribonuclease activity // nucleic acid binding // nuclease activity // exonuclease activity // hydrolase activity	---	---	---	---	10	main
115	TC0100014284.hg.1	10.7588	10.8251	10.6924	9.51259	9.5862	9.43899	-1.24618	0.00626586	0.0783147	NM_015306	USP24	1p32.3	NM_015306	RefSeq	Homo sapiens ubiquitin specific peptidase 24 (USP24), mRNA.	FALSE	Hs.477009	chr1	-	55066359	55215366	Q9UPU5	GO:0016579 // GO:0043161 // GO:0061136 // GO:0006508 // GO:0006511 // GO:0016579 // GO:0016579 // GO:0043161 // GO:0061136	protein deubiquitination // proteasome-mediated ubiquitin-dependent protein catabolic process // regulation of proteasomal protein catabolic process // proteolysis // ubiquitin-dependent protein catabolic process // protein deubiquitination // protein deubiquitination // proteasome-mediated ubiquitin-dependent protein catabolic process // regulation of proteasomal protein catabolic process	---	---	GO:0004197 // GO:0004843 // GO:0004197 // GO:0004843 // GO:0008233 // GO:0008234 // GO:0016787 // GO:0036459	cysteine-type endopeptidase activity // ubiquitin-specific protease activity // cysteine-type endopeptidase activity // ubiquitin-specific protease activity // peptidase activity // cysteine-type peptidase activity // hydrolase activity // ubiquitinyl hydrolase activity	---	---	---	---	10	main
116	TC0100014995.hg.1	14.6802	14.6859	14.6746	9.77769	9.90812	9.64726	-4.90254	0.000708371	0.0536289	NM_001286055	CNN3	1p22-p21	NM_001286055	RefSeq	Homo sapiens calponin 3, acidic (CNN3), transcript variant 2, mRNA.	FALSE	Hs.483454	chr1	-	94896949	94927278	Q15417	GO:0030855 // GO:0031032 // GO:0032780	epithelial cell differentiation // actomyosin structure organization // negative regulation of ATPase activity	GO:0005737 // GO:0005925 // GO:0014069 // GO:0015629 // GO:0043025 // GO:0043197 // GO:0030425	cytoplasm // focal adhesion // postsynaptic density // actin cytoskeleton // neuronal cell body // dendritic spine // dendrite	GO:0003779 // GO:0005516 // GO:0008017	actin binding // calmodulin binding // microtubule binding	---	---	---	---	10	main
117	TC0100015017.hg.1	14.5835	14.5181	14.649	13.3466	13.1658	13.5273	-1.23697	0.0233078	0.1179	BC006095	RPL7	8q21.11	BC006095	GenBank	Homo sapiens ribosomal protein L7, mRNA (cDNA clone MGC:12719 IMAGE:2821364), complete cds.	FALSE	Hs.421257 // Hs.571841	chr1	-	96678808	96679640	P18124	GO:0000184 // GO:0000463 // GO:0002181 // GO:0006364 // GO:0006412 // GO:0006412 // GO:0006413 // GO:0006414 // GO:0006415 // GO:0006614 // GO:0010467 // GO:0016032 // GO:0019058 // GO:0019083 // GO:0042273 // GO:0044267 // GO:0000463 // GO:0002181	nuclear-transcribed mRNA catabolic process, nonsense-mediated decay // maturation of LSU-rRNA from tricistronic rRNA transcript (SSU-rRNA, 5.8S rRNA, LSU-rRNA) // cytoplasmic translation // rRNA processing // translation // translation // translational initiation // translational elongation // translational termination // SRP-dependent cotranslational protein targeting to membrane // gene express…	GO:0005634 // GO:0005730 // GO:0005737 // GO:0005829 // GO:0005844 // GO:0005925 // GO:0016020 // GO:0022625 // GO:0030529 // GO:0070062 // GO:0005840 // GO:0022625 // GO:0030529	nucleus // nucleolus // cytoplasm // cytosol // polysome // focal adhesion // membrane // cytosolic large ribosomal subunit // ribonucleoprotein complex // extracellular exosome // ribosome // cytosolic large ribosomal subunit // ribonucleoprotein complex	GO:0003677 // GO:0003723 // GO:0003729 // GO:0003735 // GO:0005515 // GO:0042803 // GO:0044822 // GO:0003723 // GO:0003735	DNA binding // RNA binding // mRNA binding // structural constituent of ribosome // protein binding // protein homodimerization activity // poly(A) RNA binding // RNA binding // structural constituent of ribosome	GenMAPP	Ribosomal_Proteins	---	---	10	main
118	TC0100015160.hg.1	10.3849	10.4281	10.3416	7.4153	7.18786	7.64274	-2.96956	0.00602318	0.0770361	NM_013386	SLC25A24	1p13.3	NM_013386	RefSeq	Homo sapiens solute carrier family 25 (mitochondrial carrier; phosphate carrier), member 24 (SLC25A24), transcript variant 1, mRNA.	FALSE	Hs.656870	chr1	-	108134036	108200849	Q6NUK1	GO:0006839 // GO:0010941 // GO:0015867 // GO:0034599 // GO:0055085 // GO:0071277 // GO:0006810	mitochondrial transport // regulation of cell death // ATP transport // cellular response to oxidative stress // transmembrane transport // cellular response to calcium ion // transport	GO:0005739 // GO:0005743 // GO:0016021 // GO:0005739 // GO:0016020 // GO:0016021	mitochondrion // mitochondrial inner membrane // integral component of membrane // mitochondrion // membrane // integral component of membrane	GO:0005347 // GO:0005509 // GO:0005509 // GO:0046872	ATP transmembrane transporter activity // calcium ion binding // calcium ion binding // metal ion binding	---	---	---	---	10	main
119	TC0100015211.hg.1	12.0444	11.9513	12.1375	9.53726	9.64789	9.42662	-2.50714	0.00331054	0.0685181	NM_000849	GSTM3	1p13.3	NM_000849	RefSeq	Homo sapiens glutathione S-transferase mu 3 (brain) (GSTM3), transcript variant 1, mRNA.	FALSE	Hs.2006	chr1	-	109733932	109741038	P21266	GO:0006749 // GO:0006805 // GO:0008065 // GO:0018916 // GO:0042178 // GO:0043627 // GO:0044281 // GO:0070458 // GO:1901687 // GO:0008152	glutathione metabolic process // xenobiotic metabolic process // establishment of blood-nerve barrier // nitrobenzene metabolic process // xenobiotic catabolic process // response to estrogen // small molecule metabolic process // cellular detoxification of nitrogen compound // glutathione derivative biosynthetic process // metabolic process	GO:0005634 // GO:0005737 // GO:0005829 // GO:0035686 // GO:0070062 // GO:0005737	nucleus // cytoplasm // cytosol // sperm fibrous sheath // extracellular exosome // cytoplasm	GO:0004364 // GO:0019899 // GO:0042802 // GO:0042803 // GO:0042803 // GO:0043295 // GO:0004364 // GO:0004364 // GO:0016740 // GO:0005515	glutathione transferase activity // enzyme binding // identical protein binding // protein homodimerization activity // protein homodimerization activity // glutathione binding // glutathione transferase activity // glutathione transferase activity // transferase activity // protein binding	GenMAPP // HumanCyc	Circadian_Exercise // PWY-4061	---	---	10	main
120	TC0100015483.hg.1	12.5788	12.5161	12.6416	11.1496	11.2367	11.0625	-1.42924	0.0055944	0.0761065	NM_001200001	NOTCH2	1p13-p11	NM_001200001	RefSeq	Homo sapiens notch 2 (NOTCH2), transcript variant 2, mRNA.	FALSE	Hs.487360	chr1	-	119911553	120069703	Q04721	GO:0001709 // GO:0002315 // GO:0003184 // GO:0006355 // GO:0006367 // GO:0006915 // GO:0007050 // GO:0007219 // GO:0007219 // GO:0007220 // GO:0007275 // GO:0007399 // GO:0008285 // GO:0009887 // GO:0010467 // GO:0016049 // GO:0019827 // GO:0030097 // GO:0030522 // GO:0043066 // GO:0046579 // GO:0046849 // GO:0050793 // GO:0060413 // GO:0061314 // GO:0006351 // GO:0006355 // GO:0007219 // GO:0007…	cell fate determination // marginal zone B cell differentiation // pulmonary valve morphogenesis // regulation of transcription, DNA-templated // transcription initiation from RNA polymerase II promoter // apoptotic process // cell cycle arrest // Notch signaling pathway // Notch signaling pathway // Notch receptor processing // multicellular organismal development // nervous system development /…	GO:0000139 // GO:0005576 // GO:0005634 // GO:0005654 // GO:0005654 // GO:0005789 // GO:0005886 // GO:0005886 // GO:0005887 // GO:0009986 // GO:0016020 // GO:0043235 // GO:0005634 // GO:0005737 // GO:0005886 // GO:0016020 // GO:0016021	Golgi membrane // extracellular region // nucleus // nucleoplasm // nucleoplasm // endoplasmic reticulum membrane // plasma membrane // plasma membrane // integral component of plasma membrane // cell surface // membrane // receptor complex // nucleus // cytoplasm // plasma membrane // membrane // integral component of membrane	GO:0004872 // GO:0005509 // GO:0005515 // GO:0038049	receptor activity // calcium ion binding // protein binding // transcription factor activity, ligand-activated RNA polymerase II transcription factor binding	---	---	---	---	10	main
121	TC0100015580.hg.1	11.0211	11.0391	11.003	9.43309	9.42865	9.43753	-1.58798	0.000136988	0.0485952	NM_001278267	NBPF20	1q21.2	NM_001278267	RefSeq	Homo sapiens neuroblastoma breakpoint family, member 20 (NBPF20), mRNA.	FALSE	Hs.445080 // Hs.515947	chr1	-	145289900	145405778	B4DS78	---	---	GO:0005737	cytoplasm	---	---	---	---	---	---	10	main
122	TC0100015645.hg.1	8.7289	8.66225	8.79556	7.57769	7.91752	7.23786	-1.15121	0.0798077	0.211354	NM_001101663	NBPF11	1q21.1	NM_001101663	RefSeq	Homo sapiens neuroblastoma breakpoint family, member 11 (NBPF11), transcript variant 1, mRNA.	FALSE	Hs.744018 // Hs.721588	chr1	-	148102046	148152322	Q3BBV2	---	---	GO:0005737	cytoplasm	GO:0044822	poly(A) RNA binding	---	---	---	---	10	main
123	TC0100015680.hg.1	9.17977	9.19791	9.16163	8.11034	8.22776	7.99292	-1.06943	0.0121185	0.0935496	NM_001037675	NBPF9	1q21.1	NM_001037675	RefSeq	Homo sapiens neuroblastoma breakpoint family, member 9 (NBPF9), transcript variant 2, mRNA.	FALSE	Hs.714127	chr1	-	149054027	149103561	Q3BBV0	---	---	GO:0005737	cytoplasm	GO:0044822	poly(A) RNA binding	---	---	---	---	10	main
124	TC0100015786.hg.1	13.0229	13.1261	12.9197	11.8028	11.8887	11.7169	-1.22009	0.0118928	0.0933894	NM_001194937	POGZ	1q21.3	NM_001194937	RefSeq	Homo sapiens pogo transposable element with ZNF domain (POGZ), transcript variant 4, mRNA.	FALSE	Hs.489873	chr1	-	151402724	151459465	Q7Z3K3	GO:0007064 // GO:0051301 // GO:0051382 // GO:0007049	mitotic sister chromatid cohesion // cell division // kinetochore assembly // cell cycle	GO:0000790 // GO:0005634 // GO:0005654 // GO:0005737 // GO:0005634 // GO:0005694 // GO:0005737	nuclear chromatin // nucleus // nucleoplasm // cytoplasm // nucleus // chromosome // cytoplasm	GO:0003677 // GO:0005515 // GO:0046872 // GO:0003676	DNA binding // protein binding // metal ion binding // nucleic acid binding	---	---	---	---	10	main
125	TC0100015957.hg.1	10.2627	10.1666	10.3587	9.20723	9.29178	9.12269	-1.05544	0.014379	0.0990859	NM_018489	ASH1L	1q22	NM_018489	RefSeq	Homo sapiens ash1 (absent, small, or homeotic)-like (Drosophila) (ASH1L), mRNA.	FALSE	Hs.491060	chr1	-	155335261	155562807	Q9NR48	GO:0002674 // GO:0006323 // GO:0006366 // GO:0007267 // GO:0032635 // GO:0043124 // GO:0043409 // GO:0045944 // GO:0051568 // GO:0097676 // GO:0006351 // GO:0006355 // GO:0016568 // GO:0032259 // GO:0050728	negative regulation of acute inflammatory response // DNA packaging // transcription from RNA polymerase II promoter // cell-cell signaling // interleukin-6 production // negative regulation of I-kappaB kinase/NF-kappaB signaling // negative regulation of MAPK cascade // positive regulation of transcription from RNA polymerase II promoter // histone H3-K4 methylation // histone H3-K36 dimethylati…	GO:0005634 // GO:0005654 // GO:0005694 // GO:0005737 // GO:0005794 // GO:0005923 // GO:0070062 // GO:0005634 // GO:0005923 // GO:0030054	nucleus // nucleoplasm // chromosome // cytoplasm // Golgi apparatus // bicellular tight junction // extracellular exosome // nucleus // bicellular tight junction // cell junction	GO:0003677 // GO:0003682 // GO:0008270 // GO:0042800 // GO:0046975 // GO:0008168 // GO:0016740 // GO:0018024 // GO:0046872	DNA binding // chromatin binding // zinc ion binding // histone methyltransferase activity (H3-K4 specific) // histone methyltransferase activity (H3-K36 specific) // methyltransferase activity // transferase activity // histone-lysine N-methyltransferase activity // metal ion binding	---	---	---	---	10	main
126	TC0100016112.hg.1	9.61058	9.86352	9.35763	8.034	7.5463	8.5217	-1.57658	0.103009	0.24403	NM_001277223	TAGLN2	1q21-q25	NM_001277223	RefSeq	Homo sapiens transgelin 2 (TAGLN2), transcript variant 3, mRNA.	FALSE	Hs.517168	chr1	-	159918107	159925732	P37802	GO:0030855	epithelial cell differentiation	GO:0031982 // GO:0070062	vesicle // extracellular exosome	GO:0005515	protein binding	---	---	---	---	10	main
127	TC0100016366.hg.1	9.52648	9.38703	9.66593	8.29994	8.23083	8.36905	-1.22654	0.015722	0.102118	NM_001204514	KIFAP3	1q24.2	NM_001204514	RefSeq	Homo sapiens kinesin-associated protein 3 (KIFAP3), transcript variant 2, mRNA.	FALSE	Hs.433442	chr1	-	169921326	170085208	Q92845	GO:0006461 // GO:0006996 // GO:0007017 // GO:0007018 // GO:0007165 // GO:0007596 // GO:0008104 // GO:0008285 // GO:0019886 // GO:0043066 // GO:0046587 // GO:0061024 // GO:0072383 // GO:0007017	protein complex assembly // organelle organization // microtubule-based process // microtubule-based movement // signal transduction // blood coagulation // protein localization // negative regulation of cell proliferation // antigen processing and presentation of exogenous peptide antigen via MHC class II // negative regulation of apoptotic process // positive regulation of calcium-dependent cel…	GO:0000794 // GO:0005783 // GO:0005794 // GO:0005813 // GO:0005829 // GO:0005876 // GO:0005930 // GO:0015630 // GO:0016939 // GO:0016939 // GO:0030990 // GO:0032391 // GO:0036064 // GO:0070062 // GO:0072372 // GO:0097542 // GO:1990075 // GO:0005783 // GO:0005871	condensed nuclear chromosome // endoplasmic reticulum // Golgi apparatus // centrosome // cytosol // spindle microtubule // axoneme // microtubule cytoskeleton // kinesin II complex // kinesin II complex // intraciliary transport particle // photoreceptor connecting cilium // ciliary basal body // extracellular exosome // primary cilium // ciliary tip // periciliary membrane compartment // endopl…	GO:0005515 // GO:0019894 // GO:0019894	protein binding // kinesin binding // kinesin binding	---	---	---	---	10	main
128	TC0100016631.hg.1	8.63664	8.23315	9.04013	7.45089	7.26266	7.63912	-1.18575	0.116802	0.262981	NM_002928	RGS16	1q25-q31	NM_002928	RefSeq	Homo sapiens regulator of G-protein signaling 16 (RGS16), mRNA.	FALSE	Hs.413297	chr1	-	182598623	182604413	O15492	GO:0007601 // GO:0008277 // GO:0009968 // GO:0043547	visual perception // regulation of G-protein coupled receptor protein signaling pathway // negative regulation of signal transduction // positive regulation of GTPase activity	GO:0005737 // GO:0005737 // GO:0005886 // GO:0045121 // GO:0005737 // GO:0005886	cytoplasm // cytoplasm // plasma membrane // membrane raft // cytoplasm // plasma membrane	GO:0005096 // GO:0005515 // GO:0005516 // GO:0005096 // GO:0005096	GTPase activator activity // protein binding // calmodulin binding // GTPase activator activity // GTPase activator activity	GenMAPP // GenMAPP	Calcium_regulation_in_cardiac_cells // Smooth_muscle_contraction	---	---	10	main
129	TC0100016963.hg.1	12.8083	12.681	12.9357	11.4039	11.545	11.2627	-1.40447	0.0178309	0.106578	NM_006618	KDM5B	1q32.1	NM_006618	RefSeq	Homo sapiens lysine (K)-specific demethylase 5B (KDM5B), transcript variant 2, mRNA.	FALSE	Hs.443650	chr1	-	202724491	202809470	Q9UGL1	GO:0006325 // GO:0006351 // GO:0034720 // GO:0034721 // GO:0045892 // GO:0048511 // GO:0055114 // GO:0006355 // GO:0016568 // GO:0045892	chromatin organization // transcription, DNA-templated // histone H3-K4 demethylation // histone H3-K4 demethylation, trimethyl-H3-K4-specific // negative regulation of transcription, DNA-templated // rhythmic process // oxidation-reduction process // regulation of transcription, DNA-templated // chromatin modification // negative regulation of transcription, DNA-templated	GO:0005634 // GO:0005654 // GO:0005737 // GO:0005634 // GO:0005634	nucleus // nucleoplasm // cytoplasm // nucleus // nucleus	GO:0003677 // GO:0003700 // GO:0003714 // GO:0005515 // GO:0008270 // GO:0016706 // GO:0032453 // GO:0034647 // GO:0034648 // GO:0003677 // GO:0016491 // GO:0046872 // GO:0051213	DNA binding // transcription factor activity, sequence-specific DNA binding // transcription corepressor activity // protein binding // zinc ion binding // oxidoreductase activity, acting on paired donors, with incorporation or reduction of molecular oxygen, 2-oxoglutarate as one donor, and incorporation of one atom each of oxygen into both donors // histone demethylase activity (H3-K4 specific) …	---	---	---	---	10	main
130	TC0100017788.hg.1	9.72029	9.7009	9.73968	8.38176	8.32503	8.43848	-1.33853	0.00199956	0.0622606	NM_005646	TARBP1	1q42.3	NM_005646	RefSeq	Homo sapiens TAR (HIV-1) RNA binding protein 1 (TARBP1), mRNA.	FALSE	Hs.498115	chr1	-	234391313	234479103	Q13395	GO:0006357 // GO:0030488 // GO:0006396 // GO:0030488 // GO:0032259	regulation of transcription from RNA polymerase II promoter // tRNA methylation // RNA processing // tRNA methylation // methylation	GO:0005634	nucleus	GO:0003723 // GO:0016423 // GO:0003723 // GO:0008168 // GO:0008173 // GO:0016423 // GO:0016740	RNA binding // tRNA (guanine) methyltransferase activity // RNA binding // methyltransferase activity // RNA methyltransferase activity // tRNA (guanine) methyltransferase activity // transferase activity	---	---	---	---	10	main
131	TC0100017793.hg.1	10.9159	10.4859	11.3459	9.11545	9.19637	9.03453	-1.80046	0.0542894	0.170783	NM_001077397	IRF2BP2	1q42.3	NM_001077397	RefSeq	Homo sapiens interferon regulatory factor 2 binding protein 2 (IRF2BP2), transcript variant 2, mRNA.	FALSE	Hs.350268	chr1	-	234604269	234609525	Q7Z5L9	GO:0006351 // GO:0006355	transcription, DNA-templated // regulation of transcription, DNA-templated	GO:0005634 // GO:0005737 // GO:0005634	nucleus // cytoplasm // nucleus	GO:0046872	metal ion binding	---	---	---	---	10	main
132	TC0100017844.hg.1	13.5431	13.4759	13.6103	11.9404	12.0196	11.8611	-1.60278	0.00417506	0.0717568	NM_002508	NID1	1q43	NM_002508	RefSeq	Homo sapiens nidogen 1 (NID1), mRNA.	FALSE	Hs.356624	chr1	-	235975830	236065181	P14543	GO:0007160 // GO:0010811 // GO:0022617 // GO:0030198 // GO:0032836 // GO:0071711 // GO:0007155 // GO:0030198	cell-matrix adhesion // positive regulation of cell-substrate adhesion // extracellular matrix disassembly // extracellular matrix organization // glomerular basement membrane development // basement membrane organization // cell adhesion // extracellular matrix organization	GO:0005576 // GO:0005604 // GO:0005605 // GO:0031012 // GO:0031012 // GO:0070062 // GO:0071944 // GO:0005576 // GO:0005578 // GO:0005604	extracellular region // basement membrane // basal lamina // extracellular matrix // extracellular matrix // extracellular exosome // cell periphery // extracellular region // proteinaceous extracellular matrix // basement membrane	GO:0005509 // GO:0005518 // GO:0043236 // GO:0043237 // GO:0043394 // GO:0050840	calcium ion binding // collagen binding // laminin binding // laminin-1 binding // proteoglycan binding // extracellular matrix binding	---	---	---	---	10	main
133	TC0100017860.hg.1	12.0337	11.916	12.1513	10.7948	10.6528	10.9368	-1.23891	0.0214435	0.114043	NM_018072	HEATR1	1q43	NM_018072	RefSeq	Homo sapiens HEAT repeat containing 1 (HEATR1), mRNA.	FALSE	Hs.708114	chr1	-	236540094	236604541	Q9H583	GO:0000462 // GO:0045943 // GO:0000462 // GO:0006364 // GO:0042254 // GO:0045943	maturation of SSU-rRNA from tricistronic rRNA transcript (SSU-rRNA, 5.8S rRNA, LSU-rRNA) // positive regulation of transcription from RNA polymerase I promoter // maturation of SSU-rRNA from tricistronic rRNA transcript (SSU-rRNA, 5.8S rRNA, LSU-rRNA) // rRNA processing // ribosome biogenesis // positive regulation of transcription from RNA polymerase I promoter	GO:0005634 // GO:0005730 // GO:0005739 // GO:0016020 // GO:0030686 // GO:0032040 // GO:0034455 // GO:0005634 // GO:0005730 // GO:0030529 // GO:0030686 // GO:0032040 // GO:0034455	nucleus // nucleolus // mitochondrion // membrane // 90S preribosome // small-subunit processome // t-UTP complex // nucleus // nucleolus // ribonucleoprotein complex // 90S preribosome // small-subunit processome // t-UTP complex	GO:0005515 // GO:0030515 // GO:0044822 // GO:0030515	protein binding // snoRNA binding // poly(A) RNA binding // snoRNA binding	---	---	---	---	10	main
134	TC0100017948.hg.1	10.1005	10.2126	9.98836	8.64764	8.56566	8.72961	-1.45284	0.00901522	0.0856024	NM_001821	CHML	1q43	NM_001821	RefSeq	Homo sapiens choroideremia-like (Rab escort protein 2) (CHML), mRNA.	FALSE	Hs.654545	chr1	-	241628853	241635930	P26374	GO:0006886 // GO:0018344 // GO:0018344 // GO:0043547 // GO:0055114 // GO:0018344	intracellular protein transport // protein geranylgeranylation // protein geranylgeranylation // positive regulation of GTPase activity // oxidation-reduction process // protein geranylgeranylation	GO:0005654 // GO:0005737 // GO:0005829 // GO:0005968 // GO:0005737 // GO:0005968	nucleoplasm // cytoplasm // cytosol // Rab-protein geranylgeranyltransferase complex // cytoplasm // Rab-protein geranylgeranyltransferase complex	GO:0005096 // GO:0016491 // GO:0017137 // GO:0017137	GTPase activator activity // oxidoreductase activity // Rab GTPase binding // Rab GTPase binding	GenMAPP	GPCRDB_Class_A_Rhodopsin-like	---	---	10	main
135	TC0100017974.hg.1	11.8912	11.7857	11.9968	10.207	10.4031	10.011	-1.68418	0.0170349	0.105042	NM_001042404	CEP170	1q44	NM_001042404	RefSeq	Homo sapiens centrosomal protein 170kDa (CEP170), transcript variant beta, mRNA.	FALSE	Hs.533635	chr1	-	243124428	243255406	Q5SW79	---	---	GO:0005737 // GO:0005813 // GO:0005814 // GO:0005819 // GO:0005874 // GO:0031965 // GO:0005737 // GO:0005814 // GO:0005856	cytoplasm // centrosome // centriole // spindle // microtubule // nuclear membrane // cytoplasm // centriole // cytoskeleton	GO:0005515	protein binding	---	---	---	---	10	main
136	TC0100018129.hg.1	9.94613	9.90992	9.98235	7.56192	7.09007	8.03377	-2.38421	0.0372127	0.144085	NM_001004694	OR2T29	1q44	NM_001004694	RefSeq	Homo sapiens olfactory receptor, family 2, subfamily T, member 29 (OR2T29), mRNA.	FALSE	Hs.553707	chr1	-	248558483	248559516	Q8NH02	GO:0007186 // GO:0007608 // GO:0050911 // GO:0050911 // GO:0007165 // GO:0007186 // GO:0007186 // GO:0007608 // GO:0007608 // GO:0050896 // GO:0050911	G-protein coupled receptor signaling pathway // sensory perception of smell // detection of chemical stimulus involved in sensory perception of smell // detection of chemical stimulus involved in sensory perception of smell // signal transduction // G-protein coupled receptor signaling pathway // G-protein coupled receptor signaling pathway // sensory perception of smell // sensory perception of …	GO:0005886 // GO:0016021 // GO:0005886 // GO:0016020 // GO:0016021 // GO:0016021	plasma membrane // integral component of membrane // plasma membrane // membrane // integral component of membrane // integral component of membrane	GO:0004930 // GO:0004984 // GO:0004871 // GO:0004984 // GO:0004984	G-protein coupled receptor activity // olfactory receptor activity // signal transducer activity // olfactory receptor activity // olfactory receptor activity	---	---	---	---	10	main
137	TC0100018130.hg.1	11.6952	11.5766	11.8138	10.5765	10.1363	11.0168	-1.11868	0.133621	0.284573	NM_001001821	OR2T34	1q44	NM_001001821	RefSeq	Homo sapiens olfactory receptor, family 2, subfamily T, member 34 (OR2T34), mRNA.	FALSE	Hs.553584	chr1	-	248573721	248574779	Q8NGX1	GO:0007186 // GO:0007608 // GO:0050911 // GO:0050911 // GO:0007165 // GO:0007186 // GO:0007186 // GO:0007608 // GO:0007608 // GO:0050896 // GO:0050911	G-protein coupled receptor signaling pathway // sensory perception of smell // detection of chemical stimulus involved in sensory perception of smell // detection of chemical stimulus involved in sensory perception of smell // signal transduction // G-protein coupled receptor signaling pathway // G-protein coupled receptor signaling pathway // sensory perception of smell // sensory perception of …	GO:0005886 // GO:0016021 // GO:0005886 // GO:0016020 // GO:0016021 // GO:0016021	plasma membrane // integral component of membrane // plasma membrane // membrane // integral component of membrane // integral component of membrane	GO:0004930 // GO:0004984 // GO:0004871 // GO:0004984 // GO:0004984	G-protein coupled receptor activity // olfactory receptor activity // signal transducer activity // olfactory receptor activity // olfactory receptor activity	---	---	---	---	10	main
138	TC0100018166.hg.1	10.0982	10.1424	10.0539	8.76121	8.80759	8.71482	-1.33697	0.00229169	0.0643173	NM_001256959	CLCN6	1p36	NM_001256959	RefSeq	Homo sapiens chloride channel, voltage-sensitive 6 (CLCN6), transcript variant 2, mRNA.	FALSE	Hs.193043	chr1	+	11806096	11843144	P51797	GO:0006821 // GO:0006884 // GO:0007165 // GO:0009612 // GO:0034220 // GO:0055085 // GO:1903959 // GO:1903959 // GO:0006810 // GO:0006811 // GO:0006821 // GO:0055085	chloride transport // cell volume homeostasis // signal transduction // response to mechanical stimulus // ion transmembrane transport // transmembrane transport // regulation of anion transmembrane transport // regulation of anion transmembrane transport // transport // ion transport // chloride transport // transmembrane transport	GO:0005765 // GO:0010008 // GO:0016021 // GO:0005768 // GO:0010008 // GO:0016020 // GO:0016021	lysosomal membrane // endosome membrane // integral component of membrane // endosome // endosome membrane // membrane // integral component of membrane	GO:0005247 // GO:0005524 // GO:0015297 // GO:0000166 // GO:0005216 // GO:0005247	voltage-gated chloride channel activity // ATP binding // antiporter activity // nucleotide binding // ion channel activity // voltage-gated chloride channel activity	---	---	---	---	10	main
139	TC0100018182.hg.1	10.9203	11.0459	10.7947	9.87572	9.8113	9.94013	-1.04459	0.0177673	0.106415	NM_001114600	SZRD1	1p36.13	NM_001114600	RefSeq	Homo sapiens SUZ RNA binding domain containing 1 (SZRD1), transcript variant 1, mRNA.	FALSE	Hs.252967	chr1	+	16367030	16398148	Q7Z422	---	---	---	---	---	---	---	---	---	---	10	main
140	TC0100018200.hg.1	11.4048	11.6398	11.1699	8.81716	8.941	8.69332	-2.58766	0.0103713	0.0895889	NM_020451	SEPN1	1p36.13	NM_020451	RefSeq	Homo sapiens selenoprotein N, 1 (SEPN1), transcript variant 1, mRNA.	FALSE	Hs.323396	chr1	+	25800176	25818224	Q9NZV5	GO:0003016 // GO:0007005 // GO:0014816 // GO:0014858 // GO:0014873 // GO:0033555 // GO:0034599 // GO:0043403 // GO:0048286 // GO:0048741 // GO:0071313 // GO:0008150 // GO:0048741 // GO:0048741	respiratory system process // mitochondrion organization // skeletal muscle satellite cell differentiation // positive regulation of skeletal muscle cell proliferation // response to muscle activity involved in regulation of muscle adaptation // multicellular organismal response to stress // cellular response to oxidative stress // skeletal muscle tissue regeneration // lung alveolus development …	GO:0005789 // GO:0005783 // GO:0005789 // GO:0016020	endoplasmic reticulum membrane // endoplasmic reticulum // endoplasmic reticulum membrane // membrane	GO:0005509 // GO:0005515 // GO:0003674	calcium ion binding // protein binding // molecular_function	---	---	---	---	10	main
141	TC0100018208.hg.1	11.4558	11.3894	11.5221	8.36974	8.31848	8.42099	-3.08602	0.000737608	0.0537504	NM_001145720	ZBTB8B	1p35.1	NM_001145720	RefSeq	Homo sapiens zinc finger and BTB domain containing 8B (ZBTB8B), mRNA.	FALSE	Hs.647658	chr1	+	32465057	32496686	Q8NAP8	GO:0006351 // GO:0006355	transcription, DNA-templated // regulation of transcription, DNA-templated	GO:0005634	nucleus	GO:0003677 // GO:0046872 // GO:0003676	DNA binding // metal ion binding // nucleic acid binding	---	---	---	---	10	main
142	TC0100018209.hg.1	9.07887	8.93516	9.22259	7.6584	7.75067	7.56614	-1.42047	0.0141488	0.0982956	NM_001040441	ZBTB8A	1p35.1	NM_001040441	RefSeq	Homo sapiens zinc finger and BTB domain containing 8A (ZBTB8A), transcript variant 1, mRNA.	FALSE	Hs.546479	chr1	+	32536113	32605950	Q96BR9	GO:0006351 // GO:0006355 // GO:0008150	transcription, DNA-templated // regulation of transcription, DNA-templated // biological_process	GO:0005634 // GO:0005575	nucleus // cellular_component	GO:0003677 // GO:0005515 // GO:0046872 // GO:0003674 // GO:0003676	DNA binding // protein binding // metal ion binding // molecular_function // nucleic acid binding	---	---	---	---	10	main
143	TC0100018262.hg.1	10.9384	10.8092	11.0675	8.26072	8.26429	8.25715	-2.67765	0.00232042	0.0643673	NM_000848	GSTM2	1p13.3	NM_000848	RefSeq	Homo sapiens glutathione S-transferase mu 2 (muscle) (GSTM2), transcript variant 1, mRNA.	FALSE	Hs.279837	chr1	+	109668022	109683997	P28161	GO:0006749 // GO:0006805 // GO:0010880 // GO:0010881 // GO:0014809 // GO:0018916 // GO:0042178 // GO:0044281 // GO:0055119 // GO:0060315 // GO:0060316 // GO:0070458 // GO:0071313 // GO:1901687 // GO:0008152	glutathione metabolic process // xenobiotic metabolic process // regulation of release of sequestered calcium ion into cytosol by sarcoplasmic reticulum // regulation of cardiac muscle contraction by regulation of the release of sequestered calcium ion // regulation of skeletal muscle contraction by regulation of release of sequestered calcium ion // nitrobenzene metabolic process // xenobiotic c…	GO:0005737 // GO:0005829 // GO:0016529 // GO:0070062 // GO:0005737	cytoplasm // cytosol // sarcoplasmic reticulum // extracellular exosome // cytoplasm	GO:0004364 // GO:0005102 // GO:0019899 // GO:0042803 // GO:0043295 // GO:0004364 // GO:0016740	glutathione transferase activity // receptor binding // enzyme binding // protein homodimerization activity // glutathione binding // glutathione transferase activity // transferase activity	HumanCyc	PWY-4061	---	---	10	main
144	TC0100018285.hg.1	10.7335	10.8129	10.6541	9.32679	9.33144	9.32215	-1.40668	0.00318249	0.0681427	ENST00000578189	NBPF19	1q21	ENST00000578189	ENSEMBL	neuroblastoma breakpoint family, member 19 [gene_biotype:protein_coding transcript_biotype:protein_coding]	FALSE	---	chr1	+	149406376	149468030	---	---	---	---	---	GO:0005515 // GO:0005509	protein binding // calcium ion binding	---	---	Pfam // Pfam // Pfam // Pfam	IPR000742 // IPR000742 // IPR000742 // IPR001881	10	main
145	TC0100018286.hg.1	10.1864	10.2011	10.1718	8.77651	8.76634	8.78669	-1.40992	0.000160161	0.0485952	ENST00000369227	NBPF19	1q21	ENST00000369227	ENSEMBL	neuroblastoma breakpoint family, member 19 [gene_biotype:protein_coding transcript_biotype:protein_coding]	FALSE	---	chr1	+	149475760	149555644	A0A075B6G5	---	---	---	---	---	---	---	---	Pfam // Pfam // Pfam // Pfam // Pfam // Pfam // Pfam // Pfam // Pfam // Pfam	IPR010630 // IPR010630 // IPR010630 // IPR010630 // IPR010630 // IPR010630 // IPR010630 // IPR010630 // IPR010630 // IPR010630	10	main
146	TC0100018308.hg.1	11.483	11.2412	11.7247	9.75871	9.79007	9.72734	-1.72424	0.0194102	0.109767	NM_001136219	FCGR2A	1q23	NM_001136219	RefSeq	Homo sapiens Fc fragment of IgG, low affinity IIa, receptor (CD32) (FCGR2A), transcript variant 1, mRNA.	FALSE	Hs.352642	chr1	+	161505415	161524013	P12318	GO:0038096 // GO:0045087 // GO:0002376	Fc-gamma receptor signaling pathway involved in phagocytosis // innate immune response // immune system process	GO:0005886 // GO:0016021 // GO:0070062 // GO:0005886 // GO:0005886 // GO:0016020	plasma membrane // integral component of membrane // extracellular exosome // plasma membrane // plasma membrane // membrane	GO:0005515 // GO:0019864	protein binding // IgG binding	---	---	---	---	10	main
147	TC0100018309.hg.1	9.4816	9.23518	9.72802	7.8625	7.95577	7.76924	-1.61909	0.0254742	0.122269	NM_201563	FCGR2C	1q23.3	NM_201563	RefSeq	Homo sapiens Fc fragment of IgG, low affinity IIc, receptor for (CD32) (gene/pseudogene) (FCGR2C), transcript variant 1, coding, mRNA.	FALSE	Hs.656750	chr1	+	161581339	161605662	P31995	GO:0006955 // GO:0007165	immune response // signal transduction	GO:0005737 // GO:0005886 // GO:0016021 // GO:0016020 // GO:0016021	cytoplasm // plasma membrane // integral component of membrane // membrane // integral component of membrane	GO:0004888 // GO:0005515 // GO:0019864	transmembrane signaling receptor activity // protein binding // IgG binding	---	---	---	---	10	main
148	TC0100018344.hg.1	10.0108	9.95634	10.0653	8.87418	8.94741	8.80094	-1.13662	0.00638587	0.0788551	NM_001300769	LYPLAL1	1q41	NM_001300769	RefSeq	Homo sapiens lysophospholipase-like 1 (LYPLAL1), transcript variant 2, mRNA.	FALSE	Hs.657617	chr1	+	219173831	219212865	Q5VWZ2	GO:0002084 // GO:0042997 // GO:0002084 // GO:0002084 // GO:0008150 // GO:0008152	protein depalmitoylation // negative regulation of Golgi to plasma membrane protein transport // protein depalmitoylation // protein depalmitoylation // biological_process // metabolic process	GO:0005737 // GO:0005829 // GO:0070062 // GO:0005737	cytoplasm // cytosol // extracellular exosome // cytoplasm	GO:0004622 // GO:0008474 // GO:0052689 // GO:0008474 // GO:0016787 // GO:0052689	lysophospholipase activity // palmitoyl-(protein) hydrolase activity // carboxylic ester hydrolase activity // palmitoyl-(protein) hydrolase activity // hydrolase activity // carboxylic ester hydrolase activity	---	---	---	---	10	main
149	TC0100018403.hg.1	12.9609	13.2471	12.6746	11.191	11.0744	11.3075	-1.7699	0.0291627	0.129328	NM_018948	ERRFI1	1p36	NM_018948	RefSeq	Homo sapiens ERBB receptor feedback inhibitor 1 (ERRFI1), mRNA.	FALSE	Hs.605445	chr1	-	8011719	8026333	Q9UJM3	GO:0006950 // GO:0007175 // GO:0007175 // GO:0031953 // GO:0032691 // GO:0032869 // GO:0032966 // GO:0036120 // GO:0042536 // GO:0043547 // GO:0043589 // GO:0045616 // GO:0045616 // GO:0048286 // GO:0060426 // GO:0060428 // GO:0061469 // GO:0070373 // GO:0071364 // GO:0071474 // GO:0071549 // GO:1903243 // GO:0042059 // GO:0043589 // GO:0045616 // GO:0045616 // GO:0048286 // GO:0060426 // GO:0060…	response to stress // negative regulation of epidermal growth factor-activated receptor activity // negative regulation of epidermal growth factor-activated receptor activity // negative regulation of protein autophosphorylation // negative regulation of interleukin-1 beta production // cellular response to insulin stimulus // negative regulation of collagen biosynthetic process // cellular respo…	GO:0005634 // GO:0005737 // GO:0005737 // GO:0005829 // GO:0031234 // GO:0031234 // GO:0005737 // GO:0005737 // GO:0005886 // GO:0016020 // GO:0031234 // GO:0031234	nucleus // cytoplasm // cytoplasm // cytosol // extrinsic component of cytoplasmic side of plasma membrane // extrinsic component of cytoplasmic side of plasma membrane // cytoplasm // cytoplasm // plasma membrane // membrane // extrinsic component of cytoplasmic side of plasma membrane // extrinsic component of cytoplasmic side of plasma membrane	GO:0005096 // GO:0005515 // GO:0017124 // GO:0019901 // GO:0031267 // GO:0019900	GTPase activator activity // protein binding // SH3 domain binding // protein kinase binding // small GTPase binding // kinase binding	---	---	---	---	10	main
150	TC0100018431.hg.1	11.275	11.3289	11.2211	7.63751	7.70425	7.57078	-3.63749	0.000555436	0.0520683	ENST00000466213	SFPQ	1p34.3	ENST00000466213	ENSEMBL	splicing factor proline/glutamine-rich [gene_biotype:protein_coding transcript_biotype:processed_transcript]	FALSE	Hs.355934	chr1	-	35176378	35182138	P23246	GO:0000122 // GO:0000122 // GO:0000122 // GO:0000380 // GO:0000724 // GO:0006351 // GO:0006397 // GO:0008380 // GO:0042752 // GO:0042754 // GO:0045876 // GO:0045892 // GO:0048511 // GO:0070932 // GO:1902177 // GO:0006281 // GO:0006310 // GO:0006355 // GO:0006397 // GO:0006974 // GO:0008380 // GO:0042752 // GO:0042754 // GO:0045892 // GO:0051276 // GO:0051726 // GO:0070932	negative regulation of transcription from RNA polymerase II promoter // negative regulation of transcription from RNA polymerase II promoter // negative regulation of transcription from RNA polymerase II promoter // alternative mRNA splicing, via spliceosome // double-strand break repair via homologous recombination // transcription, DNA-templated // mRNA processing // RNA splicing // regulation …	GO:0000785 // GO:0005634 // GO:0005654 // GO:0005737 // GO:0016363 // GO:0042382 // GO:0090575 // GO:0005634 // GO:0016363 // GO:0090575	chromatin // nucleus // nucleoplasm // cytoplasm // nuclear matrix // paraspeckles // RNA polymerase II transcription factor complex // nucleus // nuclear matrix // RNA polymerase II transcription factor complex	GO:0000166 // GO:0000976 // GO:0000976 // GO:0000980 // GO:0001047 // GO:0003682 // GO:0005515 // GO:0042826 // GO:0044212 // GO:0044822 // GO:0000976 // GO:0000976 // GO:0000980 // GO:0001047 // GO:0003676 // GO:0003677 // GO:0003682 // GO:0003723	nucleotide binding // transcription regulatory region sequence-specific DNA binding // transcription regulatory region sequence-specific DNA binding // RNA polymerase II distal enhancer sequence-specific DNA binding // core promoter binding // chromatin binding // protein binding // histone deacetylase binding // transcription regulatory region DNA binding // poly(A) RNA binding // transcription …	---	---	---	---	10	main
151	TC0100018478.hg.1	12.2645	12.3897	12.1393	10.6162	10.6474	10.585	-1.64831	0.00607397	0.0772479	NM_001039703	NBPF10	1q21.1	NM_001039703	RefSeq	Homo sapiens neuroblastoma breakpoint family, member 10 (NBPF10), transcript variant 2, mRNA.	FALSE	Hs.714127	chr1	-	146064699	146144942	Q3BBV0	---	---	GO:0005737	cytoplasm	GO:0044822	poly(A) RNA binding	---	---	---	---	10	main
152	TC0100018479.hg.1	12.598	12.5518	12.6442	11.4584	11.5754	11.3413	-1.13963	0.0119727	0.0933961	NM_203458	NOTCH2NL	1q21.2	NM_203458	RefSeq	Homo sapiens notch 2 N-terminal like (NOTCH2NL), mRNA.	FALSE	Hs.655156 // Hs.728902	chr1	-	146146203	146229034	Q7Z3S9	GO:0007219 // GO:0007275 // GO:0030154	Notch signaling pathway // multicellular organismal development // cell differentiation	GO:0005576 // GO:0005737	extracellular region // cytoplasm	GO:0005509 // GO:0005515	calcium ion binding // protein binding	---	---	---	---	10	main
153	TC0100018480.hg.1	12.628	12.7413	12.5148	10.8881	10.9598	10.8163	-1.73998	0.00588518	0.076829	NM_015383	NBPF14	1q21.2	NM_015383	RefSeq	Homo sapiens neuroblastoma breakpoint family, member 14 (NBPF14), mRNA.	FALSE	Hs.732082 // Hs.714127	chr1	-	148531385	148596011	Q3BBV0	---	---	GO:0005737	cytoplasm	GO:0044822	poly(A) RNA binding	---	---	---	---	10	main
154	TC0100018507.hg.1	10.802	10.7576	10.8465	9.44258	9.3287	9.55647	-1.35947	0.00799007	0.0831023	NM_001162383	ARHGEF2	1q21-q22	NM_001162383	RefSeq	Homo sapiens Rho/Rac guanine nucleotide exchange factor (GEF) 2 (ARHGEF2), transcript variant 1, mRNA.	FALSE	Hs.743352	chr1	-	155946839	155985449	Q92974	GO:0000132 // GO:0000902 // GO:0006886 // GO:0007015 // GO:0007026 // GO:0007067 // GO:0007264 // GO:0032755 // GO:0032760 // GO:0035023 // GO:0042127 // GO:0043065 // GO:0043547 // GO:0043547 // GO:0045087 // GO:0045944 // GO:0048011 // GO:0050731 // GO:0050768 // GO:0051056 // GO:0051092 // GO:0051301 // GO:0060546 // GO:0071225 // GO:0071356 // GO:0071474 // GO:0097190 // GO:1902042 // GO:1902…	establishment of mitotic spindle orientation // cell morphogenesis // intracellular protein transport // actin filament organization // negative regulation of microtubule depolymerization // mitotic nuclear division // small GTPase mediated signal transduction // positive regulation of interleukin-6 production // positive regulation of tumor necrosis factor production // regulation of Rho protein…	GO:0005737 // GO:0005794 // GO:0005819 // GO:0005829 // GO:0005856 // GO:0005874 // GO:0005923 // GO:0005925 // GO:0016023 // GO:0031982 // GO:0032587 // GO:0043025 // GO:0043198 // GO:0043234 // GO:0097481 // GO:0005737 // GO:0005856 // GO:0005874 // GO:0005886 // GO:0016020 // GO:0030054 // GO:0031410 // GO:0032587 // GO:0042995 // GO:0005622	cytoplasm // Golgi apparatus // spindle // cytosol // cytoskeleton // microtubule // bicellular tight junction // focal adhesion // cytoplasmic membrane-bounded vesicle // vesicle // ruffle membrane // neuronal cell body // dendritic shaft // protein complex // neuronal postsynaptic density // cytoplasm // cytoskeleton // microtubule // plasma membrane // membrane // cell junction // cytoplasmic …	GO:0005089 // GO:0005515 // GO:0008017 // GO:0008134 // GO:0008270 // GO:0017048 // GO:0030676 // GO:0048365 // GO:0005085 // GO:0005089 // GO:0046872	Rho guanyl-nucleotide exchange factor activity // protein binding // microtubule binding // transcription factor binding // zinc ion binding // Rho GTPase binding // Rac guanyl-nucleotide exchange factor activity // Rac GTPase binding // guanyl-nucleotide exchange factor activity // Rho guanyl-nucleotide exchange factor activity // metal ion binding	---	---	---	---	10	main
155	TC0200007059.hg.1	9.86693	9.9745	9.75935	8.54538	8.4923	8.59847	-1.32154	0.00813896	0.0833361	NM_001306079	CAD	2p22-p21	NM_001306079	RefSeq	Homo sapiens carbamoyl-phosphate synthetase 2, aspartate transcarbamylase, and dihydroorotase (CAD), transcript variant 2, mRNA.	FALSE	Hs.377010	chr2	+	27217390	27243943	P27708	GO:0000050 // GO:0001889 // GO:0006206 // GO:0006207 // GO:0006207 // GO:0006228 // GO:0006526 // GO:0006541 // GO:0007507 // GO:0007565 // GO:0007595 // GO:0014075 // GO:0017144 // GO:0018107 // GO:0031000 // GO:0031100 // GO:0033574 // GO:0035690 // GO:0044205 // GO:0044281 // GO:0046134 // GO:0046777 // GO:0051414 // GO:0055086 // GO:0071364 // GO:0000050 // GO:0006207 // GO:0006221 // GO:0006…	urea cycle // liver development // pyrimidine nucleobase metabolic process // 'de novo' pyrimidine nucleobase biosynthetic process // 'de novo' pyrimidine nucleobase biosynthetic process // UTP biosynthetic process // arginine biosynthetic process // glutamine metabolic process // heart development // female pregnancy // lactation // response to amine // drug metabolic process // peptidyl-threoni…	GO:0005634 // GO:0005654 // GO:0005737 // GO:0005829 // GO:0005829 // GO:0016020 // GO:0016363 // GO:0042995 // GO:0043025 // GO:0043195 // GO:0043234 // GO:0070062 // GO:0005634 // GO:0005737 // GO:0005737 // GO:0042995 // GO:0043025 // GO:0043195	nucleus // nucleoplasm // cytoplasm // cytosol // cytosol // membrane // nuclear matrix // cell projection // neuronal cell body // terminal bouton // protein complex // extracellular exosome // nucleus // cytoplasm // cytoplasm // cell projection // neuronal cell body // terminal bouton	GO:0004070 // GO:0004070 // GO:0004070 // GO:0004087 // GO:0004088 // GO:0004088 // GO:0004088 // GO:0004151 // GO:0004151 // GO:0004151 // GO:0004672 // GO:0005524 // GO:0008270 // GO:0019899 // GO:0042802 // GO:0070335 // GO:0000166 // GO:0003824 // GO:0004070 // GO:0004070 // GO:0004087 // GO:0004088 // GO:0004088 // GO:0004151 // GO:0005524 // GO:0016597 // GO:0016740 // GO:0016743 // GO:0016…	aspartate carbamoyltransferase activity // aspartate carbamoyltransferase activity // aspartate carbamoyltransferase activity // carbamoyl-phosphate synthase (ammonia) activity // carbamoyl-phosphate synthase (glutamine-hydrolyzing) activity // carbamoyl-phosphate synthase (glutamine-hydrolyzing) activity // carbamoyl-phosphate synthase (glutamine-hydrolyzing) activity // dihydroorotase activity …	---	---	---	---	10	main
156	TC0200007609.hg.1	12.7375	12.9446	12.5304	10.6285	10.9773	10.2797	-2.10898	0.0350629	0.139999	NM_003128	SPTBN1	2p21	NM_003128	RefSeq	Homo sapiens spectrin, beta, non-erythrocytic 1 (SPTBN1), transcript variant 1, mRNA.	FALSE	Hs.503178 // Hs.705692	chr2	+	54456285	54671446	Q01082	GO:0000165 // GO:0000186 // GO:0000281 // GO:0007009 // GO:0007173 // GO:0007182 // GO:0007184 // GO:0007264 // GO:0007265 // GO:0007411 // GO:0008286 // GO:0008543 // GO:0038095 // GO:0043001 // GO:0045087 // GO:0048010 // GO:0048011 // GO:0051693 // GO:0071709 // GO:0072661 // GO:1900042 // GO:1903076 // GO:1903078	MAPK cascade // activation of MAPKK activity // mitotic cytokinesis // plasma membrane organization // epidermal growth factor receptor signaling pathway // common-partner SMAD protein phosphorylation // SMAD protein import into nucleus // small GTPase mediated signal transduction // Ras protein signal transduction // axon guidance // insulin receptor signaling pathway // fibroblast growth factor…	GO:0005730 // GO:0005737 // GO:0005829 // GO:0008091 // GO:0014731 // GO:0030673 // GO:0031430 // GO:0032437 // GO:0070062 // GO:0097481 // GO:0005634 // GO:0005737 // GO:0005856 // GO:0005886 // GO:0008091 // GO:0016020 // GO:0030673 // GO:0030863	nucleolus // cytoplasm // cytosol // spectrin // spectrin-associated cytoskeleton // axolemma // M band // cuticular plate // extracellular exosome // neuronal postsynaptic density // nucleus // cytoplasm // cytoskeleton // plasma membrane // spectrin // membrane // axolemma // cortical cytoskeleton	GO:0003779 // GO:0005200 // GO:0005515 // GO:0005516 // GO:0005543 // GO:0030506 // GO:0030506 // GO:0044822 // GO:0051020 // GO:0003779 // GO:0005200 // GO:0005200	actin binding // structural constituent of cytoskeleton // protein binding // calmodulin binding // phospholipid binding // ankyrin binding // ankyrin binding // poly(A) RNA binding // GTPase binding // actin binding // structural constituent of cytoskeleton // structural constituent of cytoskeleton	---	---	---	---	10	main
157	TC0200008047.hg.1	10.4246	10.3897	10.4595	8.42938	8.3412	8.51757	-1.9952	0.00225204	0.064022	NM_015120	ALMS1	2p13	NM_015120	RefSeq	Homo sapiens Alstrom syndrome protein 1 (ALMS1), mRNA.	FALSE	Hs.184720	chr2	+	73385758	73610793	Q8TCU4	GO:0000086 // GO:0000278 // GO:0006996 // GO:0016197 // GO:0051492 // GO:0016197 // GO:0051492	G2/M transition of mitotic cell cycle // mitotic cell cycle // organelle organization // endosomal transport // regulation of stress fiber assembly // endosomal transport // regulation of stress fiber assembly	GO:0000922 // GO:0005634 // GO:0005737 // GO:0005813 // GO:0005814 // GO:0005829 // GO:0005929 // GO:0005737 // GO:0005815 // GO:0005856 // GO:0042995 // GO:0005622	spindle pole // nucleus // cytoplasm // centrosome // centriole // cytosol // cilium // cytoplasm // microtubule organizing center // cytoskeleton // cell projection // intracellular	GO:0005515 // GO:0003674	protein binding // molecular_function	---	---	---	---	10	main
158	TC0200008103.hg.1	11.2184	10.8377	11.599	7.60743	7.80325	7.41161	-3.61093	0.0137657	0.0974015	NM_019896	POLE4	2p12	NM_019896	RefSeq	Homo sapiens polymerase (DNA-directed), epsilon 4, accessory subunit (POLE4), mRNA.	FALSE	Hs.469060	chr2	+	74958492	74970128	Q9NR33	GO:0043966 // GO:0071897 // GO:0071897	histone H3 acetylation // DNA biosynthetic process // DNA biosynthetic process	GO:0005634 // GO:0005671 // GO:0008622 // GO:0005634	nucleus // Ada2/Gcn5/Ada3 transcription activator complex // epsilon DNA polymerase complex // nucleus	GO:0003677 // GO:0003887 // GO:0005515 // GO:0046982 // GO:0003887 // GO:0016740 // GO:0016779	DNA binding // DNA-directed DNA polymerase activity // protein binding // protein heterodimerization activity // DNA-directed DNA polymerase activity // transferase activity // nucleotidyltransferase activity	---	---	---	---	10	main
159	TC0200008230.hg.1	15.1126	15.002	15.2232	13.8602	13.8963	13.8241	-1.25242	0.00852237	0.0842634	NM_021103	TMSB10	2p11.2	NM_021103	RefSeq	Homo sapiens thymosin beta 10 (TMSB10), mRNA.	FALSE	Hs.446574	chr2	+	84905625	84906675	P63313	GO:0007015	actin filament organization	GO:0005737 // GO:0005856	cytoplasm // cytoskeleton	GO:0003785 // GO:0005515 // GO:0003779	actin monomer binding // protein binding // actin binding	---	---	---	---	10	main
160	TC0200008236.hg.1	10.9178	11.009	10.8265	8.47701	8.56294	8.39106	-2.44078	0.00262703	0.0653513	NM_031283	TCF7L1	2p11.2	NM_031283	RefSeq	Homo sapiens transcription factor 7-like 1 (T-cell specific, HMG-box) (TCF7L1), mRNA.	FALSE	Hs.516297	chr2	+	85133410	85310388	Q9HCS4	GO:0006325 // GO:0006351 // GO:0006355 // GO:0006357 // GO:0007420 // GO:0008595 // GO:0030111 // GO:0035019 // GO:0043588 // GO:0045892 // GO:0046022 // GO:0048319 // GO:0048699 // GO:0048863 // GO:0060070 // GO:2000036 // GO:0006355 // GO:0006357 // GO:0006357 // GO:0007420 // GO:0016055 // GO:0048699 // GO:0060070 // GO:0060070	chromatin organization // transcription, DNA-templated // regulation of transcription, DNA-templated // regulation of transcription from RNA polymerase II promoter // brain development // anterior/posterior axis specification, embryo // regulation of Wnt signaling pathway // somatic stem cell population maintenance // skin development // negative regulation of transcription, DNA-templated // posi…	GO:0005634 // GO:0005654 // GO:0005667 // GO:0005634 // GO:0005667	nucleus // nucleoplasm // transcription factor complex // nucleus // transcription factor complex	GO:0003677 // GO:0003682 // GO:0003700 // GO:0008013 // GO:0043565 // GO:0044212 // GO:0003677 // GO:0003682 // GO:0003682 // GO:0003700 // GO:0008013 // GO:0008013 // GO:0043565 // GO:0044212	DNA binding // chromatin binding // transcription factor activity, sequence-specific DNA binding // beta-catenin binding // sequence-specific DNA binding // transcription regulatory region DNA binding // DNA binding // chromatin binding // chromatin binding // transcription factor activity, sequence-specific DNA binding // beta-catenin binding // beta-catenin binding // sequence-specific DNA bind…	---	---	---	---	10	main
161	TC0200008534.hg.1	11.9541	12.2851	11.6231	10.4176	10.4257	10.4095	-1.53646	0.0434335	0.154453	NM_001164315	ANKRD36	2q11.2	NM_001164315	RefSeq	Homo sapiens ankyrin repeat domain 36 (ANKRD36), mRNA.	FALSE	Hs.541894	chr2	+	97113496	97264521	A6QL64	---	---	---	---	---	---	---	---	---	---	10	main
162	TC0200008536.hg.1	10.1142	10.3871	9.84132	7.09145	7.38357	6.79932	-3.02276	0.0170434	0.105042	ANKRD36.veAug10-unspliced	ANKRD36	---	ANKRD36.veAug10-unspliced	Ace View	Transcript Identified by AceView, Entrez Gene ID(s) 375248	FALSE	---	chr2	+	97235026	97235994	---	---	---	---	---	---	---	---	---	---	---	6	main
163	TC0200008627.hg.1	9.55347	9.83187	9.27507	7.37718	7.68983	7.06454	-2.17629	0.0350679	0.139999	NM_002518	NPAS2	2q11.2	NM_002518	RefSeq	Homo sapiens neuronal PAS domain protein 2 (NPAS2), mRNA.	FALSE	Hs.156832 // Hs.705895	chr2	+	100820151	100996829	Q99743	GO:0006351 // GO:0006974 // GO:0007417 // GO:0007623 // GO:0032922 // GO:0042745 // GO:0044255 // GO:0044281 // GO:0045475 // GO:0045739 // GO:0045893 // GO:0045893 // GO:0045944 // GO:0051775 // GO:0060548 // GO:2001020 // GO:0006355 // GO:0048511	transcription, DNA-templated // cellular response to DNA damage stimulus // central nervous system development // circadian rhythm // circadian regulation of gene expression // circadian sleep/wake cycle // cellular lipid metabolic process // small molecule metabolic process // locomotor rhythm // positive regulation of DNA repair // positive regulation of transcription, DNA-templated // positive…	GO:0005634 // GO:0005654 // GO:0005667 // GO:0005829 // GO:0005634 // GO:0005667 // GO:0005737	nucleus // nucleoplasm // transcription factor complex // cytosol // nucleus // transcription factor complex // cytoplasm	GO:0001047 // GO:0003677 // GO:0003677 // GO:0003700 // GO:0005515 // GO:0046872 // GO:0046983 // GO:0051879 // GO:0003677 // GO:0003700	core promoter binding // DNA binding // DNA binding // transcription factor activity, sequence-specific DNA binding // protein binding // metal ion binding // protein dimerization activity // Hsp90 protein binding // DNA binding // transcription factor activity, sequence-specific DNA binding	---	---	---	---	10	main
164	TC0200008870.hg.1	10.0631	9.99749	10.1287	8.68177	8.8645	8.49903	-1.38131	0.019189	0.109357	NM_001204106	BCL2L11	2q13	NM_001204106	RefSeq	Homo sapiens BCL2-like 11 (apoptosis facilitator) (BCL2L11), transcript variant 11, mRNA.	FALSE	Hs.469658 // Hs.737004	chr2	+	111119378	111168447	O43521	GO:0001701 // GO:0001782 // GO:0001783 // GO:0001822 // GO:0002262 // GO:0006915 // GO:0006919 // GO:0007127 // GO:0007160 // GO:0007283 // GO:0007420 // GO:0008584 // GO:0008630 // GO:0012501 // GO:0030879 // GO:0032464 // GO:0034976 // GO:0035148 // GO:0042475 // GO:0043029 // GO:0043065 // GO:0043065 // GO:0043280 // GO:0043525 // GO:0043583 // GO:0045787 // GO:0046620 // GO:0048011 // GO:0048…	in utero embryonic development // B cell homeostasis // B cell apoptotic process // kidney development // myeloid cell homeostasis // apoptotic process // activation of cysteine-type endopeptidase activity involved in apoptotic process // meiosis I // cell-matrix adhesion // spermatogenesis // brain development // male gonad development // intrinsic apoptotic signaling pathway in response to DNA …	GO:0005739 // GO:0005741 // GO:0005829 // GO:0005829 // GO:0005874 // GO:0012505 // GO:0019898 // GO:0097140 // GO:0097141 // GO:0005737 // GO:0005739 // GO:0005739 // GO:0016020 // GO:0043231	mitochondrion // mitochondrial outer membrane // cytosol // cytosol // microtubule // endomembrane system // extrinsic component of membrane // BIM-BCL-xl complex // BIM-BCL-2 complex // cytoplasm // mitochondrion // mitochondrion // membrane // intracellular membrane-bounded organelle	GO:0005515 // GO:0008017 // GO:0008017	protein binding // microtubule binding // microtubule binding	GenMAPP	Apoptosis	---	---	10	main
165	TC0200009189.hg.1	12.5519	12.4945	12.6093	8.91933	8.90425	8.93442	-3.6326	0.000266996	0.0485952	NM_001256584	GYPC	2q14-q21	NM_001256584	RefSeq	Homo sapiens glycophorin C (Gerbich blood group) (GYPC), transcript variant 3, mRNA.	FALSE	Hs.59138	chr2	+	126655933	126696675	P04921	---	---	GO:0005886 // GO:0005887 // GO:0016020 // GO:0030863 // GO:0005886 // GO:0016020 // GO:0016021	plasma membrane // integral component of plasma membrane // membrane // cortical cytoskeleton // plasma membrane // membrane // integral component of membrane	GO:0005515	protein binding	---	---	---	---	10	main
166	TC0200009464.hg.1	11.4244	11.0971	11.7517	7.27187	7.47938	7.06436	-4.15254	0.00859676	0.0845666	ENST00000272643	THSD7B	2q22.1	ENST00000272643	ENSEMBL	thrombospondin, type I, domain containing 7B [gene_biotype:protein_coding transcript_biotype:protein_coding]	FALSE	Hs.68533	chr2	+	136765545	137677717	Q9C0I4	---	---	GO:0016021 // GO:0016020	integral component of membrane // membrane	---	---	---	---	Pfam // Pfam // Pfam // Pfam // Pfam // Pfam // Pfam // Pfam	IPR000884 // IPR000884 // IPR000884 // IPR000884 // IPR000884 // IPR000884 // IPR000884 // IPR000884	10	main
167	TC0200009601.hg.1	9.04122	9.09595	8.9865	7.44741	7.67474	7.22008	-1.59381	0.0208528	0.112796	NM_018328	MBD5	2q23.1	NM_018328	RefSeq	Homo sapiens methyl-CpG binding domain protein 5 (MBD5), mRNA.	FALSE	Hs.458312	chr2	+	148021011	148516971	Q9P267	GO:0002230 // GO:0007399 // GO:0040014 // GO:0042593 // GO:0044708 // GO:0060399 // GO:0098779 // GO:0098792 // GO:0040014 // GO:0042593 // GO:0060399	positive regulation of defense response to virus by host // nervous system development // regulation of multicellular organism growth // glucose homeostasis // single-organism behavior // positive regulation of growth hormone receptor signaling pathway // mitophagy in response to mitochondrial depolarization // xenophagy // regulation of multicellular organism growth // glucose homeostasis // pos…	GO:0005634 // GO:0010369 // GO:0070062 // GO:0005634 // GO:0005694	nucleus // chromocenter // extracellular exosome // nucleus // chromosome	GO:0003677 // GO:0003682	DNA binding // chromatin binding	---	---	---	---	10	main
168	TC0200009680.hg.1	8.66862	8.73253	8.60471	7.35892	7.34173	7.37612	-1.3097	0.00254383	0.0653513	NM_052905	FMNL2	2q23.3	NM_052905	RefSeq	Homo sapiens formin-like 2 (FMNL2), mRNA.	FALSE	Hs.654630	chr2	+	152335237	152649834	Q96PY5	GO:0007010 // GO:0007264 // GO:0022604 // GO:0030866 // GO:0007010 // GO:0016043 // GO:0022604 // GO:0030036	cytoskeleton organization // small GTPase mediated signal transduction // regulation of cell morphogenesis // cortical actin cytoskeleton organization // cytoskeleton organization // cellular component organization // regulation of cell morphogenesis // actin cytoskeleton organization	GO:0005829 // GO:0005737	cytosol // cytoplasm	GO:0003779 // GO:0017048 // GO:0005515	actin binding // Rho GTPase binding // protein binding	---	---	---	---	10	main
169	TC0200010152.hg.1	8.41132	8.52259	8.30005	7.05215	6.60808	7.49622	-1.35917	0.097192	0.23577	NM_001278554	UBE2E3	2q32.1	NM_001278554	RefSeq	Homo sapiens ubiquitin-conjugating enzyme E2E 3 (UBE2E3), transcript variant 3, mRNA.	FALSE	Hs.470804	chr2	+	180967248	181076585	Q969T4	GO:0040008 // GO:0070534 // GO:0070936 // GO:0070979 // GO:0016567	regulation of growth // protein K63-linked ubiquitination // protein K48-linked ubiquitination // protein K11-linked ubiquitination // protein ubiquitination	GO:0005634 // GO:0005737	nucleus // cytoplasm	GO:0004842 // GO:0005515 // GO:0005524 // GO:0061631 // GO:0000166 // GO:0016740	ubiquitin-protein transferase activity // protein binding // ATP binding // ubiquitin conjugating enzyme activity // nucleotide binding // transferase activity	---	---	---	---	10	main
170	TC0200010273.hg.1	12.2203	12.1306	12.3099	10.8524	11.0692	10.6355	-1.36788	0.0281832	0.127234	NM_005966	NAB1	2q32.3-q33	NM_005966	RefSeq	Homo sapiens NGFI-A binding protein 1 (EGR1 binding protein 1) (NAB1), mRNA.	FALSE	Hs.107474	chr2	+	190646746	190692766	Q13506	GO:0001958 // GO:0006351 // GO:0006355 // GO:0014037 // GO:0042552 // GO:0045682 // GO:0045892 // GO:0006355 // GO:0045892	endochondral ossification // transcription, DNA-templated // regulation of transcription, DNA-templated // Schwann cell differentiation // myelination // regulation of epidermis development // negative regulation of transcription, DNA-templated // regulation of transcription, DNA-templated // negative regulation of transcription, DNA-templated	GO:0005634 // GO:0005634	nucleus // nucleus	GO:0008134	transcription factor binding	---	---	---	---	10	main
171	TC0200010410.hg.1	13.0314	13.0793	12.9834	12.0173	12.0384	11.9961	-1.01411	0.00266364	0.0655837	NM_001100422	SPATS2L	2q33.1	NM_001100422	RefSeq	Homo sapiens spermatogenesis associated, serine-rich 2-like (SPATS2L), transcript variant 2, mRNA.	FALSE	Hs.120323	chr2	+	200305881	200482263	Q9NUQ6	---	---	GO:0005730 // GO:0005737 // GO:0043234 // GO:0005634	nucleolus // cytoplasm // protein complex // nucleus	GO:0044822	poly(A) RNA binding	---	---	---	---	10	main
172	TC0200010807.hg.1	10.4486	10.5705	10.3268	9.22967	9.14114	9.31819	-1.21895	0.0149281	0.0998197	NM_014640	TTLL4	2p24.3-p24.1	NM_014640	RefSeq	Homo sapiens tubulin tyrosine ligase-like family member 4 (TTLL4), mRNA.	FALSE	Hs.471405	chr2	+	218710845	218755416	Q14679	GO:0018095 // GO:0006464 // GO:0018095	protein polyglutamylation // cellular protein modification process // protein polyglutamylation	GO:0005737 // GO:0005874 // GO:0005929 // GO:0005856 // GO:0042995	cytoplasm // microtubule // cilium // cytoskeleton // cell projection	GO:0005524 // GO:0015631 // GO:0016874 // GO:0000166 // GO:0015631	ATP binding // tubulin binding // ligase activity // nucleotide binding // tubulin binding	---	---	---	---	10	main
173	TC0200011040.hg.1	15.0474	15.0627	15.0322	14.0273	14.2345	13.8201	-1.02012	0.0390641	0.147381	NM_001012514	ITM2C	2q37	NM_001012514	RefSeq	Homo sapiens integral membrane protein 2C (ITM2C), transcript variant 3, mRNA.	FALSE	Hs.111577	chr2	+	230864598	230879254	Q9NQX7	GO:0010977 // GO:0030182 // GO:0030182 // GO:2001238	negative regulation of neuron projection development // neuron differentiation // neuron differentiation // positive regulation of extrinsic apoptotic signaling pathway	GO:0005764 // GO:0005764 // GO:0005765 // GO:0005794 // GO:0005886 // GO:0016021 // GO:0048471 // GO:0070062 // GO:0005764 // GO:0005886 // GO:0016020	lysosome // lysosome // lysosomal membrane // Golgi apparatus // plasma membrane // integral component of membrane // perinuclear region of cytoplasm // extracellular exosome // lysosome // plasma membrane // membrane	GO:0001540 // GO:0005515 // GO:0005524	beta-amyloid binding // protein binding // ATP binding	---	---	---	---	10	main
174	TC0200012404.hg.1	11.9977	12.2606	11.7349	9.56214	9.35725	9.76703	-2.43558	0.0182143	0.107495	NM_006887	ZFP36L2	2p22.3-p21	NM_006887	RefSeq	Homo sapiens ZFP36 ring finger protein-like 2 (ZFP36L2), mRNA.	FALSE	Hs.503093	chr2	-	43222402	43226609	P47974	GO:0000288 // GO:0006355 // GO:0006402 // GO:0008283 // GO:0030097 // GO:0033077 // GO:0035019 // GO:0043488 // GO:0048103 // GO:0060216 // GO:1900153 // GO:2000737 // GO:0006402 // GO:0030097 // GO:0035019 // GO:0048103 // GO:0060216 // GO:1900153 // GO:2000737	nuclear-transcribed mRNA catabolic process, deadenylation-dependent decay // regulation of transcription, DNA-templated // mRNA catabolic process // cell proliferation // hemopoiesis // T cell differentiation in thymus // somatic stem cell population maintenance // regulation of mRNA stability // somatic stem cell division // definitive hemopoiesis // positive regulation of nuclear-transcribed mR…	GO:0005634 // GO:0005737 // GO:0005634 // GO:0005737	nucleus // cytoplasm // nucleus // cytoplasm	GO:0003677 // GO:0003700 // GO:0017091 // GO:0035925 // GO:0044822 // GO:0046872 // GO:0003723	DNA binding // transcription factor activity, sequence-specific DNA binding // AU-rich element binding // mRNA 3'-UTR AU-rich region binding // poly(A) RNA binding // metal ion binding // RNA binding	---	---	---	---	10	main
175	TC0200012713.hg.1	13.5024	13.4568	13.548	7.09189	7.27831	6.90548	-6.41048	0.000894993	0.0554691	NM_018014	BCL11A	2p16.1	NM_018014	RefSeq	Homo sapiens B-cell CLL/lymphoma 11A (zinc finger protein) (BCL11A), transcript variant 2, mRNA.	FALSE	Hs.370549	chr2	-	60451167	60553567	Q9H165	GO:0000122 // GO:0006351 // GO:0007165 // GO:0010976 // GO:0010977 // GO:0016925 // GO:0030183 // GO:0030217 // GO:0030517 // GO:0032463 // GO:0045944 // GO:0048671 // GO:0048672 // GO:0050773 // GO:2000171 // GO:0006355 // GO:0007165 // GO:0010629	negative regulation of transcription from RNA polymerase II promoter // transcription, DNA-templated // signal transduction // positive regulation of neuron projection development // negative regulation of neuron projection development // protein sumoylation // B cell differentiation // T cell differentiation // negative regulation of axon extension // negative regulation of protein homooligomeri…	GO:0005634 // GO:0005654 // GO:0005737 // GO:0005737 // GO:0005634	nucleus // nucleoplasm // cytoplasm // cytoplasm // nucleus	GO:0000978 // GO:0001078 // GO:0003714 // GO:0005515 // GO:0042803 // GO:0046872 // GO:0046982 // GO:0003676	RNA polymerase II core promoter proximal region sequence-specific DNA binding // transcriptional repressor activity, RNA polymerase II core promoter proximal region sequence-specific binding // transcription corepressor activity // protein binding // protein homodimerization activity // metal ion binding // protein heterodimerization activity // nucleic acid binding	---	---	---	---	10	main
176	TC0200012863.hg.1	13.3412	13.3256	13.3567	11.99	11.9776	12.0023	-1.35123	0.000215901	0.0485952	NM_001128210	SPRED2	2p14	NM_001128210	RefSeq	Homo sapiens sprouty-related, EVH1 domain containing 2 (SPRED2), transcript variant 2, mRNA.	FALSE	Hs.59332	chr2	-	65310851	65432637	Q7Z698	GO:0000188 // GO:0007275 // GO:0010801 // GO:0043517 // GO:0090311 // GO:0000188 // GO:0009966 // GO:0043517 // GO:0090311	inactivation of MAPK activity // multicellular organismal development // negative regulation of peptidyl-threonine phosphorylation // positive regulation of DNA damage response, signal transduction by p53 class mediator // regulation of protein deacetylation // inactivation of MAPK activity // regulation of signal transduction // positive regulation of DNA damage response, signal transduction by …	GO:0005886 // GO:0030658 // GO:0005737 // GO:0016020 // GO:0031410	plasma membrane // transport vesicle membrane // cytoplasm // membrane // cytoplasmic vesicle	GO:0005173 // GO:0005515 // GO:0019901 // GO:0030291 // GO:0005173 // GO:0030291	stem cell factor receptor binding // protein binding // protein kinase binding // protein serine/threonine kinase inhibitor activity // stem cell factor receptor binding // protein serine/threonine kinase inhibitor activity	---	---	---	---	10	main
177	TC0200013046.hg.1	9.97922	9.82674	10.1317	8.90569	8.87377	8.93761	-1.07353	0.0204163	0.111805	NM_015189	EXOC6B	2p13.2	NM_015189	RefSeq	Homo sapiens exocyst complex component 6B (EXOC6B), mRNA.	FALSE	Hs.303454	chr2	-	72175984	72826048	Q9Y2D4	GO:0006904 // GO:0015031 // GO:0006810 // GO:0006887	vesicle docking involved in exocytosis // protein transport // transport // exocytosis	GO:0000145	exocyst	---	---	---	---	---	---	10	main
178	TC0200013332.hg.1	8.36412	8.38842	8.33982	7.18586	6.98955	7.38216	-1.17826	0.0270436	0.125437	PLGLB1.lAug10-unspliced	PLGLB1	---	PLGLB1.lAug10-unspliced	Ace View	Transcript Identified by AceView, Entrez Gene ID(s) 285074; 5343	FALSE	---	chr2	-	87044693	87046869	---	---	---	---	---	---	---	---	---	---	---	6	main
179	TC0200013517.hg.1	13.2861	13.1622	13.41	12.2493	12.2188	12.2797	-1.0368	0.0148041	0.099634	NM_014014	SNRNP200	2q11.2	NM_014014	RefSeq	Homo sapiens small nuclear ribonucleoprotein 200kDa (U5) (SNRNP200), mRNA.	FALSE	Hs.246112	chr2	-	96274336	96305569	O75643	GO:0000354 // GO:0000398 // GO:0000398 // GO:0000398 // GO:0001649 // GO:0008380 // GO:0010467 // GO:0006397 // GO:0008380 // GO:0008152	cis assembly of pre-catalytic spliceosome // mRNA splicing, via spliceosome // mRNA splicing, via spliceosome // mRNA splicing, via spliceosome // osteoblast differentiation // RNA splicing // gene expression // mRNA processing // RNA splicing // metabolic process	GO:0005634 // GO:0005654 // GO:0005654 // GO:0005681 // GO:0005682 // GO:0016020 // GO:0071013 // GO:0005634 // GO:0005681 // GO:0019013 // GO:0030529	nucleus // nucleoplasm // nucleoplasm // spliceosomal complex // U5 snRNP // membrane // catalytic step 2 spliceosome // nucleus // spliceosomal complex // viral nucleocapsid // ribonucleoprotein complex	GO:0004004 // GO:0005515 // GO:0005524 // GO:0008026 // GO:0042802 // GO:0044822 // GO:0000166 // GO:0003676 // GO:0004386 // GO:0016787	ATP-dependent RNA helicase activity // protein binding // ATP binding // ATP-dependent helicase activity // identical protein binding // poly(A) RNA binding // nucleotide binding // nucleic acid binding // helicase activity // hydrolase activity	---	---	---	---	10	main
180	TC0200013567.hg.1	12.7723	12.9127	12.6319	10.3423	10.3903	10.2943	-2.42997	0.00370829	0.0697638	NM_025190	ANKRD36B	2q11.2	NM_025190	RefSeq	Homo sapiens ankyrin repeat domain 36B (ANKRD36B), mRNA.	FALSE	Hs.532921	chr2	-	97492514	97589965	Q8N2N9	---	---	---	---	GO:0005515	protein binding	---	---	---	---	10	main
181	TC0200014108.hg.1	12.8497	12.7949	12.9044	11.7881	11.5516	12.0246	-1.06158	0.0485315	0.162468	NM_032390	NIFK	2q14.3	NM_032390	RefSeq	Homo sapiens nucleolar protein interacting with the FHA domain of MKI67 (NIFK), mRNA.	FALSE	Hs.367842	chr2	-	121726945	121736927	Q9BYG3	GO:0006461 // GO:0009303 // GO:0010923 // GO:0016072	protein complex assembly // rRNA transcription // negative regulation of phosphatase activity // rRNA metabolic process	GO:0000794 // GO:0005654 // GO:0005730 // GO:0005737 // GO:0005634 // GO:0005694 // GO:0005730	condensed nuclear chromosome // nucleoplasm // nucleolus // cytoplasm // nucleus // chromosome // nucleolus	GO:0000166 // GO:0003723 // GO:0005515 // GO:0044822 // GO:0003676 // GO:0003723	nucleotide binding // RNA binding // protein binding // poly(A) RNA binding // nucleic acid binding // RNA binding	---	---	---	---	10	main
182	TC0200014160.hg.1	8.69521	8.72405	8.66637	7.0096	7.26401	6.7552	-1.68561	0.0223028	0.115832	NM_004305	BIN1	2q14	NM_004305	RefSeq	Homo sapiens bridging integrator 1 (BIN1), transcript variant 8, mRNA.	FALSE	Hs.193163	chr2	-	127048023	127107355	O00499	GO:0006897 // GO:0008283 // GO:0016032 // GO:0030100 // GO:0042692 // GO:0043065 // GO:0043065 // GO:0045664 // GO:0048711 // GO:0060988 // GO:0071156 // GO:0007275 // GO:0030154	endocytosis // cell proliferation // viral process // regulation of endocytosis // muscle cell differentiation // positive regulation of apoptotic process // positive regulation of apoptotic process // regulation of neuron differentiation // positive regulation of astrocyte differentiation // lipid tube assembly // regulation of cell cycle arrest // multicellular organismal development // cell di…	GO:0005634 // GO:0005737 // GO:0015629 // GO:0016020 // GO:0030018 // GO:0030315 // GO:0030424 // GO:0031674 // GO:0033268 // GO:0043194 // GO:0060987 // GO:0005737	nucleus // cytoplasm // actin cytoskeleton // membrane // Z disc // T-tubule // axon // I band // node of Ranvier // axon initial segment // lipid tube // cytoplasm	GO:0005515 // GO:0042802 // GO:0048156 // GO:0070063	protein binding // identical protein binding // tau protein binding // RNA polymerase binding	---	---	---	---	10	main
183	TC0200014204.hg.1	8.79064	8.51777	9.0635	7.6306	7.51481	7.7464	-1.16003	0.0595222	0.179017	NM_004807	HS6ST1	2q21	NM_004807	RefSeq	Homo sapiens heparan sulfate 6-O-sulfotransferase 1 (HS6ST1), mRNA.	FALSE	Hs.512841	chr2	-	128236716	128318597	O60243	GO:0001525 // GO:0005975 // GO:0006024 // GO:0015015 // GO:0030203 // GO:0044281 // GO:0048286 // GO:0048666 // GO:0060716 // GO:0015012 // GO:0015015	angiogenesis // carbohydrate metabolic process // glycosaminoglycan biosynthetic process // heparan sulfate proteoglycan biosynthetic process, enzymatic modification // glycosaminoglycan metabolic process // small molecule metabolic process // lung alveolus development // neuron development // labyrinthine layer blood vessel development // heparan sulfate proteoglycan biosynthetic process // hepa…	GO:0000139 // GO:0005887 // GO:0016020 // GO:0016021	Golgi membrane // integral component of plasma membrane // membrane // integral component of membrane	GO:0008146 // GO:0017095 // GO:0008146 // GO:0016740 // GO:0017095 // GO:0017095	sulfotransferase activity // heparan sulfate 6-O-sulfotransferase activity // sulfotransferase activity // transferase activity // heparan sulfate 6-O-sulfotransferase activity // heparan sulfate 6-O-sulfotransferase activity	---	---	---	---	10	main
184	TC0200014728.hg.1	12.9454	13.0308	12.86	11.8452	11.872	11.8184	-1.10024	0.00654802	0.0794474	NM_001198759	LY75-CD302	2q	NM_001198759	RefSeq	Homo sapiens LY75-CD302 readthrough (LY75-CD302), transcript variant 1, mRNA.	FALSE	Hs.153563	chr2	-	159768628	159904756	O60449	GO:0006897 // GO:0006954 // GO:0006955	endocytosis // inflammatory response // immune response	GO:0005887 // GO:0016020 // GO:0016021 // GO:0070062	integral component of plasma membrane // membrane // integral component of membrane // extracellular exosome	GO:0004872 // GO:0005515 // GO:0030246	receptor activity // protein binding // carbohydrate binding	---	---	---	---	10	main
185	TC0200014995.hg.1	10.2869	10.1423	10.4315	8.67223	8.85036	8.4941	-1.61465	0.0196013	0.110081	NM_001077269	WIPF1	2q31.1	NM_001077269	RefSeq	Homo sapiens WAS/WASL interacting protein family, member 1 (WIPF1), transcript variant 2, mRNA.	FALSE	Hs.128067	chr2	-	174559572	174682916	O43516	GO:0000147 // GO:0006461 // GO:0006897 // GO:0007264 // GO:0008154 // GO:0008360 // GO:0030048 // GO:0038096 // GO:0045087 // GO:0051127 // GO:0051666 // GO:0051707 // GO:0000147 // GO:0006897 // GO:0008154 // GO:0008360 // GO:0030048 // GO:0030048 // GO:0051127 // GO:0051666	actin cortical patch assembly // protein complex assembly // endocytosis // small GTPase mediated signal transduction // actin polymerization or depolymerization // regulation of cell shape // actin filament-based movement // Fc-gamma receptor signaling pathway involved in phagocytosis // innate immune response // positive regulation of actin nucleation // actin cortical patch localization // res…	GO:0001726 // GO:0005829 // GO:0005884 // GO:0015629 // GO:0016023 // GO:0030479 // GO:0005737 // GO:0005856 // GO:0005884 // GO:0005884 // GO:0015629 // GO:0030479 // GO:0031410 // GO:0042995	ruffle // cytosol // actin filament // actin cytoskeleton // cytoplasmic membrane-bounded vesicle // actin cortical patch // cytoplasm // cytoskeleton // actin filament // actin filament // actin cytoskeleton // actin cortical patch // cytoplasmic vesicle // cell projection	GO:0003779 // GO:0005515 // GO:0005522 // GO:0051015 // GO:0003779 // GO:0051015	actin binding // protein binding // profilin binding // actin filament binding // actin binding // actin filament binding	---	---	---	---	10	main
186	TC0200015538.hg.1	12.4604	12.6182	12.3026	11.2817	11.3429	11.2205	-1.17868	0.0199912	0.110764	NM_001270942	KLF7	2q32	NM_001270942	RefSeq	Homo sapiens Kruppel-like factor 7 (ubiquitous) (KLF7), transcript variant 2, mRNA.	FALSE	Hs.59908	chr2	-	207074137	207167267	O75840	GO:0006351 // GO:0006357 // GO:0007411 // GO:0045893 // GO:0048813 // GO:0006355 // GO:0007409	transcription, DNA-templated // regulation of transcription from RNA polymerase II promoter // axon guidance // positive regulation of transcription, DNA-templated // dendrite morphogenesis // regulation of transcription, DNA-templated // axonogenesis	GO:0005634	nucleus	GO:0003677 // GO:0003700 // GO:0003713 // GO:0008270 // GO:0003676 // GO:0003700 // GO:0046872	DNA binding // transcription factor activity, sequence-specific DNA binding // transcription coactivator activity // zinc ion binding // nucleic acid binding // transcription factor activity, sequence-specific DNA binding // metal ion binding	---	---	---	---	10	main
187	TC0200015976.hg.1	9.54393	9.63914	9.44871	7.57399	7.73955	7.40843	-1.96994	0.00926911	0.0863067	NM_001185015	SP110	2q37.1	NM_001185015	RefSeq	Homo sapiens SP110 nuclear body protein (SP110), transcript variant d, mRNA.	FALSE	Hs.145150	chr2	-	230167293	230225729	Q9HB58	GO:0006338 // GO:0006351 // GO:0006355 // GO:0007165 // GO:0016032 // GO:0006338 // GO:0006355 // GO:0006355	chromatin remodeling // transcription, DNA-templated // regulation of transcription, DNA-templated // signal transduction // viral process // chromatin remodeling // regulation of transcription, DNA-templated // regulation of transcription, DNA-templated	GO:0005634 // GO:0005730 // GO:0005634 // GO:0005634	nucleus // nucleolus // nucleus // nucleus	GO:0003677 // GO:0003682 // GO:0004871 // GO:0008270 // GO:0003677 // GO:0003682 // GO:0046872	DNA binding // chromatin binding // signal transducer activity // zinc ion binding // DNA binding // chromatin binding // metal ion binding	---	---	---	---	10	main
188	TC0200016424.hg.1	11.8384	11.7686	11.9081	10.2825	10.146	10.419	-1.55588	0.00957	0.0872623	NM_030915	LBH	2p23.1	NM_030915	RefSeq	Homo sapiens limb bud and heart development (LBH), mRNA.	FALSE	Hs.567598	chr2	+	30231531	30260033	Q53QV2	GO:0006351 // GO:0007275 // GO:0010468 // GO:0030193 // GO:0045893 // GO:0006355	transcription, DNA-templated // multicellular organismal development // regulation of gene expression // regulation of blood coagulation // positive regulation of transcription, DNA-templated // regulation of transcription, DNA-templated	GO:0005634 // GO:0005737 // GO:0016020 // GO:0016021	nucleus // cytoplasm // membrane // integral component of membrane	---	---	---	---	---	---	10	main
189	TC0200016452.hg.1	8.78766	8.71808	8.85723	7.36108	7.46642	7.25574	-1.42657	0.00774048	0.0828145	NM_001291746	REL	2p13-p12	NM_001291746	RefSeq	Homo sapiens v-rel avian reticuloendotheliosis viral oncogene homolog (REL), transcript variant 2, mRNA.	FALSE	Hs.631886	chr2	+	60881495	60931610	Q04864	GO:0000122 // GO:0001816 // GO:0006366 // GO:0006954 // GO:0007249 // GO:0010629 // GO:0032688 // GO:0034097 // GO:0038061 // GO:0043123 // GO:0045084 // GO:0045087 // GO:0045944 // GO:1901215 // GO:0000122 // GO:0006351 // GO:0006355 // GO:0006954 // GO:0007249 // GO:0007249 // GO:0034097 // GO:0038061 // GO:0045087 // GO:0045893	negative regulation of transcription from RNA polymerase II promoter // cytokine production // transcription from RNA polymerase II promoter // inflammatory response // I-kappaB kinase/NF-kappaB signaling // negative regulation of gene expression // negative regulation of interferon-beta production // response to cytokine // NIK/NF-kappaB signaling // positive regulation of I-kappaB kinase/NF-kap…	GO:0005634 // GO:0005654 // GO:0005654 // GO:0005667 // GO:0005829 // GO:0005829 // GO:0033256 // GO:0005634 // GO:0005654 // GO:0005737 // GO:0005829 // GO:0033256	nucleus // nucleoplasm // nucleoplasm // transcription factor complex // cytosol // cytosol // I-kappaB/NF-kappaB complex // nucleus // nucleoplasm // cytoplasm // cytosol // I-kappaB/NF-kappaB complex	GO:0000980 // GO:0001205 // GO:0003682 // GO:0003700 // GO:0005515 // GO:0003677 // GO:0003682 // GO:0003700 // GO:0043565	RNA polymerase II distal enhancer sequence-specific DNA binding // transcriptional activator activity, RNA polymerase II distal enhancer sequence-specific binding // chromatin binding // transcription factor activity, sequence-specific DNA binding // protein binding // DNA binding // chromatin binding // transcription factor activity, sequence-specific DNA binding // sequence-specific DNA binding	---	---	---	---	10	main
190	TC0200016643.hg.1	13.027	12.8383	13.2158	8.22458	8.47326	7.9759	-4.80247	0.00419879	0.0717568	NM_022552	DNMT3A	2p23	NM_022552	RefSeq	Homo sapiens DNA (cytosine-5-)-methyltransferase 3 alpha (DNMT3A), transcript variant 3, mRNA.	FALSE	Hs.515840	chr2	-	25232961	25342590	Q9Y6K1	GO:0000122 // GO:0000278 // GO:0006306 // GO:0006325 // GO:0006346 // GO:0006349 // GO:0007283 // GO:0007568 // GO:0009636 // GO:0010212 // GO:0010288 // GO:0010424 // GO:0010467 // GO:0010942 // GO:0030182 // GO:0032355 // GO:0032776 // GO:0033189 // GO:0036276 // GO:0040029 // GO:0042220 // GO:0043045 // GO:0043046 // GO:0044027 // GO:0045814 // GO:0046498 // GO:0046499 // GO:0071230 // GO:0071…	negative regulation of transcription from RNA polymerase II promoter // mitotic cell cycle // DNA methylation // chromatin organization // methylation-dependent chromatin silencing // regulation of gene expression by genetic imprinting // spermatogenesis // aging // response to toxic substance // response to ionizing radiation // response to lead ion // DNA methylation on cytosine within a CG seq…	GO:0000775 // GO:0000791 // GO:0001741 // GO:0005634 // GO:0005654 // GO:0005654 // GO:0005720 // GO:0005737 // GO:0016363 // GO:0000792 // GO:0005634 // GO:0005737	chromosome, centromeric region // euchromatin // XY body // nucleus // nucleoplasm // nucleoplasm // nuclear heterochromatin // cytoplasm // nuclear matrix // heterochromatin // nucleus // cytoplasm	GO:0003677 // GO:0003682 // GO:0003886 // GO:0005515 // GO:0009008 // GO:0042802 // GO:0045322 // GO:0046872 // GO:0051718 // GO:0003677 // GO:0003886 // GO:0008168 // GO:0009008 // GO:0016740	DNA binding // chromatin binding // DNA (cytosine-5-)-methyltransferase activity // protein binding // DNA-methyltransferase activity // identical protein binding // unmethylated CpG binding // metal ion binding // DNA (cytosine-5-)-methyltransferase activity, acting on CpG substrates // DNA binding // DNA (cytosine-5-)-methyltransferase activity // methyltransferase activity // DNA-methyltransfe…	---	---	---	---	10	main
191	TC0200016710.hg.1	12.8281	13.1327	12.5235	11.2382	11.4716	11.0048	-1.58991	0.0536136	0.169791	NM_001310154	ANKRD36C	2q11.1	NM_001310154	RefSeq	Homo sapiens ankyrin repeat domain 36C (ANKRD36C), mRNA.	FALSE	Hs.646318	chr2	-	95828705	95993221	Q5JPF3	---	---	---	---	GO:0008200	ion channel inhibitor activity	---	---	---	---	10	main
192	TC0200016719.hg.1	10.7453	11.0466	10.4439	9.74333	9.52267	9.96399	-1.00192	0.115411	0.261236	NR_003070	SNORD89	2q11.2	NR_003070	RefSeq	Homo sapiens small nucleolar RNA, C/D box 89 (SNORD89), small nucleolar RNA.	FALSE	Hs.656503	chr2	-	101271219	101273049	Q8NC42	---	---	---	---	---	---	---	---	---	---	10	main
193	TC0300006925.hg.1	11.7516	11.7907	11.7126	10.3061	10.5929	10.0193	-1.44554	0.0378295	0.145275	NM_001024847	TGFBR2	3p22	NM_001024847	RefSeq	Homo sapiens transforming growth factor, beta receptor II (70/80kDa) (TGFBR2), transcript variant 1, mRNA.	FALSE	Hs.82028	chr3	+	30606502	30694142	P37173	GO:0001568 // GO:0001569 // GO:0001570 // GO:0002053 // GO:0002651 // GO:0002663 // GO:0002666 // GO:0006468 // GO:0006915 // GO:0007179 // GO:0007179 // GO:0007179 // GO:0007179 // GO:0007420 // GO:0007507 // GO:0008284 // GO:0018105 // GO:0018107 // GO:0023014 // GO:0030512 // GO:0032147 // GO:0035162 // GO:0040008 // GO:0042127 // GO:0042493 // GO:0043011 // GO:0048701 // GO:0051138 // GO:0060…	blood vessel development // patterning of blood vessels // vasculogenesis // positive regulation of mesenchymal cell proliferation // positive regulation of tolerance induction to self antigen // positive regulation of B cell tolerance induction // positive regulation of T cell tolerance induction // protein phosphorylation // apoptotic process // transforming growth factor beta receptor signalin…	GO:0005829 // GO:0005886 // GO:0005901 // GO:0009897 // GO:0016021 // GO:0043235 // GO:0070022 // GO:0005886 // GO:0016020 // GO:0016021 // GO:0043235 // GO:0005737 // GO:0005829 // GO:0005887 // GO:0005901 // GO:0009986 // GO:0045121	cytosol // plasma membrane // caveola // external side of plasma membrane // integral component of membrane // receptor complex // transforming growth factor beta receptor homodimeric complex // plasma membrane // membrane // integral component of membrane // receptor complex // cytoplasm // cytosol // integral component of plasma membrane // caveola // cell surface // membrane raft	GO:0004675 // GO:0004702 // GO:0005024 // GO:0005024 // GO:0005024 // GO:0005026 // GO:0005515 // GO:0005524 // GO:0005539 // GO:0034713 // GO:0034713 // GO:0034714 // GO:0046332 // GO:0046872 // GO:0050431 // GO:0050431 // GO:0000166 // GO:0004672 // GO:0004674 // GO:0004872 // GO:0016301 // GO:0016740 // GO:0031435	transmembrane receptor protein serine/threonine kinase activity // receptor signaling protein serine/threonine kinase activity // transforming growth factor beta-activated receptor activity // transforming growth factor beta-activated receptor activity // transforming growth factor beta-activated receptor activity // transforming growth factor beta receptor activity, type II // protein binding //…	GenMAPP	TGF_Beta_Signaling_Pathway	---	---	10	main
194	TC0300006968.hg.1	9.84726	9.5078	10.1867	7.11251	6.96613	7.25889	-2.73475	0.0177861	0.106415	NM_138410	CMTM7	3p22.3	NM_138410	RefSeq	Homo sapiens CKLF-like MARVEL transmembrane domain containing 7 (CMTM7), transcript variant 1, mRNA.	FALSE	Hs.440494	chr3	+	32391671	32483067	Q96FZ5	GO:0002337 // GO:0006935	B-1a B cell differentiation // chemotaxis	GO:0005615 // GO:0016020 // GO:0016021 // GO:0016020	extracellular space // membrane // integral component of membrane // membrane	GO:0005125	cytokine activity	---	---	---	---	10	main
195	TC0300007432.hg.1	8.25728	8.18108	8.33349	7.10046	6.8528	7.34811	-1.15683	0.0466849	0.159219	NM_001243925	MAPKAPK3	3p21.3	NM_001243925	RefSeq	Homo sapiens mitogen-activated protein kinase-activated protein kinase 3 (MAPKAPK3), transcript variant 2, mRNA.	FALSE	Hs.234521	chr3	+	50611520	50649297	Q16644	GO:0000165 // GO:0000187 // GO:0002224 // GO:0002224 // GO:0002224 // GO:0002755 // GO:0002756 // GO:0006950 // GO:0007165 // GO:0007166 // GO:0007265 // GO:0018105 // GO:0032496 // GO:0034097 // GO:0034134 // GO:0034138 // GO:0034142 // GO:0034146 // GO:0034162 // GO:0034166 // GO:0035666 // GO:0038123 // GO:0038124 // GO:0044351 // GO:0045087 // GO:0046777 // GO:0048010 // GO:0048011 // GO:0051…	MAPK cascade // activation of MAPK activity // toll-like receptor signaling pathway // toll-like receptor signaling pathway // toll-like receptor signaling pathway // MyD88-dependent toll-like receptor signaling pathway // MyD88-independent toll-like receptor signaling pathway // response to stress // signal transduction // cell surface receptor signaling pathway // Ras protein signal transductio…	GO:0005634 // GO:0005654 // GO:0005654 // GO:0005829 // GO:0005634 // GO:0005737	nucleus // nucleoplasm // nucleoplasm // cytosol // nucleus // cytoplasm	GO:0004674 // GO:0004683 // GO:0004708 // GO:0004871 // GO:0005515 // GO:0005516 // GO:0005524 // GO:0009931 // GO:0051019 // GO:0000166 // GO:0004672 // GO:0004674 // GO:0004683 // GO:0004871 // GO:0005516 // GO:0009931 // GO:0016301 // GO:0016740 // GO:0051019	protein serine/threonine kinase activity // calmodulin-dependent protein kinase activity // MAP kinase kinase activity // signal transducer activity // protein binding // calmodulin binding // ATP binding // calcium-dependent protein serine/threonine kinase activity // mitogen-activated protein kinase binding // nucleotide binding // protein kinase activity // protein serine/threonine kinase acti…	---	---	---	---	10	main
196	TC0300007482.hg.1	11.8042	11.7327	11.8756	10.0764	10.0328	10.1201	-1.72771	0.00234244	0.064672	NM_001276293	NISCH	3p21.1	NM_001276293	RefSeq	Homo sapiens nischarin (NISCH), transcript variant 2, mRNA.	FALSE	Hs.435290	chr3	+	52455118	52493072	Q9Y2I1	GO:0006006 // GO:0006915 // GO:0007186 // GO:0008217 // GO:0016601 // GO:0030036 // GO:0030336 // GO:0032228 // GO:0048243	glucose metabolic process // apoptotic process // G-protein coupled receptor signaling pathway // regulation of blood pressure // Rac protein signal transduction // actin cytoskeleton organization // negative regulation of cell migration // regulation of synaptic transmission, GABAergic // norepinephrine secretion	GO:0005769 // GO:0005829 // GO:0005886 // GO:0016020 // GO:0055037 // GO:0005737 // GO:0005768 // GO:0005829 // GO:0005886 // GO:0016020	early endosome // cytosol // plasma membrane // membrane // recycling endosome // cytoplasm // endosome // cytosol // plasma membrane // membrane	GO:0005178 // GO:0005515 // GO:0035091 // GO:0042802	integrin binding // protein binding // phosphatidylinositol binding // identical protein binding	---	---	---	---	10	main
197	TC0300007596.hg.1	9.92592	9.77281	10.079	8.86502	9.02344	8.70661	-1.0609	0.0405221	0.149921	NM_001164317	FLNB	3p14.3	NM_001164317	RefSeq	Homo sapiens filamin B, beta (FLNB), transcript variant 1, mRNA.	FALSE	Hs.476448	chr3	+	58008400	58172255	O75369	GO:0003334 // GO:0003382 // GO:0007016 // GO:0007165 // GO:0007519 // GO:0019221 // GO:0030036 // GO:0007275 // GO:0007517 // GO:0030036 // GO:0030154	keratinocyte development // epithelial cell morphogenesis // cytoskeletal anchoring at plasma membrane // signal transduction // skeletal muscle tissue development // cytokine-mediated signaling pathway // actin cytoskeleton organization // multicellular organismal development // muscle organ development // actin cytoskeleton organization // cell differentiation	GO:0001725 // GO:0005737 // GO:0005829 // GO:0005886 // GO:0005903 // GO:0005925 // GO:0005938 // GO:0015629 // GO:0016021 // GO:0030018 // GO:0070062 // GO:0005737 // GO:0005856	stress fiber // cytoplasm // cytosol // plasma membrane // brush border // focal adhesion // cell cortex // actin cytoskeleton // integral component of membrane // Z disc // extracellular exosome // cytoplasm // cytoskeleton	GO:0003779 // GO:0005515 // GO:0042802 // GO:0044822 // GO:0003779	actin binding // protein binding // identical protein binding // poly(A) RNA binding // actin binding	---	---	---	---	10	main
198	TC0300009597.hg.1	12.744	12.4685	13.0195	11.7305	11.7615	11.6995	-1.01351	0.0673573	0.191726	NM_006218	PIK3CA	3q26.3	NM_006218	RefSeq	Homo sapiens phosphatidylinositol-4,5-bisphosphate 3-kinase, catalytic subunit alpha (PIK3CA), mRNA.	FALSE	Hs.553498 // Hs.715194	chr3	+	179148114	179240093	P42336	GO:0001525 // GO:0001889 // GO:0001944 // GO:0006006 // GO:0006468 // GO:0006644 // GO:0006661 // GO:0007173 // GO:0007596 // GO:0008286 // GO:0008543 // GO:0030168 // GO:0031295 // GO:0032147 // GO:0033138 // GO:0038028 // GO:0038095 // GO:0038096 // GO:0040014 // GO:0043457 // GO:0043491 // GO:0043524 // GO:0043542 // GO:0044029 // GO:0044281 // GO:0045087 // GO:0046854 // GO:0048010 // GO:0048…	angiogenesis // liver development // vasculature development // glucose metabolic process // protein phosphorylation // phospholipid metabolic process // phosphatidylinositol biosynthetic process // epidermal growth factor receptor signaling pathway // blood coagulation // insulin receptor signaling pathway // fibroblast growth factor receptor signaling pathway // platelet activation // T cell co…	GO:0005829 // GO:0005886 // GO:0005942 // GO:0005943 // GO:0030027 // GO:0005886 // GO:0005942 // GO:0005622	cytosol // plasma membrane // phosphatidylinositol 3-kinase complex // phosphatidylinositol 3-kinase complex, class IA // lamellipodium // plasma membrane // phosphatidylinositol 3-kinase complex // intracellular	GO:0004674 // GO:0005515 // GO:0005524 // GO:0016301 // GO:0016303 // GO:0030295 // GO:0035004 // GO:0035004 // GO:0035005 // GO:0043560 // GO:0046934 // GO:0000166 // GO:0016301 // GO:0016740 // GO:0016773 // GO:0035005 // GO:0046934	protein serine/threonine kinase activity // protein binding // ATP binding // kinase activity // 1-phosphatidylinositol-3-kinase activity // protein kinase activator activity // phosphatidylinositol 3-kinase activity // phosphatidylinositol 3-kinase activity // 1-phosphatidylinositol-4-phosphate 3-kinase activity // insulin receptor substrate binding // phosphatidylinositol-4,5-bisphosphate 3-kin…	GenMAPP	G13_Signaling_Pathway	---	---	10	main
199	TC0300009600.hg.1	10.7612	10.664	10.8584	9.60984	9.4808	9.73887	-1.15137	0.0191258	0.109307	NM_001303425	ZNF639	3q26.33	NM_001303425	RefSeq	Homo sapiens zinc finger protein 639 (ZNF639), transcript variant 2, mRNA.	FALSE	Hs.632578	chr3	+	179322991	179338583	Q9UID6	GO:0006366 // GO:0030307 // GO:0043922 // GO:0043923 // GO:0045892 // GO:0045944 // GO:0046718 // GO:0006351 // GO:0006355	transcription from RNA polymerase II promoter // positive regulation of cell growth // negative regulation by host of viral transcription // positive regulation by host of viral transcription // negative regulation of transcription, DNA-templated // positive regulation of transcription from RNA polymerase II promoter // viral entry into host cell // transcription, DNA-templated // regulation of t…	GO:0005634 // GO:0005654 // GO:0005634	nucleus // nucleoplasm // nucleus	GO:0000978 // GO:0001077 // GO:0003700 // GO:0005515 // GO:0043621 // GO:0044212 // GO:0046872 // GO:0003676 // GO:0003677	RNA polymerase II core promoter proximal region sequence-specific DNA binding // transcriptional activator activity, RNA polymerase II core promoter proximal region sequence-specific binding // transcription factor activity, sequence-specific DNA binding // protein binding // protein self-association // transcription regulatory region DNA binding // metal ion binding // nucleic acid binding // DN…	---	---	---	---	10	main
200	TC0300009677.hg.1	10.8231	10.8673	10.7789	9.19821	9.25547	9.14095	-1.62489	0.00197468	0.0622606	NM_018023	YEATS2	3q27.1	NM_018023	RefSeq	Homo sapiens YEATS domain containing 2 (YEATS2), mRNA.	FALSE	Hs.632575	chr3	+	183697818	183812625	Q9ULM3	GO:0000122 // GO:0006325 // GO:0043966 // GO:0045892 // GO:0006355	negative regulation of transcription from RNA polymerase II promoter // chromatin organization // histone H3 acetylation // negative regulation of transcription, DNA-templated // regulation of transcription, DNA-templated	GO:0005671 // GO:0072686 // GO:0005634	Ada2/Gcn5/Ada3 transcription activator complex // mitotic spindle // nucleus	GO:0005515 // GO:0017025	protein binding // TBP-class protein binding	---	---	---	---	10	main
201	TC0300009713.hg.1	12.5569	12.4344	12.6794	10.0302	10.0105	10.0499	-2.52666	0.00240298	0.0647339	NM_004443	EPHB3	3q27.1	NM_004443	RefSeq	Homo sapiens EPH receptor B3 (EPHB3), mRNA.	FALSE	Hs.2913	chr3	+	184561784	184582409	P54753	GO:0001525 // GO:0001655 // GO:0007411 // GO:0007411 // GO:0007413 // GO:0016477 // GO:0018108 // GO:0021952 // GO:0022038 // GO:0022407 // GO:0031290 // GO:0034446 // GO:0043087 // GO:0046777 // GO:0048013 // GO:0048013 // GO:0048538 // GO:0048546 // GO:0050770 // GO:0051965 // GO:0060021 // GO:0060996 // GO:0060997 // GO:0001525 // GO:0001655 // GO:0006468 // GO:0007169 // GO:0007275 // GO:0007…	angiogenesis // urogenital system development // axon guidance // axon guidance // axonal fasciculation // cell migration // peptidyl-tyrosine phosphorylation // central nervous system projection neuron axonogenesis // corpus callosum development // regulation of cell-cell adhesion // retinal ganglion cell axon guidance // substrate adhesion-dependent cell spreading // regulation of GTPase activi…	GO:0005576 // GO:0005829 // GO:0005886 // GO:0005887 // GO:0030425 // GO:0005886 // GO:0005887 // GO:0016020 // GO:0016021 // GO:0042995	extracellular region // cytosol // plasma membrane // integral component of plasma membrane // dendrite // plasma membrane // integral component of plasma membrane // membrane // integral component of membrane // cell projection	GO:0005003 // GO:0005524 // GO:0008046 // GO:0000166 // GO:0004672 // GO:0004713 // GO:0004714 // GO:0005003 // GO:0016301 // GO:0016740	ephrin receptor activity // ATP binding // axon guidance receptor activity // nucleotide binding // protein kinase activity // protein tyrosine kinase activity // transmembrane receptor protein tyrosine kinase activity // ephrin receptor activity // kinase activity // transferase activity	---	---	---	---	10	main
202	TC0300009789.hg.1	8.91542	9.05798	8.77285	7.50941	7.67723	7.34159	-1.406	0.0236609	0.118599	NM_003032	ST6GAL1	3q27.3	NM_003032	RefSeq	Homo sapiens ST6 beta-galactosamide alpha-2,6-sialyltranferase 1 (ST6GAL1), transcript variant 2, mRNA.	FALSE	Hs.207459	chr3	+	186930485	187078553	P15907	GO:0006054 // GO:0006488 // GO:0006493 // GO:0006959 // GO:0009311 // GO:0016266 // GO:0018279 // GO:0018279 // GO:0043687 // GO:0044267 // GO:0097503 // GO:0006486 // GO:0009311	N-acetylneuraminate metabolic process // dolichol-linked oligosaccharide biosynthetic process // protein O-linked glycosylation // humoral immune response // oligosaccharide metabolic process // O-glycan processing // protein N-linked glycosylation via asparagine // protein N-linked glycosylation via asparagine // post-translational protein modification // cellular protein metabolic process // si…	GO:0000139 // GO:0030173 // GO:0032580 // GO:0070062 // GO:0005576 // GO:0005794 // GO:0016020 // GO:0016021	Golgi membrane // integral component of Golgi membrane // Golgi cisterna membrane // extracellular exosome // extracellular region // Golgi apparatus // membrane // integral component of membrane	GO:0003835 // GO:0005515 // GO:0008373 // GO:0003835 // GO:0008373 // GO:0016740 // GO:0016757	beta-galactoside alpha-2,6-sialyltransferase activity // protein binding // sialyltransferase activity // beta-galactoside alpha-2,6-sialyltransferase activity // sialyltransferase activity // transferase activity // transferase activity, transferring glycosyl groups	MetaCyc	PWY-7434	---	---	10	main
203	TC0300009815.hg.1	11.5304	11.7943	11.2664	9.52725	9.494	9.5605	-2.00312	0.0171853	0.105313	NM_001167671	LPP	3q28	NM_001167671	RefSeq	Homo sapiens LIM domain containing preferred translocation partner in lipoma (LPP), transcript variant 2, mRNA.	FALSE	Hs.720220	chr3	+	188153284	188890671	Q93052	GO:0007155 // GO:0008150	cell adhesion // biological_process	GO:0005634 // GO:0005737 // GO:0005886 // GO:0005925 // GO:0005737 // GO:0016020 // GO:0030054	nucleus // cytoplasm // plasma membrane // focal adhesion // cytoplasm // membrane // cell junction	GO:0005515 // GO:0008270 // GO:0046872	protein binding // zinc ion binding // metal ion binding	---	---	---	---	10	main
204	TC0300010399.hg.1	11.9974	11.8164	12.1783	10.1001	10.4574	9.74286	-1.89724	0.0417842	0.151712	NM_001018009	SH3BP5	3p24.3	NM_001018009	RefSeq	Homo sapiens SH3-domain binding protein 5 (BTK-associated) (SH3BP5), transcript variant 2, mRNA.	FALSE	Hs.257761	chr3	-	15254356	15341394	O60239	GO:0007165 // GO:0035556 // GO:0061099 // GO:1904030 // GO:0006469 // GO:0061099	signal transduction // intracellular signal transduction // negative regulation of protein tyrosine kinase activity // negative regulation of cyclin-dependent protein kinase activity // negative regulation of protein kinase activity // negative regulation of protein tyrosine kinase activity	GO:0005737 // GO:0005739	cytoplasm // mitochondrion	GO:0004860 // GO:0005515 // GO:0017124 // GO:0017124 // GO:0017124	protein kinase inhibitor activity // protein binding // SH3 domain binding // SH3 domain binding // SH3 domain binding	---	---	---	---	10	main
205	TC0300010540.hg.1	11.9628	11.927	11.9986	10.8542	10.8773	10.8311	-1.10858	0.00147286	0.059976	NM_001068	TOP2B	3p24	NM_001068	RefSeq	Homo sapiens topoisomerase (DNA) II beta (TOP2B), mRNA.	FALSE	Hs.475733	chr3	-	25597905	25664939	Q02880	GO:0000712 // GO:0000819 // GO:0001764 // GO:0006265 // GO:0006268 // GO:0006312 // GO:0007409 // GO:0030900 // GO:0044774 // GO:0000712 // GO:0000819 // GO:0006259 // GO:0006265 // GO:0006268 // GO:0006312 // GO:0044774	resolution of meiotic recombination intermediates // sister chromatid segregation // neuron migration // DNA topological change // DNA unwinding involved in DNA replication // mitotic recombination // axonogenesis // forebrain development // mitotic DNA integrity checkpoint // resolution of meiotic recombination intermediates // sister chromatid segregation // DNA metabolic process // DNA topolog…	GO:0000792 // GO:0005634 // GO:0005654 // GO:0005730 // GO:0005737 // GO:0005829 // GO:0009295 // GO:0009330 // GO:0005634 // GO:0005737 // GO:0009295 // GO:0009330	heterochromatin // nucleus // nucleoplasm // nucleolus // cytoplasm // cytosol // nucleoid // DNA topoisomerase complex (ATP-hydrolyzing) // nucleus // cytoplasm // nucleoid // DNA topoisomerase complex (ATP-hydrolyzing)	GO:0003682 // GO:0003918 // GO:0005080 // GO:0005524 // GO:0008022 // GO:0008301 // GO:0019899 // GO:0042826 // GO:0046872 // GO:0046982 // GO:0000166 // GO:0003677 // GO:0003916 // GO:0003918 // GO:0016853	chromatin binding // DNA topoisomerase type II (ATP-hydrolyzing) activity // protein kinase C binding // ATP binding // protein C-terminus binding // DNA binding, bending // enzyme binding // histone deacetylase binding // metal ion binding // protein heterodimerization activity // nucleotide binding // DNA binding // DNA topoisomerase activity // DNA topoisomerase type II (ATP-hydrolyzing) activ…	---	---	---	---	10	main
206	TC0300010933.hg.1	10.4825	10.3881	10.5768	8.89571	8.82692	8.96449	-1.58677	0.00536929	0.0753214	NM_024513	FYCO1	3p21.31	NM_024513	RefSeq	Homo sapiens FYVE and coiled-coil domain containing 1 (FYCO1), mRNA.	FALSE	Hs.200227	chr3	-	45917899	45995824	Q9BQS8	GO:0072383 // GO:0006810	plus-end-directed vesicle transport along microtubule // transport	GO:0005764 // GO:0005770 // GO:0005776 // GO:0016020 // GO:0016021 // GO:0031410 // GO:0043231 // GO:0005764 // GO:0005768 // GO:0005776	lysosome // late endosome // autophagosome // membrane // integral component of membrane // cytoplasmic vesicle // intracellular membrane-bounded organelle // lysosome // endosome // autophagosome	GO:0005515 // GO:0046872	protein binding // metal ion binding	---	---	---	---	10	main
207	TC0300010990.hg.1	13.2362	13.1307	13.3417	12.1706	12.0252	12.316	-1.06561	0.0272607	0.12576	NM_003074	SMARCC1	3p21.31	NM_003074	RefSeq	Homo sapiens SWI/SNF related, matrix associated, actin dependent regulator of chromatin, subfamily c, member 1 (SMARCC1), mRNA.	FALSE	Hs.476179	chr3	-	47585272	47782106	Q92922	GO:0006325 // GO:0006337 // GO:0006338 // GO:0006351 // GO:0006357 // GO:0007399 // GO:0008286 // GO:0009887 // GO:0032435 // GO:0043044 // GO:0045893 // GO:0045944 // GO:0006355 // GO:0016568 // GO:0043044	chromatin organization // nucleosome disassembly // chromatin remodeling // transcription, DNA-templated // regulation of transcription from RNA polymerase II promoter // nervous system development // insulin receptor signaling pathway // organ morphogenesis // negative regulation of proteasomal ubiquitin-dependent protein catabolic process // ATP-dependent chromatin remodeling // positive regula…	GO:0000790 // GO:0001741 // GO:0005654 // GO:0005654 // GO:0016514 // GO:0043234 // GO:0071564 // GO:0071565 // GO:0005622 // GO:0005634 // GO:0016514 // GO:0071564 // GO:0071565 // GO:0090544	nuclear chromatin // XY body // nucleoplasm // nucleoplasm // SWI/SNF complex // protein complex // npBAF complex // nBAF complex // intracellular // nucleus // SWI/SNF complex // npBAF complex // nBAF complex // BAF-type complex	GO:0000978 // GO:0000980 // GO:0003713 // GO:0005515 // GO:0031492 // GO:0047485 // GO:0003677 // GO:0003682	RNA polymerase II core promoter proximal region sequence-specific DNA binding // RNA polymerase II distal enhancer sequence-specific DNA binding // transcription coactivator activity // protein binding // nucleosomal DNA binding // protein N-terminus binding // DNA binding // chromatin binding	---	---	---	---	10	main
208	TC0300011110.hg.1	9.54734	9.35733	9.73734	8.28378	8.16383	8.40373	-1.26355	0.030199	0.131223	NM_001005505	CACNA2D2	3p21.3	NM_001005505	RefSeq	Homo sapiens calcium channel, voltage-dependent, alpha 2/delta subunit 2 (CACNA2D2), transcript variant 1, mRNA.	FALSE	Hs.476273	chr3	-	50362613	50504244	Q9NY47	GO:0006112 // GO:0007528 // GO:0034765 // GO:0040014 // GO:0044281 // GO:0046622 // GO:0048747 // GO:0050796 // GO:0051924 // GO:0060024 // GO:0070588 // GO:0006810 // GO:0006811 // GO:0006816 // GO:0051924 // GO:0070588 // GO:0070588	energy reserve metabolic process // neuromuscular junction development // regulation of ion transmembrane transport // regulation of multicellular organism growth // small molecule metabolic process // positive regulation of organ growth // muscle fiber development // regulation of insulin secretion // regulation of calcium ion transport // rhythmic synaptic transmission // calcium ion transmembr…	GO:0005886 // GO:0005891 // GO:0005891 // GO:0005891 // GO:0016020 // GO:0016021	plasma membrane // voltage-gated calcium channel complex // voltage-gated calcium channel complex // voltage-gated calcium channel complex // membrane // integral component of membrane	GO:0005245 // GO:0005246 // GO:0046872 // GO:0005244 // GO:0005246 // GO:0005262	voltage-gated calcium channel activity // calcium channel regulator activity // metal ion binding // voltage-gated ion channel activity // calcium channel regulator activity // calcium channel activity	---	---	---	---	10	main
209	TC0300011124.hg.1	9.19619	9.09003	9.30234	7.09242	6.67832	7.50651	-2.10377	0.038897	0.147055	NM_013324	CISH	3p21.3	NM_013324	RefSeq	Homo sapiens cytokine inducible SH2-containing protein (CISH), transcript variant 1, mRNA.	FALSE	Hs.655334	chr3	-	50606454	50611831	Q9NSE2	GO:0001558 // GO:0007205 // GO:0009968 // GO:0016567 // GO:0019221 // GO:0035556 // GO:0060397 // GO:1904030 // GO:0035556 // GO:0040008 // GO:1904030	regulation of cell growth // protein kinase C-activating G-protein coupled receptor signaling pathway // negative regulation of signal transduction // protein ubiquitination // cytokine-mediated signaling pathway // intracellular signal transduction // JAK-STAT cascade involved in growth hormone signaling pathway // negative regulation of cyclin-dependent protein kinase activity // intracellular …	GO:0005829 // GO:0005886 // GO:0005575	cytosol // plasma membrane // cellular_component	GO:0005515 // GO:0003674	protein binding // molecular_function	---	---	---	---	10	main
210	TC0300011264.hg.1	9.83419	9.80646	9.86191	7.09414	7.39187	6.79641	-2.74004	0.0117002	0.0931383	NM_017563	IL17RD	3p14.3	NM_017563	RefSeq	Homo sapiens interleukin 17 receptor D (IL17RD), mRNA.	FALSE	Hs.150725	chr3	-	57089982	57170306	Q8NFM7	GO:0000165 // GO:0000186 // GO:0007173 // GO:0007264 // GO:0007265 // GO:0007411 // GO:0008286 // GO:0008543 // GO:0019221 // GO:0038095 // GO:0045087 // GO:0048010 // GO:0048011 // GO:0007165 // GO:0019221	MAPK cascade // activation of MAPKK activity // epidermal growth factor receptor signaling pathway // small GTPase mediated signal transduction // Ras protein signal transduction // axon guidance // insulin receptor signaling pathway // fibroblast growth factor receptor signaling pathway // cytokine-mediated signaling pathway // Fc-epsilon receptor signaling pathway // innate immune response // v…	GO:0000139 // GO:0005654 // GO:0005794 // GO:0005887 // GO:0000139 // GO:0005737 // GO:0005794 // GO:0005886 // GO:0005887 // GO:0016020 // GO:0016021	Golgi membrane // nucleoplasm // Golgi apparatus // integral component of plasma membrane // Golgi membrane // cytoplasm // Golgi apparatus // plasma membrane // integral component of plasma membrane // membrane // integral component of membrane	GO:0030368 // GO:0030368	interleukin-17 receptor activity // interleukin-17 receptor activity	---	---	---	---	10	main
211	TC0300011391.hg.1	11.6435	11.4617	11.8253	8.30806	8.24599	8.37013	-3.33542	0.00330036	0.0685181	NM_182920	ADAMTS9	3p14.1	NM_182920	RefSeq	Homo sapiens ADAM metallopeptidase with thrombospondin type 1 motif, 9 (ADAMTS9), mRNA.	FALSE	Hs.656071	chr3	-	64515654	64688000	Q9P2N4	GO:0006508 // GO:0006516 // GO:0007275 // GO:0015031 // GO:0016192 // GO:0045636 // GO:0006508 // GO:0006810 // GO:0048070 // GO:0007229	proteolysis // glycoprotein catabolic process // multicellular organismal development // protein transport // vesicle-mediated transport // positive regulation of melanocyte differentiation // proteolysis // transport // regulation of developmental pigmentation // integrin-mediated signaling pathway	GO:0005578 // GO:0005615 // GO:0005783 // GO:0031012 // GO:0005576 // GO:0005578 // GO:0031012	proteinaceous extracellular matrix // extracellular space // endoplasmic reticulum // extracellular matrix // extracellular region // proteinaceous extracellular matrix // extracellular matrix	GO:0004222 // GO:0008237 // GO:0008270 // GO:0004175 // GO:0008233 // GO:0008237 // GO:0008237 // GO:0016787 // GO:0046872	metalloendopeptidase activity // metallopeptidase activity // zinc ion binding // endopeptidase activity // peptidase activity // metallopeptidase activity // metallopeptidase activity // hydrolase activity // metal ion binding	---	---	---	---	10	main
212	TC0300011801.hg.1	9.90624	9.83198	9.98048	8.24876	8.20189	8.29563	-1.65748	0.00279468	0.0664666	NM_001042533	MINA	3q11.2	NM_001042533	RefSeq	Homo sapiens MYC induced nuclear antigen (MINA), transcript variant 1, mRNA.	FALSE	Hs.570562	chr3	-	97941817	97972457	Q8IUF8	GO:0000122 // GO:0006351 // GO:0042254 // GO:0055114 // GO:0006355	negative regulation of transcription from RNA polymerase II promoter // transcription, DNA-templated // ribosome biogenesis // oxidation-reduction process // regulation of transcription, DNA-templated	GO:0005634 // GO:0005667 // GO:0005730 // GO:0005737 // GO:0005829 // GO:0005634 // GO:0005730	nucleus // transcription factor complex // nucleolus // cytoplasm // cytosol // nucleus // nucleolus	GO:0001191 // GO:0046872 // GO:0051213 // GO:0016491	transcriptional repressor activity, RNA polymerase II transcription factor binding // metal ion binding // dioxygenase activity // oxidoreductase activity	---	---	---	---	10	main
213	TC0300012166.hg.1	11.2319	10.9898	11.474	9.02522	9.03395	9.0165	-2.20666	0.0118371	0.0933103	NM_001292041	HCLS1	3q13	NM_001292041	RefSeq	Homo sapiens hematopoietic cell-specific Lyn substrate 1 (HCLS1), transcript variant 2, mRNA.	FALSE	Hs.14601	chr3	-	121631398	121660948	P14317	GO:0000122 // GO:0006355 // GO:0008284 // GO:0009725 // GO:0014068 // GO:0030041 // GO:0030218 // GO:0030833 // GO:0030854 // GO:0033138 // GO:0035556 // GO:0042531 // GO:0042993 // GO:0045651 // GO:0045944 // GO:0050731 // GO:0051897 // GO:0071345 // GO:2000107 // GO:2000251 // GO:0008284 // GO:0009725 // GO:0030218 // GO:0042531	negative regulation of transcription from RNA polymerase II promoter // regulation of transcription, DNA-templated // positive regulation of cell proliferation // response to hormone // positive regulation of phosphatidylinositol 3-kinase signaling // actin filament polymerization // erythrocyte differentiation // regulation of actin filament polymerization // positive regulation of granulocyte d…	GO:0005634 // GO:0005634 // GO:0005667 // GO:0005737 // GO:0005737 // GO:0005739 // GO:0016020 // GO:0005737	nucleus // nucleus // transcription factor complex // cytoplasm // cytoplasm // mitochondrion // membrane // cytoplasm	GO:0001085 // GO:0003779 // GO:0005515 // GO:0017124 // GO:0019901 // GO:0032403	RNA polymerase II transcription factor binding // actin binding // protein binding // SH3 domain binding // protein kinase binding // protein complex binding	---	---	---	---	10	main
214	TC0300012212.hg.1	9.55772	9.89958	9.21586	7.50643	7.29162	7.72126	-2.05128	0.0366267	0.142909	NM_053025	MYLK	3q21	NM_053025	RefSeq	Homo sapiens myosin light chain kinase (MYLK), transcript variant 1, mRNA.	FALSE	Hs.477375	chr3	-	123610049	123884331	Q15746	GO:0002230 // GO:0006468 // GO:0006936 // GO:0006939 // GO:0007264 // GO:0014820 // GO:0030335 // GO:0032060 // GO:0051928 // GO:0060414 // GO:0071476 // GO:0090303 // GO:0098779 // GO:0098792 // GO:0006468 // GO:0016310	positive regulation of defense response to virus by host // protein phosphorylation // muscle contraction // smooth muscle contraction // small GTPase mediated signal transduction // tonic smooth muscle contraction // positive regulation of cell migration // bleb assembly // positive regulation of calcium ion transport // aorta smooth muscle tissue morphogenesis // cellular hypotonic response // …	GO:0001725 // GO:0005737 // GO:0005829 // GO:0005911 // GO:0030027 // GO:0032154 // GO:0070062 // GO:0005737 // GO:0005856 // GO:0030027 // GO:0032154 // GO:0042995	stress fiber // cytoplasm // cytosol // cell-cell junction // lamellipodium // cleavage furrow // extracellular exosome // cytoplasm // cytoskeleton // lamellipodium // cleavage furrow // cell projection	GO:0003779 // GO:0004687 // GO:0005515 // GO:0005516 // GO:0005524 // GO:0046872 // GO:0000166 // GO:0004672 // GO:0004674 // GO:0004687 // GO:0004687 // GO:0016301 // GO:0016740	actin binding // myosin light chain kinase activity // protein binding // calmodulin binding // ATP binding // metal ion binding // nucleotide binding // protein kinase activity // protein serine/threonine kinase activity // myosin light chain kinase activity // myosin light chain kinase activity // kinase activity // transferase activity	---	---	---	---	10	main
215	TC0300012255.hg.1	11.5479	11.5342	11.5617	9.25727	9.52186	8.99268	-2.29067	0.0131156	0.095831	NM_022776	OSBPL11	3q21	NM_022776	RefSeq	Homo sapiens oxysterol binding protein-like 11 (OSBPL11), mRNA.	FALSE	Hs.477440	chr3	-	125528858	125595537	Q9BXB4	GO:0006869 // GO:0010890 // GO:0045444 // GO:0006810	lipid transport // positive regulation of sequestering of triglyceride // fat cell differentiation // transport	GO:0005794 // GO:0031902 // GO:0005768 // GO:0016020	Golgi apparatus // late endosome membrane // endosome // membrane	GO:0008289	lipid binding	---	---	---	---	10	main
216	TC0300012768.hg.1	10.7747	10.8144	10.7349	9.22754	8.46129	9.9938	-1.54715	0.181292	0.342077	NM_000096	CP	3q23-q25	NM_000096	RefSeq	Homo sapiens ceruloplasmin (ferroxidase) (CP), transcript variant 1, mRNA.	FALSE	Hs.558314	chr3	-	149162410	149222055	P00450	GO:0006825 // GO:0006879 // GO:0055085 // GO:0055114 // GO:0006810 // GO:0006811 // GO:0006879	copper ion transport // cellular iron ion homeostasis // transmembrane transport // oxidation-reduction process // transport // ion transport // cellular iron ion homeostasis	GO:0005576 // GO:0005576 // GO:0005615 // GO:0005765 // GO:0070062 // GO:0072562 // GO:0005576 // GO:0005615 // GO:0005623	extracellular region // extracellular region // extracellular space // lysosomal membrane // extracellular exosome // blood microparticle // extracellular region // extracellular space // cell	GO:0004322 // GO:0005507 // GO:0051087 // GO:0004322 // GO:0016491 // GO:0046872	ferroxidase activity // copper ion binding // chaperone binding // ferroxidase activity // oxidoreductase activity // metal ion binding	---	---	---	---	10	main
217	TC0300013025.hg.1	10.0265	10.1143	9.93862	8.91461	8.84325	8.98598	-1.11186	0.0102042	0.0890656	NM_000055	BCHE	3q26.1-q26.2	NM_000055	RefSeq	Homo sapiens butyrylcholinesterase (BCHE), mRNA.	FALSE	Hs.420483	chr3	-	165772904	165837472	P06276	GO:0006581 // GO:0007268 // GO:0007612 // GO:0008285 // GO:0014016 // GO:0019695 // GO:0042493 // GO:0043279 // GO:0044267 // GO:0050783 // GO:0050805 // GO:0051384 // GO:0051593 // GO:0006581 // GO:0007268 // GO:0007584	acetylcholine catabolic process // synaptic transmission // learning // negative regulation of cell proliferation // neuroblast differentiation // choline metabolic process // response to drug // response to alkaloid // cellular protein metabolic process // cocaine metabolic process // negative regulation of synaptic transmission // response to glucocorticoid // response to folic acid // acetylch…	GO:0005576 // GO:0005576 // GO:0005641 // GO:0005788 // GO:0016020 // GO:0072562 // GO:0005576 // GO:0005615 // GO:0005783	extracellular region // extracellular region // nuclear envelope lumen // endoplasmic reticulum lumen // membrane // blood microparticle // extracellular region // extracellular space // endoplasmic reticulum	GO:0001540 // GO:0003824 // GO:0003990 // GO:0004104 // GO:0019899 // GO:0033265 // GO:0042802 // GO:0003990 // GO:0004104 // GO:0004104 // GO:0016787 // GO:0052689	beta-amyloid binding // catalytic activity // acetylcholinesterase activity // cholinesterase activity // enzyme binding // choline binding // identical protein binding // acetylcholinesterase activity // cholinesterase activity // cholinesterase activity // hydrolase activity // carboxylic ester hydrolase activity	GenMAPP	Irinotecan_pathway_PharmGKB	---	---	10	main
218	TC0300013255.hg.1	12.4899	12.3287	12.6511	11.2013	11.1624	11.2402	-1.28859	0.0161666	0.102997	NM_022470	ZMAT3	3q26.32	NM_022470	RefSeq	Homo sapiens zinc finger, matrin-type 3 (ZMAT3), transcript variant 1, mRNA.	FALSE	Hs.371609	chr3	-	179017223	179072279	Q9HA38	GO:0006974 // GO:0015031 // GO:0040008 // GO:0043065 // GO:0072332 // GO:0006810 // GO:0006915 // GO:0072332	cellular response to DNA damage stimulus // protein transport // regulation of growth // positive regulation of apoptotic process // intrinsic apoptotic signaling pathway by p53 class mediator // transport // apoptotic process // intrinsic apoptotic signaling pathway by p53 class mediator	GO:0005730 // GO:0005634	nucleolus // nucleus	GO:0002039 // GO:0005515 // GO:0008270 // GO:0044822 // GO:0002039 // GO:0003676 // GO:0003723 // GO:0046872	p53 binding // protein binding // zinc ion binding // poly(A) RNA binding // p53 binding // nucleic acid binding // RNA binding // metal ion binding	---	---	---	---	10	main
219	TC0300013420.hg.1	12.9618	12.958	12.9656	11.7683	11.7707	11.7659	-1.19353	1.41495e-05	0.0430692	NM_001007225	IGF2BP2	3q27.2	NM_001007225	RefSeq	Homo sapiens insulin-like growth factor 2 mRNA binding protein 2 (IGF2BP2), transcript variant 2, mRNA.	FALSE	Hs.35354	chr3	-	185643739	185825056	Q9Y6M1	GO:0009653 // GO:0010467 // GO:0017148 // GO:0042035 // GO:0051028 // GO:0006417 // GO:0006810	anatomical structure morphogenesis // gene expression // negative regulation of translation // regulation of cytokine biosynthetic process // mRNA transport // regulation of translation // transport	GO:0005634 // GO:0005737 // GO:0005829 // GO:0005856 // GO:0005634 // GO:0005737	nucleus // cytoplasm // cytosol // cytoskeleton // nucleus // cytoplasm	GO:0000166 // GO:0003730 // GO:0005515 // GO:0044822 // GO:0045182 // GO:0048027 // GO:0003676 // GO:0003723 // GO:0003729	nucleotide binding // mRNA 3'-UTR binding // protein binding // poly(A) RNA binding // translation regulator activity // mRNA 5'-UTR binding // nucleic acid binding // RNA binding // mRNA binding	---	---	---	---	10	main
220	TC0300013471.hg.1	11.5717	11.6787	11.4647	7.6135	7.58492	7.64208	-3.95818	0.000781691	0.0546718	NM_001130845	BCL6	3q27	NM_001130845	RefSeq	Homo sapiens B-cell CLL/lymphoma 6 (BCL6), transcript variant 2, mRNA.	FALSE	Hs.478588	chr3	-	187721377	187745727	P41182	GO:0000060 // GO:0000122 // GO:0000902 // GO:0001953 // GO:0002467 // GO:0002634 // GO:0002903 // GO:0006351 // GO:0006954 // GO:0006974 // GO:0007266 // GO:0007283 // GO:0008285 // GO:0030036 // GO:0030183 // GO:0030308 // GO:0030890 // GO:0031065 // GO:0032764 // GO:0035024 // GO:0042092 // GO:0043065 // GO:0043087 // GO:0043380 // GO:0045629 // GO:0045666 // GO:0045746 // GO:0045892 // GO:0045…	protein import into nucleus, translocation // negative regulation of transcription from RNA polymerase II promoter // cell morphogenesis // negative regulation of cell-matrix adhesion // germinal center formation // regulation of germinal center formation // negative regulation of B cell apoptotic process // transcription, DNA-templated // inflammatory response // cellular response to DNA damage …	GO:0005634 // GO:0005657 // GO:0005634	nucleus // replication fork // nucleus	GO:0000977 // GO:0001161 // GO:0001227 // GO:0003682 // GO:0003700 // GO:0005515 // GO:0031490 // GO:0043565 // GO:0046872 // GO:0003676 // GO:0003677	RNA polymerase II regulatory region sequence-specific DNA binding // intronic transcription regulatory region sequence-specific DNA binding // transcriptional repressor activity, RNA polymerase II transcription regulatory region sequence-specific binding // chromatin binding // transcription factor activity, sequence-specific DNA binding // protein binding // chromatin DNA binding // sequence-spe…	---	---	---	---	10	main
221	TC0300013645.hg.1	9.16717	9.42024	8.91409	7.51878	7.34651	7.69105	-1.64839	0.0328052	0.135534	NM_001647	APOD	3q29	NM_001647	RefSeq	Homo sapiens apolipoprotein D (APOD), mRNA.	FALSE	Hs.522555	chr3	-	195568702	195584205	P05090	GO:0000302 // GO:0001525 // GO:0006006 // GO:0006629 // GO:0006869 // GO:0007420 // GO:0007568 // GO:0010642 // GO:0014012 // GO:0042246 // GO:0042308 // GO:0042493 // GO:0048662 // GO:0048678 // GO:0051895 // GO:0060588 // GO:0071638 // GO:1900016 // GO:2000098 // GO:2000405 // GO:0006810	response to reactive oxygen species // angiogenesis // glucose metabolic process // lipid metabolic process // lipid transport // brain development // aging // negative regulation of platelet-derived growth factor receptor signaling pathway // peripheral nervous system axon regeneration // tissue regeneration // negative regulation of protein import into nucleus // response to drug // negative re…	GO:0005576 // GO:0005615 // GO:0005783 // GO:0022626 // GO:0030425 // GO:0043025 // GO:0048471 // GO:0070062 // GO:0005576 // GO:0005622	extracellular region // extracellular space // endoplasmic reticulum // cytosolic ribosome // dendrite // neuronal cell body // perinuclear region of cytoplasm // extracellular exosome // extracellular region // intracellular	GO:0005319 // GO:0005515 // GO:0015485 // GO:0005215 // GO:0008289 // GO:0036094	lipid transporter activity // protein binding // cholesterol binding // transporter activity // lipid binding // small molecule binding	---	---	---	---	10	main
222	TC0300013938.hg.1	10.899	10.6672	11.1307	9.61855	9.56858	9.66851	-1.28042	0.0326141	0.135304	NM_001128219	VGLL4	3p25.3	NM_001128219	RefSeq	Homo sapiens vestigial-like family member 4 (VGLL4), transcript variant 1, mRNA.	FALSE	Hs.740389	chr3	-	11556067	11720768	Q14135	GO:0006351 // GO:0006355	transcription, DNA-templated // regulation of transcription, DNA-templated	GO:0005634	nucleus	GO:0005515	protein binding	---	---	---	---	10	main
223	TC0300014050.hg.1	9.07315	9.03743	9.10886	7.96115	7.83871	8.08359	-1.112	0.0129013	0.0951707	NM_153240	NPHP3	3q22.1	NM_153240	RefSeq	Homo sapiens nephronophthisis 3 (adolescent) (NPHP3), mRNA.	FALSE	Hs.511991	chr3	-	132680609	132722459	Q7Z494	GO:0001822 // GO:0001947 // GO:0003283 // GO:0006629 // GO:0006996 // GO:0007163 // GO:0007368 // GO:0016055 // GO:0030198 // GO:0030324 // GO:0030814 // GO:0035469 // GO:0045494 // GO:0048496 // GO:0060027 // GO:0060271 // GO:0060287 // GO:0060993 // GO:0071908 // GO:0071909 // GO:0071910 // GO:0072189 // GO:0090090 // GO:2000095 // GO:2000167	kidney development // heart looping // atrial septum development // lipid metabolic process // organelle organization // establishment or maintenance of cell polarity // determination of left/right symmetry // Wnt signaling pathway // extracellular matrix organization // lung development // regulation of cAMP metabolic process // determination of pancreatic left/right asymmetry // photoreceptor c…	GO:0005829 // GO:0005929 // GO:0072372 // GO:0072372 // GO:0097543 // GO:0097546 // GO:0005929 // GO:0042995	cytosol // cilium // primary cilium // primary cilium // ciliary inversin compartment // ciliary base // cilium // cell projection	GO:0005515	protein binding	---	---	---	---	10	main
224	TC0300014064.hg.1	10.1156	9.98452	10.2467	7.57838	7.53197	7.62478	-2.53725	0.00299118	0.0669197	NM_002628	PFN2	3q25.1	NM_002628	RefSeq	Homo sapiens profilin 2 (PFN2), transcript variant 2, mRNA.	FALSE	Hs.91747	chr3	-	149964904	150050788	P35080	GO:0010633 // GO:0030036 // GO:0030837 // GO:0030838 // GO:0032233 // GO:0032781 // GO:0033138 // GO:0050821 // GO:0051496 // GO:1900028 // GO:2000300 // GO:0030833	negative regulation of epithelial cell migration // actin cytoskeleton organization // negative regulation of actin filament polymerization // positive regulation of actin filament polymerization // positive regulation of actin filament bundle assembly // positive regulation of ATPase activity // positive regulation of peptidyl-serine phosphorylation // protein stabilization // positive regulatio…	GO:0005737 // GO:0005856 // GO:0043195 // GO:0070062 // GO:0005737 // GO:0005737 // GO:0016020 // GO:0016021	cytoplasm // cytoskeleton // terminal bouton // extracellular exosome // cytoplasm // cytoplasm // membrane // integral component of membrane	GO:0000774 // GO:0003785 // GO:0005515 // GO:0005546 // GO:0003779	adenyl-nucleotide exchange factor activity // actin monomer binding // protein binding // phosphatidylinositol-4,5-bisphosphate binding // actin binding	---	---	---	---	10	main
225	TC0400006517.hg.1	8.24009	8.18448	8.2957	7.06123	7.05211	7.07035	-1.17886	0.00227749	0.0642827	NM_020894	UVSSA	4p16.3	NM_020894	RefSeq	Homo sapiens UV-stimulated scaffold protein A (UVSSA), mRNA.	FALSE	Hs.380475	chr4	+	1347266	1388049	Q2YD98	GO:0006281 // GO:0006283 // GO:0006283 // GO:0006289 // GO:0009411 // GO:0016567 // GO:0006281 // GO:0006974	DNA repair // transcription-coupled nucleotide-excision repair // transcription-coupled nucleotide-excision repair // nucleotide-excision repair // response to UV // protein ubiquitination // DNA repair // cellular response to DNA damage stimulus	GO:0005654 // GO:0005694 // GO:0005694	nucleoplasm // chromosome // chromosome	GO:0000993 // GO:0000993 // GO:0005515	RNA polymerase II core binding // RNA polymerase II core binding // protein binding	---	---	---	---	10	main
226	TC0400006519.hg.1	9.20688	9.1742	9.23956	7.95225	8.01385	7.89065	-1.25463	0.00307476	0.0675316	NM_175918	CRIPAK	4p16.3	NM_175918	RefSeq	Homo sapiens cysteine-rich PAK1 inhibitor (CRIPAK), mRNA.	FALSE	Hs.26410	chr4	+	1391552	1395994	Q8N1N5	GO:0006469 // GO:0033147 // GO:0043627 // GO:0051493	negative regulation of protein kinase activity // negative regulation of intracellular estrogen receptor signaling pathway // response to estrogen // regulation of cytoskeleton organization	GO:0005634 // GO:0005737 // GO:0005783 // GO:0005886 // GO:0005634 // GO:0005737 // GO:0016020	nucleus // cytoplasm // endoplasmic reticulum // plasma membrane // nucleus // cytoplasm // membrane	GO:0005515	protein binding	---	---	---	---	10	main
227	TC0400006578.hg.1	11.0508	11.2026	10.8991	9.88424	9.56565	10.2028	-1.1666	0.0805942	0.212213	NM_001122681	SH3BP2	4p16.3	NM_001122681	RefSeq	Homo sapiens SH3-domain binding protein 2 (SH3BP2), transcript variant 2, mRNA.	FALSE	Hs.167679	chr4	+	2793023	2841098	P78314	GO:0007165 // GO:0009967	signal transduction // positive regulation of signal transduction	---	---	GO:0005070 // GO:0005515 // GO:0017124	SH3/SH2 adaptor activity // protein binding // SH3 domain binding	---	---	---	---	10	main
228	TC0400007055.hg.1	9.81945	9.78381	9.85508	8.68814	8.42738	8.94891	-1.13131	0.0500901	0.164954	CDC42.aAug10	CDC42	---	CDC42.aAug10	Ace View	Transcript Identified by AceView, Entrez Gene ID(s) 998	FALSE	---	chr4	+	22726395	22728023	---	---	---	---	---	---	---	---	---	---	---	6	main
229	TC0400008609.hg.1	9.76058	9.79417	9.72699	7.93728	7.86731	8.00726	-1.8233	0.00180755	0.0613031	NM_015312	KIAA1109	4q27	NM_015312	RefSeq	Homo sapiens KIAA1109 (KIAA1109), mRNA.	FALSE	Hs.408142	chr4	+	122152333	122362759	Q2LD37	GO:0001558 // GO:0030856	regulation of cell growth // regulation of epithelial cell differentiation	GO:0005634 // GO:0016020 // GO:0016021 // GO:0016020	nucleus // membrane // integral component of membrane // membrane	GO:0005515	protein binding	---	---	---	---	10	main
230	TC0400008641.hg.1	12.1864	12.3096	12.0632	7.68803	7.89737	7.47869	-4.49837	0.00290338	0.0668654	NM_001291285	FAT4	4q28.1	NM_001291285	RefSeq	Homo sapiens FAT atypical cadherin 4 (FAT4), transcript variant 2, mRNA.	FALSE	Hs.563205	chr4	+	125316399	125492932	Q6V0I7	GO:0001658 // GO:0003007 // GO:0007009 // GO:0007156 // GO:0007157 // GO:0021987 // GO:0022008 // GO:0035329 // GO:0043931 // GO:0048565 // GO:0060122 // GO:0072307 // GO:0001822 // GO:0007155 // GO:0007157 // GO:0021987 // GO:0022008 // GO:0035329	branching involved in ureteric bud morphogenesis // heart morphogenesis // plasma membrane organization // homophilic cell adhesion via plasma membrane adhesion molecules // heterophilic cell-cell adhesion via plasma membrane cell adhesion molecules // cerebral cortex development // neurogenesis // hippo signaling // ossification involved in bone maturation // digestive tract development // inner…	GO:0005622 // GO:0005886 // GO:0016021 // GO:0045177 // GO:0070062 // GO:0016020	intracellular // plasma membrane // integral component of membrane // apical part of cell // extracellular exosome // membrane	GO:0005509 // GO:0005515	calcium ion binding // protein binding	---	---	---	---	10	main
231	TC0400008879.hg.1	12.7186	12.8704	12.5668	10.3664	10.2657	10.4671	-2.35222	0.00594687	0.076958	NM_002039	GAB1	4q31.21	NM_002039	RefSeq	Homo sapiens GRB2-associated binding protein 1 (GAB1), transcript variant 2, mRNA.	FALSE	Hs.80720 // Hs.618456	chr4	+	143336762	143474568	Q13480	GO:0006979 // GO:0007173 // GO:0007257 // GO:0007507 // GO:0008283 // GO:0008286 // GO:0008543 // GO:0008544 // GO:0030334 // GO:0038095 // GO:0045087 // GO:0048008 // GO:0048011 // GO:0048015 // GO:0060711 // GO:0070102 // GO:0000187 // GO:0007165 // GO:0007173 // GO:0043410	response to oxidative stress // epidermal growth factor receptor signaling pathway // activation of JUN kinase activity // heart development // cell proliferation // insulin receptor signaling pathway // fibroblast growth factor receptor signaling pathway // epidermis development // regulation of cell migration // Fc-epsilon receptor signaling pathway // innate immune response // platelet-derived…	GO:0005829 // GO:0005737	cytosol // cytoplasm	GO:0004871 // GO:0005070 // GO:0005515	signal transducer activity // SH3/SH2 adaptor activity // protein binding	---	---	---	---	10	main
232	TC0400009038.hg.1	11.2981	11.2828	11.3133	10.0725	9.69364	10.4514	-1.22557	0.0838534	0.216667	NM_001131007	KIAA0922	4q31.3	NM_001131007	RefSeq	Homo sapiens KIAA0922 (KIAA0922), transcript variant 1, mRNA.	FALSE	Hs.732450	chr4	+	153466346	153636711	A2VDJ0	GO:0016055 // GO:0033088 // GO:0090090	Wnt signaling pathway // negative regulation of immature T cell proliferation in thymus // negative regulation of canonical Wnt signaling pathway	GO:0005737 // GO:0005783 // GO:0005886 // GO:0016021 // GO:0005737 // GO:0005886 // GO:0016020	cytoplasm // endoplasmic reticulum // plasma membrane // integral component of membrane // cytoplasm // plasma membrane // membrane	---	---	---	---	---	---	10	main
233	TC0400009431.hg.1	10.1904	10.4615	9.91934	8.28817	8.09405	8.48229	-1.90223	0.029373	0.129482	NM_001080477	TENM3	4q35.1	NM_001080477	RefSeq	Homo sapiens teneurin transmembrane protein 3 (TENM3), mRNA.	FALSE	Hs.130438	chr4	+	182143987	182803024	Q9P273	GO:0007156 // GO:0007165 // GO:0010976 // GO:0048593 // GO:0097264 // GO:0007155 // GO:0030154	homophilic cell adhesion via plasma membrane adhesion molecules // signal transduction // positive regulation of neuron projection development // camera-type eye morphogenesis // self proteolysis // cell adhesion // cell differentiation	GO:0016020 // GO:0016021 // GO:0030424 // GO:0016020 // GO:0042995	membrane // integral component of membrane // axon // membrane // cell projection	GO:0042803 // GO:0046982	protein homodimerization activity // protein heterodimerization activity	---	---	---	---	10	main
234	TC0400010230.hg.1	13.516	13.462	13.5701	11.9821	11.9247	12.0396	-1.53392	0.00263248	0.0653513	hsa_circ_0008507	GBA3	---	hsa_circ_0008507	circbase	Jeck2013 ANTISENSE, coding, INTERNAL, intronic best transcript NM_020973	FALSE	---	chr4	-	22727375	22728000	---	---	---	---	---	---	---	---	---	---	---	8	main
235	TC0400010463.hg.1	15.9519	15.975	15.9288	14.6758	14.4358	14.9157	-1.27613	0.0338778	0.13764	NM_000661	RPL9	4p13	NM_000661	RefSeq	Homo sapiens ribosomal protein L9 (RPL9), transcript variant 1, mRNA.	FALSE	Hs.412370 // Hs.513083 // Hs.730597	chr4	-	39454124	39458948	P32969	GO:0000184 // GO:0002181 // GO:0006412 // GO:0006412 // GO:0006413 // GO:0006414 // GO:0006415 // GO:0006614 // GO:0010467 // GO:0016032 // GO:0019058 // GO:0019083 // GO:0044267 // GO:0002181 // GO:0006412	nuclear-transcribed mRNA catabolic process, nonsense-mediated decay // cytoplasmic translation // translation // translation // translational initiation // translational elongation // translational termination // SRP-dependent cotranslational protein targeting to membrane // gene expression // viral process // viral life cycle // viral transcription // cellular protein metabolic process // cytopl…	GO:0005634 // GO:0005730 // GO:0005737 // GO:0005829 // GO:0005840 // GO:0005925 // GO:0016020 // GO:0022625 // GO:0005622 // GO:0005840 // GO:0030529 // GO:0016020 // GO:0016021	nucleus // nucleolus // cytoplasm // cytosol // ribosome // focal adhesion // membrane // cytosolic large ribosomal subunit // intracellular // ribosome // ribonucleoprotein complex // membrane // integral component of membrane	GO:0003723 // GO:0003735 // GO:0005515 // GO:0019843 // GO:0003735 // GO:0003735	RNA binding // structural constituent of ribosome // protein binding // rRNA binding // structural constituent of ribosome // structural constituent of ribosome	GenMAPP	Ribosomal_Proteins	---	---	10	main
236	TC0400010995.hg.1	12.4266	12.5068	12.3464	11.1867	11.2212	11.1523	-1.23986	0.00492019	0.0748871	NM_001286771	ANKRD17	4q13.3	NM_001286771	RefSeq	Homo sapiens ankyrin repeat domain 17 (ANKRD17), transcript variant 3, mRNA.	FALSE	Hs.601206	chr4	-	73073376	73258798	O75179	GO:0001955 // GO:0006275 // GO:0016032 // GO:0042742 // GO:0043123 // GO:0045087 // GO:0045787 // GO:0051151 // GO:1900087 // GO:1900245 // GO:1900246 // GO:0002376 // GO:0045087	blood vessel maturation // regulation of DNA replication // viral process // defense response to bacterium // positive regulation of I-kappaB kinase/NF-kappaB signaling // innate immune response // positive regulation of cell cycle // negative regulation of smooth muscle cell differentiation // positive regulation of G1/S transition of mitotic cell cycle // positive regulation of MDA-5 signaling …	GO:0000785 // GO:0005634 // GO:0005737 // GO:0016020 // GO:0005634 // GO:0005737	chromatin // nucleus // cytoplasm // membrane // nucleus // cytoplasm	GO:0003682 // GO:0005515 // GO:0044822 // GO:0003676 // GO:0003723	chromatin binding // protein binding // poly(A) RNA binding // nucleic acid binding // RNA binding	---	---	---	---	10	main
237	TC0400011144.hg.1	12.3966	12.4998	12.2935	11.0581	11.6692	10.4469	-1.33858	0.163407	0.321727	NM_001145794	ANTXR2	4q21.21	NM_001145794	RefSeq	Homo sapiens anthrax toxin receptor 2 (ANTXR2), transcript variant 2, mRNA.	FALSE	Hs.162963	chr4	-	79901149	80125454	P58335	GO:0022414 // GO:1901998	reproductive process // toxin transport	GO:0005576 // GO:0005789 // GO:0005886 // GO:0009897 // GO:0010008 // GO:0016021 // GO:0005783 // GO:0005886 // GO:0009986 // GO:0016020	extracellular region // endoplasmic reticulum membrane // plasma membrane // external side of plasma membrane // endosome membrane // integral component of membrane // endoplasmic reticulum // plasma membrane // cell surface // membrane	GO:0004872 // GO:0005515 // GO:0046872	receptor activity // protein binding // metal ion binding	---	---	---	---	10	main
238	TC0400011524.hg.1	10.7094	10.7205	10.6982	9.51549	9.59191	9.43907	-1.19386	0.00415854	0.0716815	NM_001163435	TBCK	4q24	NM_001163435	RefSeq	Homo sapiens TBC1 domain containing kinase (TBCK), transcript variant 1, mRNA.	FALSE	Hs.292986	chr4	-	106041599	106321495	Q8TEA7	GO:0006468 // GO:0006468	protein phosphorylation // protein phosphorylation	---	---	GO:0004672 // GO:0005524 // GO:0005524 // GO:0004672	protein kinase activity // ATP binding // ATP binding // protein kinase activity	---	---	---	---	10	main
239	TC0400011643.hg.1	14.3882	14.4173	14.359	11.5605	11.5854	11.5357	-2.82766	0.000183215	0.0485952	NM_001221	CAMK2D	4q26	NM_001221	RefSeq	Homo sapiens calcium/calmodulin-dependent protein kinase II delta (CAMK2D), transcript variant 3, mRNA.	FALSE	Hs.144114	chr4	-	113451032	113761927	Q13557	GO:0000165 // GO:0000186 // GO:0001558 // GO:0001666 // GO:0002026 // GO:0003254 // GO:0006357 // GO:0006468 // GO:0007173 // GO:0007264 // GO:0007265 // GO:0007268 // GO:0007411 // GO:0008016 // GO:0008286 // GO:0008543 // GO:0010389 // GO:0010613 // GO:0010649 // GO:0010666 // GO:0010880 // GO:0010881 // GO:0010881 // GO:0014911 // GO:0018105 // GO:0018107 // GO:0019221 // GO:0030007 // GO:0032…	MAPK cascade // activation of MAPKK activity // regulation of cell growth // response to hypoxia // regulation of the force of heart contraction // regulation of membrane depolarization // regulation of transcription from RNA polymerase II promoter // protein phosphorylation // epidermal growth factor receptor signaling pathway // small GTPase mediated signal transduction // Ras protein signal tr…	GO:0005634 // GO:0005654 // GO:0005737 // GO:0005829 // GO:0005886 // GO:0016020 // GO:0030666 // GO:0033017 // GO:0034704 // GO:0042383 // GO:0048471 // GO:0005634 // GO:0005737 // GO:0005829 // GO:0005886 // GO:0016020 // GO:0016529 // GO:0034704 // GO:0043234 // GO:0005783	nucleus // nucleoplasm // cytoplasm // cytosol // plasma membrane // membrane // endocytic vesicle membrane // sarcoplasmic reticulum membrane // calcium channel complex // sarcolemma // perinuclear region of cytoplasm // nucleus // cytoplasm // cytosol // plasma membrane // membrane // sarcoplasmic reticulum // calcium channel complex // protein complex // endoplasmic reticulum	GO:0004674 // GO:0004683 // GO:0005515 // GO:0005516 // GO:0005524 // GO:0019871 // GO:0031432 // GO:0042803 // GO:0044325 // GO:0044325 // GO:0050998 // GO:0000166 // GO:0004672 // GO:0004674 // GO:0004683 // GO:0005516 // GO:0016301 // GO:0016740 // GO:0044325	protein serine/threonine kinase activity // calmodulin-dependent protein kinase activity // protein binding // calmodulin binding // ATP binding // sodium channel inhibitor activity // titin binding // protein homodimerization activity // ion channel binding // ion channel binding // nitric-oxide synthase binding // nucleotide binding // protein kinase activity // protein serine/threonine kinase …	GenMAPP // GenMAPP	Calcium_regulation_in_cardiac_cells // Smooth_muscle_contraction	---	---	10	main
240	TC0400011791.hg.1	10.2787	10.2943	10.263	8.69189	8.90372	8.48006	-1.58678	0.0174506	0.106026	NM_001167882	ANKRD50	4q28.1	NM_001167882	RefSeq	Homo sapiens ankyrin repeat domain 50 (ANKRD50), transcript variant 2, mRNA.	FALSE	Hs.480694	chr4	-	124664049	124712732	Q9ULJ7	GO:0015031 // GO:1990126 // GO:0006810	protein transport // retrograde transport, endosome to plasma membrane // transport	GO:0005768	endosome	GO:0005515	protein binding	---	---	---	---	10	main
241	TC0400011916.hg.1	15.3095	15.2524	15.3665	9.90948	10.0136	9.80539	-5.39997	0.000482902	0.0503437	NM_001300828	PCDH18	4q31	NM_001300828	RefSeq	Homo sapiens protocadherin 18 (PCDH18), transcript variant 2, mRNA.	FALSE	Hs.591691 // Hs.738416	chr4	-	137518918	137532498	Q9HCL0	GO:0007156 // GO:0007420 // GO:0007155 // GO:0007399 // GO:0007420	homophilic cell adhesion via plasma membrane adhesion molecules // brain development // cell adhesion // nervous system development // brain development	GO:0005886 // GO:0016021 // GO:0016020	plasma membrane // integral component of membrane // membrane	GO:0005509	calcium ion binding	---	---	---	---	10	main
242	TC0400012102.hg.1	11.7544	11.7439	11.7649	10.7316	10.9175	10.5457	-1.02281	0.0315788	0.13373	NM_001199282	LRBA	4q31.3	NM_001199282	RefSeq	Homo sapiens LPS-responsive vesicle trafficking, beach and anchor containing (LRBA), transcript variant 1, mRNA.	FALSE	Hs.480938	chr4	-	150264531	151015727	P50851	GO:0016197 // GO:0008150 // GO:0016197	endosomal transport // biological_process // endosomal transport	GO:0005764 // GO:0005783 // GO:0005794 // GO:0005886 // GO:0012505 // GO:0016020 // GO:0016021 // GO:0016023 // GO:0019898 // GO:0012505 // GO:0016020 // GO:0019898	lysosome // endoplasmic reticulum // Golgi apparatus // plasma membrane // endomembrane system // membrane // integral component of membrane // cytoplasmic membrane-bounded vesicle // extrinsic component of membrane // endomembrane system // membrane // extrinsic component of membrane	GO:0005543 // GO:0003674 // GO:0005543	phospholipid binding // molecular_function // phospholipid binding	---	---	---	---	10	main
243	TC0400012670.hg.1	15.0544	15.0991	15.0097	13.0875	13.2184	12.9566	-1.96689	0.00490825	0.0748871	NM_005245	FAT1	4q35	NM_005245	RefSeq	Homo sapiens FAT atypical cadherin 1 (FAT1), mRNA.	FALSE	Hs.481371	chr4	-	186587783	186726722	Q14517	GO:0007015 // GO:0007155 // GO:0007156 // GO:0007163 // GO:0007267 // GO:0009653 // GO:0016337 // GO:0016477 // GO:0007015 // GO:0007155 // GO:0007163 // GO:0016337	actin filament organization // cell adhesion // homophilic cell adhesion via plasma membrane adhesion molecules // establishment or maintenance of cell polarity // cell-cell signaling // anatomical structure morphogenesis // single organismal cell-cell adhesion // cell migration // actin filament organization // cell adhesion // establishment or maintenance of cell polarity // single organismal c…	GO:0005634 // GO:0005886 // GO:0005887 // GO:0005911 // GO:0005925 // GO:0030027 // GO:0030175 // GO:0048471 // GO:0070062 // GO:0005634 // GO:0005737 // GO:0005886 // GO:0016020 // GO:0016021 // GO:0030054 // GO:0048471	nucleus // plasma membrane // integral component of plasma membrane // cell-cell junction // focal adhesion // lamellipodium // filopodium // perinuclear region of cytoplasm // extracellular exosome // nucleus // cytoplasm // plasma membrane // membrane // integral component of membrane // cell junction // perinuclear region of cytoplasm	GO:0005509 // GO:0005515	calcium ion binding // protein binding	---	---	---	---	10	main
244	TC0400012796.hg.1	14.4029	14.3407	14.4652	9.71153	9.90005	9.52302	-4.69139	0.00178594	0.0608448	NM_006206	PDGFRA	4q12	NM_006206	RefSeq	Homo sapiens platelet-derived growth factor receptor, alpha polypeptide (PDGFRA), mRNA.	FALSE	Hs.74615	chr4	+	54229097	54298247	P16234	GO:0000165 // GO:0000186 // GO:0001553 // GO:0001775 // GO:0007173 // GO:0007204 // GO:0007264 // GO:0007265 // GO:0007411 // GO:0008284 // GO:0008286 // GO:0008543 // GO:0010544 // GO:0010863 // GO:0014068 // GO:0016032 // GO:0018108 // GO:0030335 // GO:0030335 // GO:0034614 // GO:0035790 // GO:0038091 // GO:0038095 // GO:0042060 // GO:0043552 // GO:0045087 // GO:0045740 // GO:0046777 // GO:0048…	MAPK cascade // activation of MAPKK activity // luteinization // cell activation // epidermal growth factor receptor signaling pathway // positive regulation of cytosolic calcium ion concentration // small GTPase mediated signal transduction // Ras protein signal transduction // axon guidance // positive regulation of cell proliferation // insulin receptor signaling pathway // fibroblast growth f…	GO:0005634 // GO:0005737 // GO:0005829 // GO:0005886 // GO:0005887 // GO:0016020 // GO:0031226 // GO:0043234 // GO:0005886 // GO:0016020 // GO:0016021	nucleus // cytoplasm // cytosol // plasma membrane // integral component of plasma membrane // membrane // intrinsic component of plasma membrane // protein complex // plasma membrane // membrane // integral component of membrane	GO:0004672 // GO:0004714 // GO:0005018 // GO:0005018 // GO:0005021 // GO:0005161 // GO:0005515 // GO:0005524 // GO:0038085 // GO:0042803 // GO:0048407 // GO:0048407 // GO:0000166 // GO:0004672 // GO:0004713 // GO:0004714 // GO:0005018 // GO:0016301 // GO:0016740	protein kinase activity // transmembrane receptor protein tyrosine kinase activity // platelet-derived growth factor alpha-receptor activity // platelet-derived growth factor alpha-receptor activity // vascular endothelial growth factor-activated receptor activity // platelet-derived growth factor receptor binding // protein binding // ATP binding // vascular endothelial growth factor binding // …	---	---	---	---	10	main
245	TC0500006803.hg.1	8.76287	8.50462	9.02111	7.4672	7.39816	7.53625	-1.29566	0.0400282	0.149325	NM_007118	TRIO	5p15.2	NM_007118	RefSeq	Homo sapiens trio Rho guanine nucleotide exchange factor (TRIO), mRNA.	FALSE	Hs.130031	chr5	+	14143702	14532128	O75962	GO:0006468 // GO:0007185 // GO:0007264 // GO:0007411 // GO:0035023 // GO:0043065 // GO:0043547 // GO:0043547 // GO:0048011 // GO:0051056 // GO:0097190 // GO:0016310	protein phosphorylation // transmembrane receptor protein tyrosine phosphatase signaling pathway // small GTPase mediated signal transduction // axon guidance // regulation of Rho protein signal transduction // positive regulation of apoptotic process // positive regulation of GTPase activity // positive regulation of GTPase activity // neurotrophin TRK receptor signaling pathway // regulation of…	GO:0005829 // GO:0005737	cytosol // cytoplasm	GO:0004674 // GO:0005085 // GO:0005089 // GO:0005515 // GO:0005524 // GO:0019899 // GO:0000166 // GO:0004672 // GO:0004674 // GO:0005085 // GO:0016301 // GO:0016740	protein serine/threonine kinase activity // guanyl-nucleotide exchange factor activity // Rho guanyl-nucleotide exchange factor activity // protein binding // ATP binding // enzyme binding // nucleotide binding // protein kinase activity // protein serine/threonine kinase activity // guanyl-nucleotide exchange factor activity // kinase activity // transferase activity	---	---	---	---	10	main
246	TC0500007114.hg.1	11.6991	11.7409	11.6574	9.54834	9.5515	9.54519	-2.15079	0.000378292	0.0485952	NM_001145520	RAI14	5p13.3-p13.2	NM_001145520	RefSeq	Homo sapiens retinoic acid induced 14 (RAI14), transcript variant 2, mRNA.	FALSE	Hs.431400	chr5	+	34656237	34832627	Q9P0K7	---	---	GO:0005634 // GO:0005654 // GO:0005737 // GO:0005739 // GO:0005938 // GO:0015629 // GO:0005634 // GO:0005737 // GO:0005856	nucleus // nucleoplasm // cytoplasm // mitochondrion // cell cortex // actin cytoskeleton // nucleus // cytoplasm // cytoskeleton	---	---	---	---	---	---	10	main
247	TC0500007154.hg.1	10.687	10.7687	10.6054	8.95191	8.84593	9.0579	-1.73514	0.00589051	0.076829	NM_001166695	SLC1A3	5p13	NM_001166695	RefSeq	Homo sapiens solute carrier family 1 (glial high affinity glutamate transporter), member 3 (SLC1A3), transcript variant GLAST1b, mRNA.	FALSE	Hs.481918	chr5	+	36606355	36688334	P43003	GO:0001504 // GO:0002230 // GO:0006537 // GO:0006811 // GO:0007268 // GO:0007269 // GO:0007605 // GO:0009416 // GO:0009449 // GO:0009611 // GO:0014047 // GO:0021545 // GO:0031223 // GO:0042493 // GO:0043490 // GO:0046677 // GO:0048667 // GO:0050806 // GO:0050885 // GO:0051938 // GO:0055085 // GO:0070779 // GO:0089711 // GO:0089711 // GO:0098779 // GO:0098792 // GO:0006536 // GO:0006810 // GO:0006…	neurotransmitter uptake // positive regulation of defense response to virus by host // glutamate biosynthetic process // ion transport // synaptic transmission // neurotransmitter secretion // sensory perception of sound // response to light stimulus // gamma-aminobutyric acid biosynthetic process // response to wounding // glutamate secretion // cranial nerve development // auditory behavior // …	GO:0005743 // GO:0005886 // GO:0009986 // GO:0016020 // GO:0016021 // GO:0016323 // GO:0043025 // GO:0043197 // GO:0043205 // GO:0005886 // GO:0016020 // GO:0042995 // GO:0043005 // GO:0045202 // GO:0071944	mitochondrial inner membrane // plasma membrane // cell surface // membrane // integral component of membrane // basolateral plasma membrane // neuronal cell body // dendritic spine // fibril // plasma membrane // membrane // cell projection // neuron projection // synapse // cell periphery	GO:0005313 // GO:0005314 // GO:0016595 // GO:0017153 // GO:0015293 // GO:0016597	L-glutamate transmembrane transporter activity // high-affinity glutamate transmembrane transporter activity // glutamate binding // sodium:dicarboxylate symporter activity // symporter activity // amino acid binding	---	---	---	---	10	main
248	TC0500007163.hg.1	10.8626	10.865	10.8601	9.61288	9.76344	9.46232	-1.24969	0.0142108	0.098449	NM_015384	NIPBL	5p13.2	NM_015384	RefSeq	Homo sapiens Nipped-B homolog (Drosophila) (NIPBL), transcript variant B, mRNA.	FALSE	Hs.481927	chr5	+	36876759	37066413	Q6KC79	GO:0000122 // GO:0000278 // GO:0001656 // GO:0003007 // GO:0003151 // GO:0006974 // GO:0007064 // GO:0007420 // GO:0007605 // GO:0019827 // GO:0031065 // GO:0034088 // GO:0034613 // GO:0035115 // GO:0035136 // GO:0035261 // GO:0040018 // GO:0042471 // GO:0042634 // GO:0045444 // GO:0045778 // GO:0045892 // GO:0045944 // GO:0045995 // GO:0048557 // GO:0048589 // GO:0048592 // GO:0048638 // GO:0048…	negative regulation of transcription from RNA polymerase II promoter // mitotic cell cycle // metanephros development // heart morphogenesis // outflow tract morphogenesis // cellular response to DNA damage stimulus // mitotic sister chromatid cohesion // brain development // sensory perception of sound // stem cell population maintenance // positive regulation of histone deacetylation // mainten…	GO:0000785 // GO:0005634 // GO:0005654 // GO:0032116 // GO:0070062 // GO:0005634	chromatin // nucleus // nucleoplasm // SMC loading complex // extracellular exosome // nucleus	GO:0003682 // GO:0005515 // GO:0008022 // GO:0036033 // GO:0042826 // GO:0047485 // GO:0070087	chromatin binding // protein binding // protein C-terminus binding // mediator complex binding // histone deacetylase binding // protein N-terminus binding // chromo shadow domain binding	---	---	---	---	10	main
249	TC0500007607.hg.1	8.5587	8.74922	8.36817	7.16324	6.89475	7.43173	-1.39546	0.0514068	0.166774	NM_020726	NLN	5q12.3	NM_020726	RefSeq	Homo sapiens neurolysin (metallopeptidase M3 family) (NLN), mRNA.	FALSE	Hs.247460	chr5	+	65722196	65871725	Q9BYT8	GO:0006111 // GO:0006508 // GO:0006518 // GO:1902809 // GO:0006508 // GO:0006508 // GO:0006518	regulation of gluconeogenesis // proteolysis // peptide metabolic process // regulation of skeletal muscle fiber differentiation // proteolysis // proteolysis // peptide metabolic process	GO:0005758 // GO:0005886 // GO:0005737 // GO:0005739 // GO:0005758 // GO:0005758	mitochondrial intermembrane space // plasma membrane // cytoplasm // mitochondrion // mitochondrial intermembrane space // mitochondrial intermembrane space	GO:0004222 // GO:0042277 // GO:0046872 // GO:0004222 // GO:0004222 // GO:0008233 // GO:0008237 // GO:0016787	metalloendopeptidase activity // peptide binding // metal ion binding // metalloendopeptidase activity // metalloendopeptidase activity // peptidase activity // metallopeptidase activity // hydrolase activity	---	---	---	---	10	main
250	TC0500007641.hg.1	11.7235	11.8004	11.6466	10.4099	10.662	10.1577	-1.31364	0.0379874	0.145514	NM_001242466	PIK3R1	5q13.1	NM_001242466	RefSeq	Homo sapiens phosphoinositide-3-kinase, regulatory subunit 1 (alpha) (PIK3R1), transcript variant 4, mRNA.	FALSE	Hs.132225	chr5	+	68215720	68301821	P27986	GO:0001678 // GO:0001953 // GO:0006468 // GO:0006644 // GO:0006661 // GO:0007173 // GO:0007596 // GO:0008286 // GO:0008286 // GO:0008543 // GO:0008625 // GO:0008630 // GO:0014065 // GO:0016032 // GO:0030168 // GO:0030183 // GO:0030335 // GO:0031295 // GO:0032760 // GO:0032869 // GO:0033120 // GO:0034644 // GO:0034976 // GO:0034976 // GO:0038095 // GO:0038096 // GO:0042993 // GO:0042993 // GO:0043…	cellular glucose homeostasis // negative regulation of cell-matrix adhesion // protein phosphorylation // phospholipid metabolic process // phosphatidylinositol biosynthetic process // epidermal growth factor receptor signaling pathway // blood coagulation // insulin receptor signaling pathway // insulin receptor signaling pathway // fibroblast growth factor receptor signaling pathway // extrinsi…	GO:0005634 // GO:0005737 // GO:0005801 // GO:0005829 // GO:0005886 // GO:0005911 // GO:0005942 // GO:0005942 // GO:0005943 // GO:0016020 // GO:1990578 // GO:0005634 // GO:0005829 // GO:0005942 // GO:0005942	nucleus // cytoplasm // cis-Golgi network // cytosol // plasma membrane // cell-cell junction // phosphatidylinositol 3-kinase complex // phosphatidylinositol 3-kinase complex // phosphatidylinositol 3-kinase complex, class IA // membrane // perinuclear endoplasmic reticulum membrane // nucleus // cytosol // phosphatidylinositol 3-kinase complex // phosphatidylinositol 3-kinase complex	GO:0005068 // GO:0005158 // GO:0005159 // GO:0005168 // GO:0005515 // GO:0008134 // GO:0019903 // GO:0035014 // GO:0036312 // GO:0043125 // GO:0043548 // GO:0043559 // GO:0043560 // GO:0046935 // GO:0046982 // GO:0035014 // GO:0043560 // GO:0046935 // GO:0016301	transmembrane receptor protein tyrosine kinase adaptor activity // insulin receptor binding // insulin-like growth factor receptor binding // neurotrophin TRKA receptor binding // protein binding // transcription factor binding // protein phosphatase binding // phosphatidylinositol 3-kinase regulator activity // phosphatidylinositol 3-kinase regulatory subunit binding // ErbB-3 class receptor bin…	---	---	---	---	10	main
251	TC0500007738.hg.1	11.8062	11.8492	11.7632	9.96182	10.0717	9.85198	-1.84441	0.00406617	0.0712341	NM_005909	MAP1B	5q13	NM_005909	RefSeq	Homo sapiens microtubule-associated protein 1B (MAP1B), mRNA.	FALSE	Hs.335079	chr5	+	72107234	72209570	A5D6X1	GO:0001578 // GO:0009987 // GO:0016358 // GO:0032387 // GO:0045773 // GO:0047497 // GO:0048675 // GO:0061162 // GO:0000226 // GO:0007399 // GO:0007409	microtubule bundle formation // cellular process // dendrite development // negative regulation of intracellular transport // positive regulation of axon extension // mitochondrion transport along microtubule // axon extension // establishment of monopolar cell polarity // microtubule cytoskeleton organization // nervous system development // axonogenesis	GO:0001750 // GO:0005737 // GO:0005829 // GO:0005874 // GO:0005875 // GO:0005886 // GO:0030054 // GO:0043197 // GO:0097481 // GO:0005737 // GO:0005856 // GO:0014069 // GO:0042995 // GO:0045202	photoreceptor outer segment // cytoplasm // cytosol // microtubule // microtubule associated complex // plasma membrane // cell junction // dendritic spine // neuronal postsynaptic density // cytoplasm // cytoskeleton // postsynaptic density // cell projection // synapse	GO:0005198 // GO:0005515 // GO:0008017	structural molecule activity // protein binding // microtubule binding	---	---	---	---	10	main
252	TC0500008157.hg.1	11.0477	10.9405	11.1549	8.73337	8.63756	8.82919	-2.31431	0.00383843	0.0702197	NM_005575	LNPEP	5q15	NM_005575	RefSeq	Homo sapiens leucyl/cystinyl aminopeptidase (LNPEP), transcript variant 1, mRNA.	FALSE	Hs.527199 // Hs.656905	chr5	+	96935394	97037515	Q9UIQ6	GO:0000209 // GO:0002474 // GO:0002480 // GO:0006508 // GO:0007165 // GO:0007267 // GO:0007565 // GO:0008217 // GO:0030163 // GO:0042590 // GO:0043171 // GO:0060395 // GO:0061024 // GO:0006508 // GO:0007165 // GO:0008217 // GO:0043171	protein polyubiquitination // antigen processing and presentation of peptide antigen via MHC class I // antigen processing and presentation of exogenous peptide antigen via MHC class I, TAP-independent // proteolysis // signal transduction // cell-cell signaling // female pregnancy // regulation of blood pressure // protein catabolic process // antigen processing and presentation of exogenous pep…	GO:0005576 // GO:0005622 // GO:0005765 // GO:0005829 // GO:0005886 // GO:0005887 // GO:0016020 // GO:0030659 // GO:0031905 // GO:0048471 // GO:0005886 // GO:0016020 // GO:0016021	extracellular region // intracellular // lysosomal membrane // cytosol // plasma membrane // integral component of plasma membrane // membrane // cytoplasmic vesicle membrane // early endosome lumen // perinuclear region of cytoplasm // plasma membrane // membrane // integral component of membrane	GO:0004177 // GO:0004177 // GO:0005515 // GO:0008237 // GO:0008270 // GO:0042277 // GO:0070006 // GO:0004177 // GO:0004177 // GO:0008233 // GO:0008237 // GO:0008270 // GO:0016787 // GO:0042277 // GO:0046872 // GO:0070006	aminopeptidase activity // aminopeptidase activity // protein binding // metallopeptidase activity // zinc ion binding // peptide binding // metalloaminopeptidase activity // aminopeptidase activity // aminopeptidase activity // peptidase activity // metallopeptidase activity // zinc ion binding // hydrolase activity // peptide binding // metal ion binding // metalloaminopeptidase activity	---	---	---	---	10	main
253	TC0500008641.hg.1	10.6439	10.3919	10.8959	8.06331	7.90194	8.22467	-2.58061	0.0131831	0.0959033	NM_005732	RAD50	5q31	NM_005732	RefSeq	Homo sapiens RAD50 homolog, double strand break repair protein (RAD50), mRNA.	FALSE	Hs.633509	chr5	+	132556019	132646344	Q92878	GO:0000019 // GO:0000723 // GO:0000724 // GO:0006281 // GO:0006281 // GO:0006302 // GO:0006302 // GO:0006303 // GO:0006310 // GO:0006974 // GO:0007004 // GO:0007131 // GO:0007346 // GO:0016032 // GO:0031954 // GO:0032508 // GO:0033674 // GO:0045003 // GO:0070192 // GO:0090305 // GO:0000723 // GO:0006281 // GO:0006974 // GO:0007049 // GO:0051276 // GO:0051321	regulation of mitotic recombination // telomere maintenance // double-strand break repair via homologous recombination // DNA repair // DNA repair // double-strand break repair // double-strand break repair // double-strand break repair via nonhomologous end joining // DNA recombination // cellular response to DNA damage stimulus // telomere maintenance via telomerase // reciprocal meiotic recomb…	GO:0000781 // GO:0000784 // GO:0005654 // GO:0005654 // GO:0016020 // GO:0030870 // GO:0035861 // GO:0045120 // GO:0000781 // GO:0005634 // GO:0005694 // GO:0030870	chromosome, telomeric region // nuclear chromosome, telomeric region // nucleoplasm // nucleoplasm // membrane // Mre11 complex // site of double-strand break // pronucleus // chromosome, telomeric region // nucleus // chromosome // Mre11 complex	GO:0000014 // GO:0003677 // GO:0004003 // GO:0005515 // GO:0005524 // GO:0008408 // GO:0030674 // GO:0046872 // GO:0000166 // GO:0016787 // GO:0016887	single-stranded DNA endodeoxyribonuclease activity // DNA binding // ATP-dependent DNA helicase activity // protein binding // ATP binding // 3'-5' exonuclease activity // protein binding, bridging // metal ion binding // nucleotide binding // hydrolase activity // ATPase activity	---	---	---	---	10	main
254	TC0500008880.hg.1	10.2689	9.99814	10.5397	8.57271	8.77085	8.37457	-1.69622	0.0369739	0.143688	NM_018940	PCDHB7	5q31	NM_018940	RefSeq	Homo sapiens protocadherin beta 7 (PCDHB7), mRNA.	FALSE	Hs.203830	chr5	+	141172619	141176383	Q9Y5E2	GO:0007156 // GO:0007155	homophilic cell adhesion via plasma membrane adhesion molecules // cell adhesion	GO:0005886 // GO:0016021 // GO:0016020	plasma membrane // integral component of membrane // membrane	GO:0005509	calcium ion binding	---	---	---	---	10	main
255	TC0500009223.hg.1	9.30607	9.32498	9.28717	8.20935	7.87606	8.54264	-1.09672	0.0814864	0.213616	NM_017872	THG1L	5q33.3	NM_017872	RefSeq	Homo sapiens tRNA-histidine guanylyltransferase 1-like (THG1L), mRNA.	FALSE	Hs.353090	chr5	+	157731197	157741448	Q9NWX6	GO:0006400 // GO:0006400 // GO:0008033 // GO:0008033 // GO:0010467 // GO:0051289 // GO:0051289 // GO:0006400 // GO:0008033	tRNA modification // tRNA modification // tRNA processing // tRNA processing // gene expression // protein homotetramerization // protein homotetramerization // tRNA modification // tRNA processing	GO:0005739 // GO:0005829 // GO:0005737	mitochondrion // cytosol // cytoplasm	GO:0000049 // GO:0000287 // GO:0005515 // GO:0005524 // GO:0005525 // GO:0008193 // GO:0008193 // GO:0042802 // GO:0000166 // GO:0000287 // GO:0005525 // GO:0008193 // GO:0016740 // GO:0016779 // GO:0046872	tRNA binding // magnesium ion binding // protein binding // ATP binding // GTP binding // tRNA guanylyltransferase activity // tRNA guanylyltransferase activity // identical protein binding // nucleotide binding // magnesium ion binding // GTP binding // tRNA guanylyltransferase activity // transferase activity // nucleotidyltransferase activity // metal ion binding	---	---	---	---	10	main
256	TC0500009585.hg.1	10.3119	10.1401	10.4837	9.23624	9.30681	9.16567	-1.07562	0.0285468	0.128066	NM_173664	ARL10	5q35.2	NM_173664	RefSeq	Homo sapiens ADP-ribosylation factor-like 10 (ARL10), mRNA.	FALSE	Hs.424552	chr5	+	176365468	176401865	Q6PCE2	GO:0007264	small GTPase mediated signal transduction	GO:0005622 // GO:0016020 // GO:0016021	intracellular // membrane // integral component of membrane	GO:0005525 // GO:0000166	GTP binding // nucleotide binding	---	---	---	---	10	main
257	TC0500009837.hg.1	8.91903	8.89435	8.94371	7.8304	7.70066	7.96013	-1.08863	0.014399	0.0990859	NM_006598	SLC12A7	5p15	NM_006598	RefSeq	Homo sapiens solute carrier family 12 (potassium/chloride transporter), member 7 (SLC12A7), mRNA.	FALSE	Hs.172613	chr5	-	1050374	1112057	Q9Y666	GO:0006810 // GO:0006811 // GO:0006884 // GO:0007268 // GO:0010107 // GO:0055064 // GO:0055075 // GO:0055085 // GO:1902476 // GO:0006810 // GO:0006811 // GO:0006813 // GO:0006884 // GO:0006884 // GO:0007268 // GO:0010107 // GO:0055064 // GO:0055075 // GO:0055085 // GO:1902476 // GO:1902476	transport // ion transport // cell volume homeostasis // synaptic transmission // potassium ion import // chloride ion homeostasis // potassium ion homeostasis // transmembrane transport // chloride transmembrane transport // transport // ion transport // potassium ion transport // cell volume homeostasis // cell volume homeostasis // synaptic transmission // potassium ion import // chloride ion …	GO:0005886 // GO:0005887 // GO:0005886 // GO:0005887 // GO:0016020 // GO:0016021	plasma membrane // integral component of plasma membrane // plasma membrane // integral component of plasma membrane // membrane // integral component of membrane	GO:0015379 // GO:0019901 // GO:0022820 // GO:0005215 // GO:0015293 // GO:0015377 // GO:0015379 // GO:0022820	potassium:chloride symporter activity // protein kinase binding // potassium ion symporter activity // transporter activity // symporter activity // cation:chloride symporter activity // potassium:chloride symporter activity // potassium ion symporter activity	---	---	---	---	10	main
258	TC0500010453.hg.1	11.1086	11.1619	11.0553	7.15202	7.2424	7.06165	-3.95659	0.000702649	0.0536289	NM_030955	ADAMTS12	5q35	NM_030955	RefSeq	Homo sapiens ADAM metallopeptidase with thrombospondin type 1 motif, 12 (ADAMTS12), mRNA.	FALSE	Hs.12680	chr5	-	33523535	33892192	P58397	GO:0007160 // GO:0016477 // GO:0030167 // GO:0032331 // GO:0050727 // GO:0051603 // GO:0051603 // GO:0071347 // GO:0071356 // GO:0071773 // GO:1901509 // GO:1902203 // GO:1902548 // GO:2001113 // GO:0006508	cell-matrix adhesion // cell migration // proteoglycan catabolic process // negative regulation of chondrocyte differentiation // regulation of inflammatory response // proteolysis involved in cellular protein catabolic process // proteolysis involved in cellular protein catabolic process // cellular response to interleukin-1 // cellular response to tumor necrosis factor // cellular response to B…	GO:0005578 // GO:0031012 // GO:0005576 // GO:0031012	proteinaceous extracellular matrix // extracellular matrix // extracellular region // extracellular matrix	GO:0004222 // GO:0005515 // GO:0008270 // GO:0004222 // GO:0008233 // GO:0008237 // GO:0016787 // GO:0046872	metalloendopeptidase activity // protein binding // zinc ion binding // metalloendopeptidase activity // peptidase activity // metallopeptidase activity // hydrolase activity // metal ion binding	---	---	---	---	10	main
259	TC0500010540.hg.1	11.0069	11.1128	10.901	9.5559	9.88716	9.22465	-1.45099	0.0529292	0.168671	NM_001127671	LIFR	5p13-p12	NM_001127671	RefSeq	Homo sapiens leukemia inhibitory factor receptor alpha (LIFR), transcript variant 1, mRNA.	FALSE	Hs.133421	chr5	-	38474963	38608354	P42702	GO:0007166 // GO:0008284 // GO:0010656 // GO:0014070 // GO:0019221 // GO:0031100 // GO:0034097 // GO:0038165 // GO:0048812 // GO:0048861 // GO:0070120 // GO:0019221	cell surface receptor signaling pathway // positive regulation of cell proliferation // negative regulation of muscle cell apoptotic process // response to organic cyclic compound // cytokine-mediated signaling pathway // organ regeneration // response to cytokine // oncostatin-M-mediated signaling pathway // neuron projection morphogenesis // leukemia inhibitory factor signaling pathway // cilia…	GO:0005887 // GO:0043235 // GO:0070062 // GO:0005576 // GO:0005886 // GO:0016020 // GO:0016021	integral component of plasma membrane // receptor complex // extracellular exosome // extracellular region // plasma membrane // membrane // integral component of membrane	GO:0004897 // GO:0004923 // GO:0004924 // GO:0005127 // GO:0019838 // GO:0019955 // GO:0046982 // GO:0004896 // GO:0004923 // GO:0004923	ciliary neurotrophic factor receptor activity // leukemia inhibitory factor receptor activity // oncostatin-M receptor activity // ciliary neurotrophic factor receptor binding // growth factor binding // cytokine binding // protein heterodimerization activity // cytokine receptor activity // leukemia inhibitory factor receptor activity // leukemia inhibitory factor receptor activity	---	---	---	---	10	main
260	TC0500011208.hg.1	10.8334	11.0031	10.6636	9.78669	9.78322	9.79017	-1.04667	0.0253319	0.122077	NM_018268	WDR41	5q13.3	NM_018268	RefSeq	Homo sapiens WD repeat domain 41 (WDR41), mRNA.	FALSE	Hs.482573	chr5	-	77425970	77620611	Q9HAD4	---	---	GO:0005765	lysosomal membrane	---	---	---	---	---	---	10	main
261	TC0500011418.hg.1	11.9341	12.1826	11.6857	9.81924	9.79735	9.84113	-2.11486	0.0136247	0.0970668	NM_001131005	MEF2C	5q14.3	NM_001131005	RefSeq	Homo sapiens myocyte enhancer factor 2C (MEF2C), transcript variant 2, mRNA.	FALSE	Hs.649965	chr5	-	88717117	88904257	Q06413	GO:0000122 // GO:0000165 // GO:0000165 // GO:0001568 // GO:0001649 // GO:0001764 // GO:0001782 // GO:0001947 // GO:0001958 // GO:0001974 // GO:0002062 // GO:0002224 // GO:0002467 // GO:0002634 // GO:0002755 // GO:0002756 // GO:0003138 // GO:0003139 // GO:0003151 // GO:0003185 // GO:0003211 // GO:0006355 // GO:0006366 // GO:0006915 // GO:0006959 // GO:0007399 // GO:0007507 // GO:0007507 // GO:0007…	negative regulation of transcription from RNA polymerase II promoter // MAPK cascade // MAPK cascade // blood vessel development // osteoblast differentiation // neuron migration // B cell homeostasis // heart looping // endochondral ossification // blood vessel remodeling // chondrocyte differentiation // toll-like receptor signaling pathway // germinal center formation // regulation of germinal…	GO:0005634 // GO:0005654 // GO:0005654 // GO:0005737 // GO:0016607 // GO:0043231 // GO:0043234 // GO:0005634	nucleus // nucleoplasm // nucleoplasm // cytoplasm // nuclear speck // intracellular membrane-bounded organelle // protein complex // nucleus	GO:0000977 // GO:0000981 // GO:0000983 // GO:0000987 // GO:0001077 // GO:0003677 // GO:0003680 // GO:0003682 // GO:0003700 // GO:0003705 // GO:0005515 // GO:0033613 // GO:0035198 // GO:0044212 // GO:0046982 // GO:0003677 // GO:0043565 // GO:0046983	RNA polymerase II regulatory region sequence-specific DNA binding // RNA polymerase II transcription factor activity, sequence-specific DNA binding // transcription factor activity, RNA polymerase II core promoter sequence-specific // core promoter proximal region sequence-specific DNA binding // transcriptional activator activity, RNA polymerase II core promoter proximal region sequence-specific…	---	---	---	---	10	main
262	TC0500011448.hg.1	10.6599	10.4615	10.8582	7.80311	8.06723	7.53899	-2.85674	0.0131077	0.0958225	NM_020801	ARRDC3	5q14.3	NM_020801	RefSeq	Homo sapiens arrestin domain containing 3 (ARRDC3), mRNA.	FALSE	Hs.24684	chr5	-	91368724	91383359	Q96B67	GO:0001659 // GO:0031651 // GO:0043588 // GO:0044252 // GO:0051443 // GO:0060613 // GO:0071879 // GO:0090327	temperature homeostasis // negative regulation of heat generation // skin development // negative regulation of multicellular organismal metabolic process // positive regulation of ubiquitin-protein transferase activity // fat pad development // positive regulation of adrenergic receptor signaling pathway // negative regulation of locomotion involved in locomotory behavior	GO:0005768 // GO:0005886 // GO:0005737	endosome // plasma membrane // cytoplasm	GO:0005515 // GO:0031699	protein binding // beta-3 adrenergic receptor binding	---	---	---	---	10	main
263	TC0500011648.hg.1	13.1974	13.2604	13.1343	11.5516	11.5389	11.5642	-1.6458	0.00152387	0.059976	NM_001962	EFNA5	5q21	NM_001962	RefSeq	Homo sapiens ephrin-A5 (EFNA5), mRNA.	FALSE	Hs.288741	chr5	-	107376889	107670895	P52803	GO:0001934 // GO:0006915 // GO:0007171 // GO:0007399 // GO:0007411 // GO:0007411 // GO:0022407 // GO:0031290 // GO:0032956 // GO:0043087 // GO:0043087 // GO:0048013 // GO:0048013 // GO:0048668 // GO:0048672 // GO:0050731 // GO:0050919 // GO:0051893 // GO:0051965 // GO:0061178 // GO:0070507 // GO:0007275 // GO:0007399 // GO:0007411 // GO:0007411 // GO:0030154 // GO:0050731 // GO:0061178	positive regulation of protein phosphorylation // apoptotic process // activation of transmembrane receptor protein tyrosine kinase activity // nervous system development // axon guidance // axon guidance // regulation of cell-cell adhesion // retinal ganglion cell axon guidance // regulation of actin cytoskeleton organization // regulation of GTPase activity // regulation of GTPase activity // e…	GO:0005576 // GO:0005886 // GO:0005886 // GO:0005886 // GO:0005901 // GO:0031362 // GO:0005886 // GO:0005886 // GO:0016020 // GO:0031225	extracellular region // plasma membrane // plasma membrane // plasma membrane // caveola // anchored component of external side of plasma membrane // plasma membrane // plasma membrane // membrane // anchored component of membrane	GO:0005168 // GO:0005169 // GO:0005170 // GO:0030297 // GO:0045499 // GO:0046875	neurotrophin TRKA receptor binding // neurotrophin TRKB receptor binding // neurotrophin TRKC receptor binding // transmembrane receptor protein tyrosine kinase activator activity // chemorepellent activity // ephrin receptor binding	---	---	---	---	10	main
264	TC0500011705.hg.1	13.9773	14.1123	13.8423	11.251	11.5757	10.9263	-2.72628	0.0162297	0.103062	NM_001142474	NREP	5q22.1	NM_001142474	RefSeq	Homo sapiens neuronal regeneration related protein (NREP), transcript variant 2, mRNA.	FALSE	Hs.36053 // Hs.745061	chr5	-	111662621	111997464	Q16612	GO:0017015 // GO:0031103 // GO:0045664	regulation of transforming growth factor beta receptor signaling pathway // axon regeneration // regulation of neuron differentiation	GO:0005634 // GO:0005737	nucleus // cytoplasm	GO:0005515	protein binding	---	---	---	---	10	main
265	TC0500011775.hg.1	13.2193	13.1384	13.3001	8.70411	8.66048	8.74774	-4.51514	0.000413594	0.0485952	NM_001300780	SEMA6A	5q23.1	NM_001300780	RefSeq	Homo sapiens sema domain, transmembrane domain (TM), and cytoplasmic domain, (semaphorin) 6A (SEMA6A), transcript variant 1, mRNA.	FALSE	Hs.156967	chr5	-	116443555	116574934	Q9H2E6	GO:0001755 // GO:0006915 // GO:0007010 // GO:0007166 // GO:0007399 // GO:0007411 // GO:0007411 // GO:0009887 // GO:0048843 // GO:0050919 // GO:0071526 // GO:2001224 // GO:0001755 // GO:0007275 // GO:0007399 // GO:0030154 // GO:0048843 // GO:0050919 // GO:0071526 // GO:2001224 // GO:0001764 // GO:0007166 // GO:0051642 // GO:0071526 // GO:2001224	neural crest cell migration // apoptotic process // cytoskeleton organization // cell surface receptor signaling pathway // nervous system development // axon guidance // axon guidance // organ morphogenesis // negative regulation of axon extension involved in axon guidance // negative chemotaxis // semaphorin-plexin signaling pathway // positive regulation of neuron migration // neural crest cel…	GO:0005887 // GO:0016021 // GO:0030424 // GO:0005886 // GO:0005887 // GO:0016020 // GO:0016021 // GO:0005887	integral component of plasma membrane // integral component of membrane // axon // plasma membrane // integral component of plasma membrane // membrane // integral component of membrane // integral component of plasma membrane	GO:0005515 // GO:0030215 // GO:0045499 // GO:0030215 // GO:0045499 // GO:0004888 // GO:0030215	protein binding // semaphorin receptor binding // chemorepellent activity // semaphorin receptor binding // chemorepellent activity // transmembrane signaling receptor activity // semaphorin receptor binding	---	---	---	---	10	main
266	TC0500011896.hg.1	11.0083	10.8164	11.2002	8.79598	8.94691	8.64504	-2.21234	0.0119609	0.0933961	NM_020747	ZNF608	5q23.2	NM_020747	RefSeq	Homo sapiens zinc finger protein 608 (ZNF608), mRNA.	FALSE	Hs.266616	chr5	-	124636913	124748807	Q9ULD9	---	---	---	---	GO:0046872	metal ion binding	---	---	---	---	10	main
267	TC0500012497.hg.1	8.48042	8.53059	8.43024	7.46329	7.20295	7.72362	-1.01713	0.0617208	0.182598	NM_001252385	TNIP1	5q32-q33.1	NM_001252385	RefSeq	Homo sapiens TNFAIP3 interacting protein 1 (TNIP1), transcript variant 1, mRNA.	FALSE	Hs.355141	chr5	-	151029943	151093577	Q15025	GO:0002755 // GO:0006412 // GO:0006508 // GO:0006952 // GO:0006954 // GO:0007159 // GO:0009101 // GO:0043124 // GO:0045071 // GO:0045944 // GO:0050729 // GO:0070373 // GO:0085032	MyD88-dependent toll-like receptor signaling pathway // translation // proteolysis // defense response // inflammatory response // leukocyte cell-cell adhesion // glycoprotein biosynthetic process // negative regulation of I-kappaB kinase/NF-kappaB signaling // negative regulation of viral genome replication // positive regulation of transcription from RNA polymerase II promoter // positive regul…	GO:0005622 // GO:0005654 // GO:0005737 // GO:0005634 // GO:0005737	intracellular // nucleoplasm // cytoplasm // nucleus // cytoplasm	GO:0004843 // GO:0005515 // GO:0051019	ubiquitin-specific protease activity // protein binding // mitogen-activated protein kinase binding	---	---	---	---	10	main
268	TC0500012519.hg.1	13.8948	14.1223	13.6672	12.343	12.4289	12.2571	-1.55177	0.0236966	0.118634	NM_001309443	SPARC	5q31.3-q32	NM_001309443	RefSeq	Homo sapiens secreted protein, acidic, cysteine-rich (osteonectin) (SPARC), transcript variant 2, mRNA.	FALSE	Hs.111779	chr5	-	151661096	151687165	P09486	GO:0001503 // GO:0001937 // GO:0002576 // GO:0006898 // GO:0007165 // GO:0007507 // GO:0007596 // GO:0009629 // GO:0010288 // GO:0010595 // GO:0016525 // GO:0022604 // GO:0030168 // GO:0030198 // GO:0030324 // GO:0032496 // GO:0033591 // GO:0034097 // GO:0043434 // GO:0045471 // GO:0046686 // GO:0048839 // GO:0051384 // GO:0051591 // GO:0051592 // GO:0060348 // GO:0071363 // GO:0042060 // GO:0042…	ossification // negative regulation of endothelial cell proliferation // platelet degranulation // receptor-mediated endocytosis // signal transduction // heart development // blood coagulation // response to gravity // response to lead ion // positive regulation of endothelial cell migration // negative regulation of angiogenesis // regulation of cell morphogenesis // platelet activation // extr…	GO:0005576 // GO:0005576 // GO:0005604 // GO:0005615 // GO:0005737 // GO:0005739 // GO:0005886 // GO:0009986 // GO:0016363 // GO:0031091 // GO:0031092 // GO:0031093 // GO:0071682 // GO:0005576 // GO:0005578 // GO:0005622 // GO:0005634 // GO:0031988	extracellular region // extracellular region // basement membrane // extracellular space // cytoplasm // mitochondrion // plasma membrane // cell surface // nuclear matrix // platelet alpha granule // platelet alpha granule membrane // platelet alpha granule lumen // endocytic vesicle lumen // extracellular region // proteinaceous extracellular matrix // intracellular // nucleus // membrane-bound…	GO:0005509 // GO:0005515 // GO:0005518 // GO:0050840 // GO:0005509 // GO:0046872	calcium ion binding // protein binding // collagen binding // extracellular matrix binding // calcium ion binding // metal ion binding	---	---	---	---	10	main
269	TC0500012822.hg.1	10.875	10.8315	10.9185	9.62071	9.68724	9.55419	-1.25432	0.00399205	0.0708406	NM_152277	UBTD2	5q35.1	NM_152277	RefSeq	Homo sapiens ubiquitin domain containing 2 (UBTD2), mRNA.	FALSE	Hs.131570	chr5	-	172208175	172284071	Q8WUN7	---	---	GO:0005737	cytoplasm	GO:0005515	protein binding	---	---	---	---	10	main
270	TC0500012975.hg.1	13.4084	13.2246	13.5923	12.2229	12.0753	12.3706	-1.18551	0.037357	0.144279	NM_004395	DBN1	5q35.3	NM_004395	RefSeq	Homo sapiens drebrin 1 (DBN1), transcript variant 1, mRNA.	FALSE	Hs.130316	chr5	-	177456608	177474401	Q16643	GO:0007015 // GO:0010643 // GO:0010644 // GO:0032507 // GO:0048168 // GO:0050773 // GO:0061351 // GO:0007015 // GO:0007275 // GO:0007399 // GO:0030154 // GO:0048699	actin filament organization // cell communication by chemical coupling // cell communication by electrical coupling // maintenance of protein location in cell // regulation of neuronal synaptic plasticity // regulation of dendrite development // neural precursor cell proliferation // actin filament organization // multicellular organismal development // nervous system development // cell differen…	GO:0005737 // GO:0005886 // GO:0005921 // GO:0005938 // GO:0015629 // GO:0015629 // GO:0030425 // GO:0030426 // GO:0042641 // GO:0005622 // GO:0005737 // GO:0005911 // GO:0015629 // GO:0016020 // GO:0030054 // GO:0030426 // GO:0042995	cytoplasm // plasma membrane // gap junction // cell cortex // actin cytoskeleton // actin cytoskeleton // dendrite // growth cone // actomyosin // intracellular // cytoplasm // cell-cell junction // actin cytoskeleton // membrane // cell junction // growth cone // cell projection	GO:0003779 // GO:0005515 // GO:0005522 // GO:0003779 // GO:0003779 // GO:0005522	actin binding // protein binding // profilin binding // actin binding // actin binding // profilin binding	---	---	---	---	10	main
271	TC0500013100.hg.1	11.9445	11.9231	11.9659	10.251	10.5443	9.95769	-1.69352	0.0288579	0.128656	NM_002020	FLT4	5q35.3	NM_002020	RefSeq	Homo sapiens fms-related tyrosine kinase 4 (FLT4), transcript variant 2, mRNA.	FALSE	Hs.646917	chr5	-	180601506	180649624	P35916	GO:0001934 // GO:0001938 // GO:0001944 // GO:0001945 // GO:0001946 // GO:0001946 // GO:0002040 // GO:0007169 // GO:0008284 // GO:0008284 // GO:0010575 // GO:0010595 // GO:0018108 // GO:0035924 // GO:0035924 // GO:0038084 // GO:0038084 // GO:0038084 // GO:0038084 // GO:0043066 // GO:0043410 // GO:0046330 // GO:0046777 // GO:0048010 // GO:0048010 // GO:0048010 // GO:0048010 // GO:0048514 // GO:0060…	positive regulation of protein phosphorylation // positive regulation of endothelial cell proliferation // vasculature development // lymph vessel development // lymphangiogenesis // lymphangiogenesis // sprouting angiogenesis // transmembrane receptor protein tyrosine kinase signaling pathway // positive regulation of cell proliferation // positive regulation of cell proliferation // positive re…	GO:0005576 // GO:0005634 // GO:0005737 // GO:0005886 // GO:0005886 // GO:0005887 // GO:0043235 // GO:0005886 // GO:0005887 // GO:0016020 // GO:0016021	extracellular region // nucleus // cytoplasm // plasma membrane // plasma membrane // integral component of plasma membrane // receptor complex // plasma membrane // integral component of plasma membrane // membrane // integral component of membrane	GO:0004714 // GO:0005021 // GO:0005021 // GO:0005515 // GO:0005524 // GO:0019838 // GO:0019903 // GO:0000166 // GO:0004672 // GO:0004713 // GO:0004714 // GO:0004714 // GO:0005021 // GO:0005021 // GO:0016301 // GO:0016740	transmembrane receptor protein tyrosine kinase activity // vascular endothelial growth factor-activated receptor activity // vascular endothelial growth factor-activated receptor activity // protein binding // ATP binding // growth factor binding // protein phosphatase binding // nucleotide binding // protein kinase activity // protein tyrosine kinase activity // transmembrane receptor protein ty…	---	---	---	---	10	main
272	TC0500013217.hg.1	9.32918	9.4724	9.18596	8.16936	8.14407	8.19465	-1.15982	0.0153622	0.101159	NM_001308080	COMMD10	5q23.1	NM_001308080	RefSeq	Homo sapiens COMM domain containing 10 (COMMD10), transcript variant 2, mRNA.	FALSE	Hs.483136	chr5	+	116084976	116293290	Q9Y6G5	GO:0006351 // GO:0006355	transcription, DNA-templated // regulation of transcription, DNA-templated	GO:0005634 // GO:0005737	nucleus // cytoplasm	GO:0005515	protein binding	---	---	---	---	10	main
273	TC0500013241.hg.1	11.3913	11.5545	11.2281	9.91405	10.1012	9.72686	-1.47722	0.0271176	0.125518	NM_015669	PCDHB5	5q31	NM_015669	RefSeq	Homo sapiens protocadherin beta 5 (PCDHB5), mRNA.	FALSE	Hs.119693	chr5	+	141135206	141138625	Q9Y5E4	GO:0007156 // GO:0007268 // GO:0007416 // GO:0016339 // GO:0007155	homophilic cell adhesion via plasma membrane adhesion molecules // synaptic transmission // synapse assembly // calcium-dependent cell-cell adhesion via plasma membrane cell adhesion molecules // cell adhesion	GO:0005886 // GO:0016021 // GO:0016020 // GO:0016021	plasma membrane // integral component of membrane // membrane // integral component of membrane	GO:0005509	calcium ion binding	---	---	---	---	10	main
274	TC0500013242.hg.1	9.50799	9.30767	9.70832	8.35529	8.38934	8.32124	-1.1527	0.0296969	0.130273	NM_001303145	PCDHB6	5q31	NM_001303145	RefSeq	Homo sapiens protocadherin beta 6 (PCDHB6), transcript variant 2, mRNA.	FALSE	Hs.283085	chr5	+	141150022	141153287	Q9Y5E3	GO:0007155 // GO:0007156 // GO:0007268 // GO:0007399 // GO:0007416 // GO:0016339 // GO:0007155	cell adhesion // homophilic cell adhesion via plasma membrane adhesion molecules // synaptic transmission // nervous system development // synapse assembly // calcium-dependent cell-cell adhesion via plasma membrane cell adhesion molecules // cell adhesion	GO:0005887 // GO:0016021 // GO:0005886 // GO:0016020 // GO:0016021	integral component of plasma membrane // integral component of membrane // plasma membrane // membrane // integral component of membrane	GO:0005509	calcium ion binding	---	---	---	---	10	main
275	TC0500013247.hg.1	10.2536	10.2383	10.2689	7.82628	8.11271	7.53986	-2.42729	0.0136782	0.097164	NM_018934	PCDHB14	5q31	NM_018934	RefSeq	Homo sapiens protocadherin beta 14 (PCDHB14), mRNA.	FALSE	Hs.658497	chr5	+	141222326	141227759	Q9Y5E9	GO:0007156 // GO:0007268 // GO:0007416 // GO:0016339 // GO:0007155	homophilic cell adhesion via plasma membrane adhesion molecules // synaptic transmission // synapse assembly // calcium-dependent cell-cell adhesion via plasma membrane cell adhesion molecules // cell adhesion	GO:0005886 // GO:0016021 // GO:0016020 // GO:0016021	plasma membrane // integral component of membrane // membrane // integral component of membrane	GO:0005509 // GO:0005515	calcium ion binding // protein binding	---	---	---	---	10	main
276	TC0500013297.hg.1	10.058	10.0683	10.0477	8.07254	8.07194	8.07314	-1.98545	2.69243e-05	0.0483117	NM_001167595	AMACR	5p13	NM_001167595	RefSeq	Homo sapiens alpha-methylacyl-CoA racemase (AMACR), transcript variant 3, mRNA.	FALSE	Hs.508343	chr5	-	33986178	34008115	Q9UHK6	GO:0006699 // GO:0006699 // GO:0008206 // GO:0008206 // GO:0033540 // GO:0044255 // GO:0044281 // GO:0006631 // GO:0008152	bile acid biosynthetic process // bile acid biosynthetic process // bile acid metabolic process // bile acid metabolic process // fatty acid beta-oxidation using acyl-CoA oxidase // cellular lipid metabolic process // small molecule metabolic process // fatty acid metabolic process // metabolic process	GO:0005737 // GO:0005739 // GO:0005777 // GO:0005782 // GO:0005739 // GO:0005777 // GO:0016020 // GO:0016021	cytoplasm // mitochondrion // peroxisome // peroxisomal matrix // mitochondrion // peroxisome // membrane // integral component of membrane	GO:0005102 // GO:0008111 // GO:0008111 // GO:0003824 // GO:0008111 // GO:0016853	receptor binding // alpha-methylacyl-CoA racemase activity // alpha-methylacyl-CoA racemase activity // catalytic activity // alpha-methylacyl-CoA racemase activity // isomerase activity	---	---	---	---	10	main
277	TC0500013322.hg.1	10.2907	10.1982	10.3832	7.29753	7.34006	7.255	-2.99316	0.00115514	0.0574491	NM_022892	NAIP	5q13.2	NM_022892	RefSeq	Homo sapiens NLR family, apoptosis inhibitory protein (NAIP), transcript variant 2, mRNA.	FALSE	Hs.654500	chr5	-	71101256	71128756	Q13075	GO:0006954 // GO:0007399 // GO:0009966 // GO:0016567 // GO:0043066 // GO:0043154 // GO:0043200 // GO:0043524 // GO:0045087 // GO:0048678 // GO:0090307 // GO:1990001 // GO:0002376 // GO:0006915 // GO:0009966 // GO:0010466 // GO:0016567 // GO:0043066 // GO:0090307 // GO:1990001	inflammatory response // nervous system development // regulation of signal transduction // protein ubiquitination // negative regulation of apoptotic process // negative regulation of cysteine-type endopeptidase activity involved in apoptotic process // response to amino acid // negative regulation of neuron apoptotic process // innate immune response // response to axon injury // mitotic spindl…	GO:0005634 // GO:0005737 // GO:0005737 // GO:0005876 // GO:0016323 // GO:0043005 // GO:0043204 // GO:0070062 // GO:0005634 // GO:0005737 // GO:0005737 // GO:0005876 // GO:0043025	nucleus // cytoplasm // cytoplasm // spindle microtubule // basolateral plasma membrane // neuron projection // perikaryon // extracellular exosome // nucleus // cytoplasm // cytoplasm // spindle microtubule // neuronal cell body	GO:0004842 // GO:0005515 // GO:0005524 // GO:0043027 // GO:0046872 // GO:0000166 // GO:0004842 // GO:0004869 // GO:0005524 // GO:0030414 // GO:0043027	ubiquitin-protein transferase activity // protein binding // ATP binding // cysteine-type endopeptidase inhibitor activity involved in apoptotic process // metal ion binding // nucleotide binding // ubiquitin-protein transferase activity // cysteine-type endopeptidase inhibitor activity // ATP binding // peptidase inhibitor activity // cysteine-type endopeptidase inhibitor activity involved in ap…	---	---	---	---	10	main
278	TC0500013349.hg.1	11.5781	11.4126	11.7436	8.33269	8.34616	8.31921	-3.24543	0.00260638	0.0653513	NM_001999	FBN2	5q23-q31	NM_001999	RefSeq	Homo sapiens fibrillin 2 (FBN2), mRNA.	FALSE	Hs.519294	chr5	-	128257909	128538223	P35556	GO:0022617 // GO:0030198 // GO:0030326 // GO:0030501 // GO:0035583 // GO:0043010 // GO:0045669 // GO:0048048 // GO:0060346 // GO:0090287 // GO:0030501 // GO:0035108 // GO:0035583 // GO:0045669 // GO:0060346 // GO:0090287	extracellular matrix disassembly // extracellular matrix organization // embryonic limb morphogenesis // positive regulation of bone mineralization // sequestering of TGFbeta in extracellular matrix // camera-type eye development // positive regulation of osteoblast differentiation // embryonic eye morphogenesis // bone trabecula formation // regulation of cellular response to growth factor stimu…	GO:0001527 // GO:0001527 // GO:0005576 // GO:0031012 // GO:0005576 // GO:0005578	microfibril // microfibril // extracellular region // extracellular matrix // extracellular region // proteinaceous extracellular matrix	GO:0005509 // GO:0005515 // GO:0030023 // GO:0005201	calcium ion binding // protein binding // extracellular matrix constituent conferring elasticity // extracellular matrix structural constituent	---	---	---	---	10	main
279	TC0500013354.hg.1	10.4084	10.1217	10.6951	8.41305	8.54111	8.285	-1.99535	0.0238786	0.118958	NM_001017973	P4HA2	5q31	NM_001017973	RefSeq	Homo sapiens prolyl 4-hydroxylase, alpha polypeptide II (P4HA2), transcript variant 2, mRNA.	FALSE	Hs.519568	chr5	-	132191838	132228258	O15460	GO:0018401 // GO:0055114 // GO:0019511	peptidyl-proline hydroxylation to 4-hydroxy-L-proline // oxidation-reduction process // peptidyl-proline hydroxylation	GO:0005634 // GO:0005737 // GO:0005783 // GO:0005788 // GO:0016222 // GO:0043231 // GO:0005783	nucleus // cytoplasm // endoplasmic reticulum // endoplasmic reticulum lumen // procollagen-proline 4-dioxygenase complex // intracellular membrane-bounded organelle // endoplasmic reticulum	GO:0004656 // GO:0005506 // GO:0005515 // GO:0009055 // GO:0016702 // GO:0031418 // GO:0004656 // GO:0016491 // GO:0016705 // GO:0046872 // GO:0051213	procollagen-proline 4-dioxygenase activity // iron ion binding // protein binding // electron carrier activity // oxidoreductase activity, acting on single donors with incorporation of molecular oxygen, incorporation of two atoms of oxygen // L-ascorbic acid binding // procollagen-proline 4-dioxygenase activity // oxidoreductase activity // oxidoreductase activity, acting on paired donors, with i…	---	---	---	---	10	main
280	TC0500013387.hg.1	14.5829	14.534	14.6319	13.5642	13.4674	13.6611	-1.01869	0.0111628	0.0920174	NM_001025070	RPS14	5q31-q33	NM_001025070	RefSeq	Homo sapiens ribosomal protein S14 (RPS14), transcript variant 2, mRNA.	FALSE	Hs.744846	chr5	-	150444229	150449756	P62263	GO:0000028 // GO:0000028 // GO:0000122 // GO:0000184 // GO:0000462 // GO:0006412 // GO:0006412 // GO:0006412 // GO:0006413 // GO:0006414 // GO:0006415 // GO:0006417 // GO:0006614 // GO:0010467 // GO:0016032 // GO:0019058 // GO:0019083 // GO:0030218 // GO:0030490 // GO:0044267 // GO:0000462 // GO:0006412	ribosomal small subunit assembly // ribosomal small subunit assembly // negative regulation of transcription from RNA polymerase II promoter // nuclear-transcribed mRNA catabolic process, nonsense-mediated decay // maturation of SSU-rRNA from tricistronic rRNA transcript (SSU-rRNA, 5.8S rRNA, LSU-rRNA) // translation // translation // translation // translational initiation // translational elong…	GO:0005730 // GO:0005737 // GO:0005739 // GO:0005829 // GO:0005925 // GO:0016020 // GO:0022627 // GO:0070062 // GO:0005840 // GO:0030529	nucleolus // cytoplasm // mitochondrion // cytosol // focal adhesion // membrane // cytosolic small ribosomal subunit // extracellular exosome // ribosome // ribonucleoprotein complex	GO:0003723 // GO:0003735 // GO:0005515 // GO:0044822 // GO:0045182 // GO:0048027 // GO:0070181 // GO:0003735 // GO:0003735 // GO:0070181	RNA binding // structural constituent of ribosome // protein binding // poly(A) RNA binding // translation regulator activity // mRNA 5'-UTR binding // small ribosomal subunit rRNA binding // structural constituent of ribosome // structural constituent of ribosome // small ribosomal subunit rRNA binding	GenMAPP // GenMAPP // GenMAPP	Ribosomal_Proteins // Ribosomal_Proteins // mRNA_processing_binding_Reactome	---	---	10	main
281	TC0600006441.hg.1	9.77033	9.75661	9.78406	8.09353	7.93756	8.2495	-1.6768	0.00860685	0.0845666	NM_001286555	DUSP22	6p25.3	NM_001286555	RefSeq	Homo sapiens dual specificity phosphatase 22 (DUSP22), transcript variant 1, mRNA.	FALSE	Hs.29106	chr6	+	291630	351355	Q9NRW4	GO:0000122 // GO:0000188 // GO:0002710 // GO:0006470 // GO:0006915 // GO:0007179 // GO:0007275 // GO:0008283 // GO:0035335 // GO:0042127 // GO:0046330 // GO:0050860 // GO:0050868 // GO:0006470 // GO:0006470 // GO:0006470 // GO:0007179 // GO:0007179 // GO:0016311 // GO:0042127 // GO:0042127 // GO:0046330 // GO:0046330	negative regulation of transcription from RNA polymerase II promoter // inactivation of MAPK activity // negative regulation of T cell mediated immunity // protein dephosphorylation // apoptotic process // transforming growth factor beta receptor signaling pathway // multicellular organismal development // cell proliferation // peptidyl-tyrosine dephosphorylation // regulation of cell proliferati…	GO:0005634 // GO:0005737	nucleus // cytoplasm	GO:0004725 // GO:0008138 // GO:0004721 // GO:0008138 // GO:0008138 // GO:0016787 // GO:0016791	protein tyrosine phosphatase activity // protein tyrosine/serine/threonine phosphatase activity // phosphoprotein phosphatase activity // protein tyrosine/serine/threonine phosphatase activity // protein tyrosine/serine/threonine phosphatase activity // hydrolase activity // phosphatase activity	---	---	---	---	10	main
282	TC0600006659.hg.1	8.7527	8.81401	8.69139	7.36624	7.12795	7.60453	-1.38646	0.030081	0.130921	NM_001302777	BPHL	6p25	NM_001302777	RefSeq	Homo sapiens biphenyl hydrolase-like (serine hydrolase) (BPHL), transcript variant 3, mRNA.	FALSE	Hs.10136	chr6	+	3118374	3153578	Q86WA6	GO:0006520 // GO:0009636 // GO:0005975 // GO:0006281 // GO:0006284 // GO:0006974 // GO:0016045 // GO:0008152	cellular amino acid metabolic process // response to toxic substance // carbohydrate metabolic process // DNA repair // base-excision repair // cellular response to DNA damage stimulus // detection of bacterium // metabolic process	GO:0005739 // GO:0070062 // GO:0005739 // GO:0005634 // GO:0005634 // GO:0005654 // GO:0005654 // GO:0005737 // GO:0005737 // GO:0005737 // GO:0005759 // GO:0005829 // GO:0043231	mitochondrion // extracellular exosome // mitochondrion // nucleus // nucleus // nucleoplasm // nucleoplasm // cytoplasm // cytoplasm // cytoplasm // mitochondrial matrix // cytosol // intracellular membrane-bounded organelle	GO:0016787 // GO:0016787 // GO:0016787 // GO:0004649 // GO:0004649 // GO:0004649	hydrolase activity // hydrolase activity // hydrolase activity // poly(ADP-ribose) glycohydrolase activity // poly(ADP-ribose) glycohydrolase activity // poly(ADP-ribose) glycohydrolase activity	---	---	---	---	10	main
283	TC0600006808.hg.1	8.87772	8.6506	9.10482	7.30345	6.96456	7.64235	-1.57426	0.0610676	0.181648	NM_006567	FARS2	6p25.1	NM_006567	RefSeq	Homo sapiens phenylalanyl-tRNA synthetase 2, mitochondrial (FARS2), mRNA.	FALSE	Hs.484547	chr6	+	5261044	5771583	O95363	GO:0006418 // GO:0006432 // GO:0008033 // GO:0010467 // GO:0006412 // GO:0006418 // GO:0006432 // GO:0008033 // GO:0043039	tRNA aminoacylation for protein translation // phenylalanyl-tRNA aminoacylation // tRNA processing // gene expression // translation // tRNA aminoacylation for protein translation // phenylalanyl-tRNA aminoacylation // tRNA processing // tRNA aminoacylation	GO:0005737 // GO:0005739 // GO:0005759 // GO:0005737 // GO:0005737 // GO:0005739 // GO:0005739 // GO:0005759	cytoplasm // mitochondrion // mitochondrial matrix // cytoplasm // cytoplasm // mitochondrion // mitochondrion // mitochondrial matrix	GO:0000049 // GO:0000287 // GO:0004826 // GO:0005515 // GO:0005524 // GO:0000049 // GO:0000166 // GO:0004812 // GO:0004826 // GO:0016874	tRNA binding // magnesium ion binding // phenylalanine-tRNA ligase activity // protein binding // ATP binding // tRNA binding // nucleotide binding // aminoacyl-tRNA ligase activity // phenylalanine-tRNA ligase activity // ligase activity	HumanCyc	TRNA-CHARGING-PWY	---	---	10	main
284	TC0600006992.hg.1	9.02799	8.85044	9.20554	7.87498	7.79773	7.95222	-1.15301	0.0270619	0.125437	NM_001193267	SIRT5	6p23	NM_001193267	RefSeq	Homo sapiens sirtuin 5 (SIRT5), transcript variant 3, mRNA.	FALSE	Hs.567431 // Hs.594133	chr6	+	13574529	13615158	Q9NXA8	GO:0006342 // GO:0006471 // GO:0006476 // GO:0010566 // GO:0010667 // GO:0031667 // GO:0036046 // GO:0036047 // GO:0036048 // GO:0036049 // GO:0061698 // GO:0061699 // GO:2000378 // GO:0010566	chromatin silencing // protein ADP-ribosylation // protein deacetylation // regulation of ketone biosynthetic process // negative regulation of cardiac muscle cell apoptotic process // response to nutrient levels // protein demalonylation // peptidyl-lysine demalonylation // protein desuccinylation // peptidyl-lysine desuccinylation // protein deglutarylation // peptidyl-lysine deglutarylation //…	GO:0005634 // GO:0005739 // GO:0005743 // GO:0005758 // GO:0005759 // GO:0005829 // GO:0005634 // GO:0005737 // GO:0005739 // GO:0005758 // GO:0005759 // GO:0005829	nucleus // mitochondrion // mitochondrial inner membrane // mitochondrial intermembrane space // mitochondrial matrix // cytosol // nucleus // cytoplasm // mitochondrion // mitochondrial intermembrane space // mitochondrial matrix // cytosol	GO:0003950 // GO:0008270 // GO:0036054 // GO:0036055 // GO:0061697 // GO:0070403 // GO:0016787 // GO:0036054 // GO:0036055 // GO:0046872 // GO:0070403	NAD+ ADP-ribosyltransferase activity // zinc ion binding // protein-malonyllysine demalonylase activity // protein-succinyllysine desuccinylase activity // protein-glutaryllysine deglutarylase activity // NAD+ binding // hydrolase activity // protein-malonyllysine demalonylase activity // protein-succinyllysine desuccinylase activity // metal ion binding // NAD+ binding	---	---	---	---	10	main
285	TC0600007038.hg.1	10.2488	10.2078	10.2897	8.02427	8.20735	7.84118	-2.22451	0.00703768	0.0809134	NM_001267040	JARID2	6p24-p23	NM_001267040	RefSeq	Homo sapiens jumonji, AT rich interactive domain 2 (JARID2), transcript variant 2, mRNA.	FALSE	Hs.269059	chr6	+	15245975	15522042	Q92833	GO:0000122 // GO:0001889 // GO:0006351 // GO:0007417 // GO:0008285 // GO:0010467 // GO:0016568 // GO:0031061 // GO:0040029 // GO:0045814 // GO:0045892 // GO:0048536 // GO:0048538 // GO:0048863 // GO:0051574 // GO:0006355 // GO:0007275 // GO:0030154 // GO:0031061 // GO:0042127 // GO:0045892 // GO:0048863 // GO:0051574	negative regulation of transcription from RNA polymerase II promoter // liver development // transcription, DNA-templated // central nervous system development // negative regulation of cell proliferation // gene expression // chromatin modification // negative regulation of histone methylation // regulation of gene expression, epigenetic // negative regulation of gene expression, epigenetic // n…	GO:0005634 // GO:0005654 // GO:0035097 // GO:0035098 // GO:0005634 // GO:0035097	nucleus // nucleoplasm // histone methyltransferase complex // ESC/E(Z) complex // nucleus // histone methyltransferase complex	GO:0000977 // GO:0001227 // GO:0003682 // GO:0032452 // GO:0003677 // GO:0003682	RNA polymerase II regulatory region sequence-specific DNA binding // transcriptional repressor activity, RNA polymerase II transcription regulatory region sequence-specific binding // chromatin binding // histone demethylase activity // DNA binding // chromatin binding	---	---	---	---	10	main
286	TC0600007087.hg.1	11.4079	11.3481	11.4676	7.54252	7.53666	7.54837	-3.86535	0.000241193	0.0485952	NM_006366	CAP2	6p22.3	NM_006366	RefSeq	Homo sapiens CAP, adenylate cyclase-associated protein, 2 (yeast) (CAP2), mRNA.	FALSE	Hs.132902	chr6	+	17393216	17557792	P40123	GO:0007010 // GO:0007163 // GO:0007165 // GO:0007190 // GO:0007411 // GO:0000902	cytoskeleton organization // establishment or maintenance of cell polarity // signal transduction // activation of adenylate cyclase activity // axon guidance // cell morphogenesis	GO:0005886 // GO:0097481 // GO:0016020	plasma membrane // neuronal postsynaptic density // membrane	GO:0003779 // GO:0005515	actin binding // protein binding	---	---	---	---	10	main
287	TC0600007158.hg.1	10.6669	10.5798	10.7541	8.20958	7.99056	8.4286	-2.45736	0.00907631	0.0857609	NM_003107	SOX4	6p22.3	NM_003107	RefSeq	Homo sapiens SRY (sex determining region Y)-box 4 (SOX4), mRNA.	FALSE	Hs.643910	chr6	+	21592769	21598619	Q06945	GO:0001501 // GO:0001841 // GO:0002328 // GO:0003183 // GO:0003211 // GO:0003215 // GO:0003289 // GO:0003357 // GO:0006355 // GO:0006366 // GO:0006977 // GO:0007507 // GO:0008284 // GO:0008285 // GO:0014009 // GO:0021510 // GO:0021522 // GO:0021782 // GO:0030177 // GO:0030217 // GO:0031018 // GO:0031397 // GO:0031647 // GO:0032024 // GO:0035019 // GO:0035910 // GO:0042593 // GO:0042769 // GO:0043…	skeletal system development // neural tube formation // pro-B cell differentiation // mitral valve morphogenesis // cardiac ventricle formation // cardiac right ventricle morphogenesis // atrial septum primum morphogenesis // noradrenergic neuron differentiation // regulation of transcription, DNA-templated // transcription from RNA polymerase II promoter // DNA damage response, signal transducti…	GO:0005634 // GO:0005654 // GO:0005654 // GO:0005737 // GO:0005739 // GO:0044798 // GO:0005634	nucleus // nucleoplasm // nucleoplasm // cytoplasm // mitochondrion // nuclear transcription factor complex // nucleus	GO:0000976 // GO:0001046 // GO:0001071 // GO:0001077 // GO:0001105 // GO:0003700 // GO:0005515 // GO:0046982 // GO:0000976 // GO:0000981 // GO:0001105 // GO:0003677 // GO:0003700	transcription regulatory region sequence-specific DNA binding // core promoter sequence-specific DNA binding // nucleic acid binding transcription factor activity // transcriptional activator activity, RNA polymerase II core promoter proximal region sequence-specific binding // RNA polymerase II transcription coactivator activity // transcription factor activity, sequence-specific DNA binding // …	---	---	---	---	10	main
288	TC0600007301.hg.1	9.43561	8.97169	9.89953	7.25361	7.34054	7.16669	-2.182	0.0437434	0.154716	NM_001197246	BTN3A2	6p22.1	NM_001197246	RefSeq	Homo sapiens butyrophilin, subfamily 3, member A2 (BTN3A2), transcript variant 2, mRNA.	FALSE	Hs.376046	chr6	+	26365159	26378320	P78410	GO:0002456 // GO:0072643 // GO:0002250 // GO:0002376	T cell mediated immunity // interferon-gamma secretion // adaptive immune response // immune system process	GO:0005886 // GO:0016020 // GO:0016021 // GO:0005886 // GO:0016020	plasma membrane // membrane // integral component of membrane // plasma membrane // membrane	---	---	---	---	---	---	10	main
289	TC0600007303.hg.1	8.29634	7.9171	8.67558	7.03811	7.16393	6.91229	-1.25823	0.0877727	0.221901	NM_001145008	BTN3A1	6p22.1	NM_001145008	RefSeq	Homo sapiens butyrophilin, subfamily 3, member A1 (BTN3A1), transcript variant 3, mRNA.	FALSE	Hs.191510	chr6	+	26402237	26415216	O00481	GO:0002250 // GO:0050663 // GO:0050798 // GO:0050852 // GO:0072643 // GO:0002376	adaptive immune response // cytokine secretion // activated T cell proliferation // T cell receptor signaling pathway // interferon-gamma secretion // immune system process	GO:0005886 // GO:0016021 // GO:0005886 // GO:0016020	plasma membrane // integral component of membrane // plasma membrane // membrane	GO:0005515	protein binding	---	---	---	---	10	main
290	TC0600007480.hg.1	8.91971	8.94676	8.89266	7.1265	7.30187	6.95114	-1.79321	0.00964938	0.0872731	NM_001098478	HLA-F	6p21.3	NM_001098478	RefSeq	Homo sapiens major histocompatibility complex, class I, F (HLA-F), transcript variant 3, mRNA.	FALSE	Hs.519972	chr6	+	29722775	29738528	P30511	GO:0002474 // GO:0002474 // GO:0002479 // GO:0002480 // GO:0019221 // GO:0042590 // GO:0050776 // GO:0060333 // GO:0060337 // GO:0002376 // GO:0002474 // GO:0002474 // GO:0006955	antigen processing and presentation of peptide antigen via MHC class I // antigen processing and presentation of peptide antigen via MHC class I // antigen processing and presentation of exogenous peptide antigen via MHC class I, TAP-dependent // antigen processing and presentation of exogenous peptide antigen via MHC class I, TAP-independent // cytokine-mediated signaling pathway // antigen proc…	GO:0000139 // GO:0005783 // GO:0005886 // GO:0005886 // GO:0009986 // GO:0012507 // GO:0016020 // GO:0030670 // GO:0031901 // GO:0042612 // GO:0071556 // GO:0005886 // GO:0016020 // GO:0016021	Golgi membrane // endoplasmic reticulum // plasma membrane // plasma membrane // cell surface // ER to Golgi transport vesicle membrane // membrane // phagocytic vesicle membrane // early endosome membrane // MHC class I protein complex // integral component of lumenal side of endoplasmic reticulum membrane // plasma membrane // membrane // integral component of membrane	GO:0005102 // GO:0042605 // GO:0046978 // GO:0046979 // GO:0005102 // GO:0042605 // GO:0042605	receptor binding // peptide antigen binding // TAP1 binding // TAP2 binding // receptor binding // peptide antigen binding // peptide antigen binding	GenMAPP	Proteasome_Degradation	---	---	10	main
291	TC0600007518.hg.1	10.6314	10.6376	10.6253	9.15783	9.35868	8.95697	-1.47362	0.0180914	0.107256	NR_027822	HLA-L	6p21.3	NR_027822	RefSeq	Homo sapiens major histocompatibility complex, class I, L (pseudogene) (HLA-L), non-coding RNA.	FALSE	Hs.656020	chr6	+	30259562	30304135	Q6ZSK9	GO:0006955	immune response	GO:0016020 // GO:0016021	membrane // integral component of membrane	---	---	---	---	---	---	10	main
292	TC0600007613.hg.1	13.2133	12.6248	13.8019	11.7853	11.7411	11.8295	-1.428	0.136667	0.288287	NM_005345	HSPA1A	6p21.3	NM_005345	RefSeq	Homo sapiens heat shock 70kDa protein 1A (HSPA1A), mRNA.	FALSE	Hs.274402 // Hs.702139	chr6	+	31815464	31817946	P0DMV8	GO:0010467 // GO:0010628 // GO:0010941 // GO:0031397 // GO:0032757 // GO:0034599 // GO:0034605 // GO:0034605 // GO:0042026 // GO:0043488 // GO:0046034 // GO:0046718 // GO:0050821 // GO:0050821 // GO:0051092 // GO:0060548 // GO:0070370 // GO:0070434 // GO:0090084 // GO:1900034 // GO:1901029 // GO:1902236 // GO:1902380 // GO:1903265 // GO:1904722 // GO:2001240 // GO:0060548	gene expression // positive regulation of gene expression // regulation of cell death // negative regulation of protein ubiquitination // positive regulation of interleukin-8 production // cellular response to oxidative stress // cellular response to heat // cellular response to heat // protein refolding // regulation of mRNA stability // ATP metabolic process // viral entry into host cell // pro…	GO:0000151 // GO:0005654 // GO:0005737 // GO:0005814 // GO:0005829 // GO:0005829 // GO:0005925 // GO:0016234 // GO:0048471 // GO:0072562 // GO:0005737 // GO:0070062	ubiquitin ligase complex // nucleoplasm // cytoplasm // centriole // cytosol // cytosol // focal adhesion // inclusion body // perinuclear region of cytoplasm // blood microparticle // cytoplasm // extracellular exosome	GO:0001618 // GO:0001664 // GO:0005102 // GO:0005515 // GO:0005524 // GO:0016887 // GO:0019899 // GO:0031072 // GO:0031625 // GO:0042623 // GO:0044183 // GO:0051082 // GO:0051082 // GO:0055131 // GO:0000166 // GO:0005524	virus receptor activity // G-protein coupled receptor binding // receptor binding // protein binding // ATP binding // ATPase activity // enzyme binding // heat shock protein binding // ubiquitin protein ligase binding // ATPase activity, coupled // protein binding involved in protein folding // unfolded protein binding // unfolded protein binding // C3HC4-type RING finger domain binding // nucle…	---	---	---	---	10	main
293	TC0600007616.hg.1	12.7724	12.324	13.2209	11.6278	11.6883	11.5674	-1.14461	0.127158	0.276603	ENST00000375650	HSPA1B	6p21.3	ENST00000375650	ENSEMBL	heat shock 70kDa protein 1B [gene_biotype:protein_coding transcript_biotype:protein_coding]	FALSE	Hs.719966	chr6	+	31827735	31830255	P0DMV9	GO:0010628 // GO:0010941 // GO:0031397 // GO:0032757 // GO:0034599 // GO:0034605 // GO:0034605 // GO:0042026 // GO:0046034 // GO:0046718 // GO:0050821 // GO:0050821 // GO:0051092 // GO:0060548 // GO:0060548 // GO:0070370 // GO:0070434 // GO:0090084 // GO:1900034 // GO:1903265 // GO:2001240	positive regulation of gene expression // regulation of cell death // negative regulation of protein ubiquitination // positive regulation of interleukin-8 production // cellular response to oxidative stress // cellular response to heat // cellular response to heat // protein refolding // ATP metabolic process // viral entry into host cell // protein stabilization // protein stabilization // posi…	GO:0000151 // GO:0005654 // GO:0005737 // GO:0005814 // GO:0005829 // GO:0005829 // GO:0005925 // GO:0016234 // GO:0048471 // GO:0072562 // GO:0005737	ubiquitin ligase complex // nucleoplasm // cytoplasm // centriole // cytosol // cytosol // focal adhesion // inclusion body // perinuclear region of cytoplasm // blood microparticle // cytoplasm	GO:0001618 // GO:0001664 // GO:0005102 // GO:0005515 // GO:0005524 // GO:0016887 // GO:0019899 // GO:0031072 // GO:0031625 // GO:0042623 // GO:0044183 // GO:0051082 // GO:0051082 // GO:0055131 // GO:0000166 // GO:0005524	virus receptor activity // G-protein coupled receptor binding // receptor binding // protein binding // ATP binding // ATPase activity // enzyme binding // heat shock protein binding // ubiquitin protein ligase binding // ATPase activity, coupled // protein binding involved in protein folding // unfolded protein binding // unfolded protein binding // C3HC4-type RING finger domain binding // nucle…	---	---	Pfam	IPR013126	10	main
294	TC0600007677.hg.1	11.7316	11.4102	12.0528	7.56662	7.58062	7.55262	-4.16493	0.00590954	0.076888	NM_002121	HLA-DPB1	6p21.3	NM_002121	RefSeq	Homo sapiens major histocompatibility complex, class II, DP beta 1 (HLA-DPB1), mRNA.	FALSE	Hs.485130	chr6	+	33075926	33089696	P04440	GO:0019221 // GO:0019886 // GO:0019886 // GO:0031295 // GO:0032729 // GO:0042102 // GO:0050852 // GO:0050870 // GO:0060333 // GO:0002376 // GO:0002504 // GO:0006955 // GO:0019882 // GO:0007165	cytokine-mediated signaling pathway // antigen processing and presentation of exogenous peptide antigen via MHC class II // antigen processing and presentation of exogenous peptide antigen via MHC class II // T cell costimulation // positive regulation of interferon-gamma production // positive regulation of T cell proliferation // T cell receptor signaling pathway // positive regulation of T cel…	GO:0000139 // GO:0005765 // GO:0005886 // GO:0009986 // GO:0010008 // GO:0012507 // GO:0016020 // GO:0030658 // GO:0030666 // GO:0030669 // GO:0032588 // GO:0042613 // GO:0071556 // GO:0005764 // GO:0005765 // GO:0005768 // GO:0005783 // GO:0005789 // GO:0005794 // GO:0005886 // GO:0016020 // GO:0016021 // GO:0042613	Golgi membrane // lysosomal membrane // plasma membrane // cell surface // endosome membrane // ER to Golgi transport vesicle membrane // membrane // transport vesicle membrane // endocytic vesicle membrane // clathrin-coated endocytic vesicle membrane // trans-Golgi network membrane // MHC class II protein complex // integral component of lumenal side of endoplasmic reticulum membrane // lysosom…	GO:0042605 // GO:0005515 // GO:0032395	peptide antigen binding // protein binding // MHC class II receptor activity	---	---	---	---	10	main
295	TC0600007748.hg.1	13.6203	13.5749	13.6656	12.1667	12.0308	12.3026	-1.45359	0.0095741	0.0872623	NM_002131	HMGA1	6p21	NM_002131	RefSeq	Homo sapiens high mobility group AT-hook 1 (HMGA1), transcript variant 2, mRNA.	FALSE	Hs.518805 // Hs.703764	chr6	+	34236800	34246231	P17096	GO:0006268 // GO:0006284 // GO:0006337 // GO:0006355 // GO:0006366 // GO:0006461 // GO:0008285 // GO:0009615 // GO:0016032 // GO:0031936 // GO:0035986 // GO:0045892 // GO:0045893 // GO:0045944 // GO:0075713 // GO:0090402 // GO:2000774 // GO:0006351 // GO:0006355 // GO:0016032	DNA unwinding involved in DNA replication // base-excision repair // nucleosome disassembly // regulation of transcription, DNA-templated // transcription from RNA polymerase II promoter // protein complex assembly // negative regulation of cell proliferation // response to virus // viral process // negative regulation of chromatin silencing // senescence-associated heterochromatin focus assembly…	GO:0005634 // GO:0005654 // GO:0005667 // GO:0005829 // GO:0005925 // GO:0035985 // GO:0090575 // GO:0000785 // GO:0005634 // GO:0005694	nucleus // nucleoplasm // transcription factor complex // cytosol // focal adhesion // senescence-associated heterochromatin focus // RNA polymerase II transcription factor complex // chromatin // nucleus // chromosome	GO:0001205 // GO:0003677 // GO:0003680 // GO:0003680 // GO:0003682 // GO:0003700 // GO:0003906 // GO:0005515 // GO:0008134 // GO:0019899 // GO:0030374 // GO:0042974 // GO:0042975 // GO:0046965 // GO:0051575 // GO:0003677 // GO:0003700	transcriptional activator activity, RNA polymerase II distal enhancer sequence-specific binding // DNA binding // AT DNA binding // AT DNA binding // chromatin binding // transcription factor activity, sequence-specific DNA binding // DNA-(apurinic or apyrimidinic site) lyase activity // protein binding // transcription factor binding // enzyme binding // ligand-dependent nuclear receptor transcr…	---	---	---	---	10	main
296	TC0600007792.hg.1	11.1705	11.098	11.2431	8.72796	8.68059	8.77534	-2.44257	0.00125614	0.0574491	NM_001171818	PPARD	6p21.2	NM_001171818	RefSeq	Homo sapiens peroxisome proliferator-activated receptor delta (PPARD), transcript variant 3, mRNA.	FALSE	Hs.696032	chr6	+	35342558	35428191	Q03181	GO:0000122 // GO:0006006 // GO:0006091 // GO:0006357 // GO:0006367 // GO:0006629 // GO:0006635 // GO:0006635 // GO:0006915 // GO:0007566 // GO:0008203 // GO:0008283 // GO:0008283 // GO:0008366 // GO:0009062 // GO:0010467 // GO:0014068 // GO:0014842 // GO:0015758 // GO:0015908 // GO:0030154 // GO:0030522 // GO:0030522 // GO:0031589 // GO:0042060 // GO:0043401 // GO:0043415 // GO:0043616 // GO:0045…	negative regulation of transcription from RNA polymerase II promoter // glucose metabolic process // generation of precursor metabolites and energy // regulation of transcription from RNA polymerase II promoter // transcription initiation from RNA polymerase II promoter // lipid metabolic process // fatty acid beta-oxidation // fatty acid beta-oxidation // apoptotic process // embryo implantation…	GO:0005634 // GO:0005654 // GO:0005634	nucleus // nucleoplasm // nucleus	GO:0003677 // GO:0003700 // GO:0003700 // GO:0003707 // GO:0004879 // GO:0005515 // GO:0008144 // GO:0008270 // GO:0008289 // GO:0043565 // GO:0046982 // GO:0070539 // GO:0003677 // GO:0003700 // GO:0003707 // GO:0004879 // GO:0046872	DNA binding // transcription factor activity, sequence-specific DNA binding // transcription factor activity, sequence-specific DNA binding // steroid hormone receptor activity // RNA polymerase II transcription factor activity, ligand-activated sequence-specific DNA binding // protein binding // drug binding // zinc ion binding // lipid binding // sequence-specific DNA binding // protein heterod…	GenMAPP	Nuclear_Receptors	---	---	10	main
297	TC0600007800.hg.1	14.8551	14.6605	15.0497	13.6172	13.6341	13.6003	-1.23793	0.0240052	0.119223	NM_007104	RPL10A	6p21.31	NM_007104	RefSeq	Homo sapiens ribosomal protein L10a (RPL10A), mRNA.	FALSE	Hs.148340 // Hs.546269	chr6	+	35468401	35470785	P62906	GO:0000184 // GO:0006412 // GO:0006412 // GO:0006413 // GO:0006414 // GO:0006415 // GO:0006614 // GO:0010467 // GO:0016032 // GO:0019058 // GO:0019083 // GO:0044267 // GO:0006412	nuclear-transcribed mRNA catabolic process, nonsense-mediated decay // translation // translation // translational initiation // translational elongation // translational termination // SRP-dependent cotranslational protein targeting to membrane // gene expression // viral process // viral life cycle // viral transcription // cellular protein metabolic process // translation	GO:0005634 // GO:0005730 // GO:0005737 // GO:0005739 // GO:0005829 // GO:0005925 // GO:0016020 // GO:0022625 // GO:0070062 // GO:0005840 // GO:0015934 // GO:0030529	nucleus // nucleolus // cytoplasm // mitochondrion // cytosol // focal adhesion // membrane // cytosolic large ribosomal subunit // extracellular exosome // ribosome // large ribosomal subunit // ribonucleoprotein complex	GO:0003735 // GO:0005515 // GO:0044822 // GO:0003723 // GO:0003735	structural constituent of ribosome // protein binding // poly(A) RNA binding // RNA binding // structural constituent of ribosome	---	---	---	---	10	main
298	TC0600007832.hg.1	9.30652	9.21627	9.39677	7.80801	7.81754	7.79848	-1.49851	0.00364771	0.0695579	NM_015695	BRPF3	6p21	NM_015695	RefSeq	Homo sapiens bromodomain and PHD finger containing, 3 (BRPF3), mRNA.	FALSE	Hs.520096	chr6	+	36196744	36232790	Q9ULD4	GO:0002576 // GO:0007596 // GO:0030168 // GO:0043966 // GO:0016568	platelet degranulation // blood coagulation // platelet activation // histone H3 acetylation // chromatin modification	GO:0005576 // GO:0005829 // GO:0070776	extracellular region // cytosol // MOZ/MORF histone acetyltransferase complex	GO:0005515 // GO:0008270 // GO:0046872	protein binding // zinc ion binding // metal ion binding	---	---	---	---	10	main
299	TC0600009206.hg.1	12.8327	12.8117	12.8536	11.7309	11.7915	11.6703	-1.10177	0.00336712	0.0685524	NM_002356	MARCKS	6q22.2	NM_002356	RefSeq	Homo sapiens myristoylated alanine-rich protein kinase C substrate (MARCKS), mRNA.	FALSE	Hs.519909 // Hs.712658	chr6	+	113857335	113863475	P29966	GO:0006112 // GO:0044281 // GO:0050796	energy reserve metabolic process // small molecule metabolic process // regulation of insulin secretion	GO:0005813 // GO:0005886 // GO:0005925 // GO:0005938 // GO:0015629 // GO:0042585 // GO:0070062 // GO:0005737 // GO:0005856 // GO:0016020	centrosome // plasma membrane // focal adhesion // cell cortex // actin cytoskeleton // germinal vesicle // extracellular exosome // cytoplasm // cytoskeleton // membrane	GO:0005080 // GO:0005516 // GO:0051015 // GO:0003779 // GO:0005516	protein kinase C binding // calmodulin binding // actin filament binding // actin binding // calmodulin binding	---	---	---	---	10	main
300	TC0600009712.hg.1	12.5441	12.574	12.5142	11.5227	11.3081	11.7373	-1.0214	0.0421809	0.152525	NM_007124	UTRN	6q24	NM_007124	RefSeq	Homo sapiens utrophin (UTRN), mRNA.	FALSE	Hs.133135	chr6	+	144285155	144853034	P46939	GO:0001954 // GO:0006936 // GO:0007517 // GO:2000649	positive regulation of cell-matrix adhesion // muscle contraction // muscle organ development // regulation of sodium ion transmembrane transporter activity	GO:0005654 // GO:0005737 // GO:0005856 // GO:0005886 // GO:0016010 // GO:0016020 // GO:0030054 // GO:0030175 // GO:0031527 // GO:0031594 // GO:0042383 // GO:0043234 // GO:0045211 // GO:0070062 // GO:0070938 // GO:0005737 // GO:0005856 // GO:0005886 // GO:0005886 // GO:0016020 // GO:0045202	nucleoplasm // cytoplasm // cytoskeleton // plasma membrane // dystrophin-associated glycoprotein complex // membrane // cell junction // filopodium // filopodium membrane // neuromuscular junction // sarcolemma // protein complex // postsynaptic membrane // extracellular exosome // contractile ring // cytoplasm // cytoskeleton // plasma membrane // plasma membrane // membrane // synapse	GO:0003779 // GO:0005178 // GO:0005515 // GO:0008270 // GO:0017166 // GO:0019901 // GO:0003779 // GO:0046872	actin binding // integrin binding // protein binding // zinc ion binding // vinculin binding // protein kinase binding // actin binding // metal ion binding	---	---	---	---	10	main
301	TC0600009862.hg.1	13.7338	13.778	13.6895	12.0917	12.1784	12.005	-1.64205	0.00349835	0.0689054	NM_005100	AKAP12	6q24-q25	NM_005100	RefSeq	Homo sapiens A kinase (PRKA) anchor protein 12 (AKAP12), transcript variant 1, mRNA.	FALSE	Hs.371240	chr6	+	151239999	151358561	Q02952	GO:0006605 // GO:0007186 // GO:0010739 // GO:0030819 // GO:0090036 // GO:0007165 // GO:0010739	protein targeting // G-protein coupled receptor signaling pathway // positive regulation of protein kinase A signaling // positive regulation of cAMP biosynthetic process // regulation of protein kinase C signaling // signal transduction // positive regulation of protein kinase A signaling	GO:0005737 // GO:0005856 // GO:0005886 // GO:0005925 // GO:0005938 // GO:0005737 // GO:0005737 // GO:0016020 // GO:0005622	cytoplasm // cytoskeleton // plasma membrane // focal adhesion // cell cortex // cytoplasm // cytoplasm // membrane // intracellular	GO:0005515 // GO:0008179 // GO:0051018 // GO:0051018	protein binding // adenylate cyclase binding // protein kinase A binding // protein kinase A binding	GenMAPP	G_Protein_Signaling	---	---	10	main
302	TC0600010121.hg.1	13.457	13.5347	13.3794	12.4372	12.4486	12.4258	-1.01987	0.00587146	0.0767687	NM_001301085	QKI	6q26	NM_001301085	RefSeq	Homo sapiens QKI, KH domain containing, RNA binding (QKI), transcript variant 5, mRNA.	FALSE	Hs.510324	chr6	+	163414000	163578596	Q96PU8	GO:0001570 // GO:0006397 // GO:0007286 // GO:0008380 // GO:0010628 // GO:0042552 // GO:0042692 // GO:0042759 // GO:0051028 // GO:0061158 // GO:0006417 // GO:0006810 // GO:0007275 // GO:0008366 // GO:0030154	vasculogenesis // mRNA processing // spermatid development // RNA splicing // positive regulation of gene expression // myelination // muscle cell differentiation // long-chain fatty acid biosynthetic process // mRNA transport // 3'-UTR-mediated mRNA destabilization // regulation of translation // transport // multicellular organismal development // axon ensheathment // cell differentiation	GO:0005634 // GO:0005737	nucleus // cytoplasm	GO:0003729 // GO:0005515 // GO:0017124 // GO:0044822 // GO:0003676 // GO:0003723	mRNA binding // protein binding // SH3 domain binding // poly(A) RNA binding // nucleic acid binding // RNA binding	---	---	---	---	10	main
303	TC0600010235.hg.1	11.3074	11.3821	11.2328	7.79928	7.74324	7.85532	-3.50817	0.000707094	0.0536289	NM_001040000	MLLT4	6q27	NM_001040000	RefSeq	Homo sapiens myeloid/lymphoid or mixed-lineage leukemia; translocated to, 4 (MLLT4), transcript variant 2, mRNA.	FALSE	Hs.614974	chr6	+	167826922	167972023	P55196	GO:0007155 // GO:0007165 // GO:0007267 // GO:0034329 // GO:0034332 // GO:0043547 // GO:0045216 // GO:0090557 // GO:0007155 // GO:0007165	cell adhesion // signal transduction // cell-cell signaling // cell junction assembly // adherens junction organization // positive regulation of GTPase activity // cell-cell junction organization // establishment of endothelial intestinal barrier // cell adhesion // signal transduction	GO:0005654 // GO:0005737 // GO:0005829 // GO:0005886 // GO:0005911 // GO:0005912 // GO:0030054 // GO:0030054	nucleoplasm // cytoplasm // cytosol // plasma membrane // cell-cell junction // adherens junction // cell junction // cell junction	GO:0005515 // GO:0008022 // GO:0017016	protein binding // protein C-terminus binding // Ras GTPase binding	---	---	---	---	10	main
304	TC0600010936.hg.1	10.5051	10.9628	10.0473	7.02746	6.74342	7.3115	-3.47762	0.0231647	0.11764	hsa_circ_0001579	ATXN1	---	hsa_circ_0001579	circbase	Memczak2013 ALT_ACCEPTOR, ALT_DONOR, coding, INTERNAL, intronic best transcript NM_000332	FALSE	---	chr6	-	16707254	16707442	---	---	---	---	---	---	---	---	---	---	---	6	main
305	TC0600010960.hg.1	12.4488	12.437	12.4606	11.1654	11.3752	10.9555	-1.28339	0.0257928	0.122888	NM_000367	TPMT	6p22.3	NM_000367	RefSeq	Homo sapiens thiopurine S-methyltransferase (TPMT), mRNA.	FALSE	Hs.444319	chr6	-	18128311	18155165	P51580	GO:0006139 // GO:0006805 // GO:0032259 // GO:0044281 // GO:0032259	nucleobase-containing compound metabolic process // xenobiotic metabolic process // methylation // small molecule metabolic process // methylation	GO:0005829 // GO:0070062 // GO:0005737	cytosol // extracellular exosome // cytoplasm	GO:0008119 // GO:0008119 // GO:0008168 // GO:0008757 // GO:0016740	thiopurine S-methyltransferase activity // thiopurine S-methyltransferase activity // methyltransferase activity // S-adenosylmethionine-dependent methyltransferase activity // transferase activity	---	---	---	---	10	main
306	TC0600011134.hg.1	12.0406	11.8632	12.2179	10.791	10.9804	10.6017	-1.24954	0.0405081	0.149921	NM_003539	HIST1H4D	6p22.2	NM_003539	RefSeq	Homo sapiens histone cluster 1, H4d (HIST1H4D), mRNA.	FALSE	Hs.248179	chr6	-	26188710	26189076	P62805	GO:0000183 // GO:0000278 // GO:0000723 // GO:0000724 // GO:0006281 // GO:0006302 // GO:0006303 // GO:0006325 // GO:0006334 // GO:0006334 // GO:0006335 // GO:0006336 // GO:0007264 // GO:0010467 // GO:0031047 // GO:0032776 // GO:0034080 // GO:0035574 // GO:0040029 // GO:0044267 // GO:0045653 // GO:0045814 // GO:0051290 // GO:0006334	chromatin silencing at rDNA // mitotic cell cycle // telomere maintenance // double-strand break repair via homologous recombination // DNA repair // double-strand break repair // double-strand break repair via nonhomologous end joining // chromatin organization // nucleosome assembly // nucleosome assembly // DNA replication-dependent nucleosome assembly // DNA replication-independent nucleosome…	GO:0000228 // GO:0000784 // GO:0000786 // GO:0000786 // GO:0005576 // GO:0005634 // GO:0005654 // GO:0016020 // GO:0043234 // GO:0070062 // GO:0000786 // GO:0005634 // GO:0005694	nuclear chromosome // nuclear chromosome, telomeric region // nucleosome // nucleosome // extracellular region // nucleus // nucleoplasm // membrane // protein complex // extracellular exosome // nucleosome // nucleus // chromosome	GO:0003677 // GO:0005515 // GO:0019904 // GO:0035575 // GO:0042393 // GO:0044822 // GO:0046982 // GO:0003677	DNA binding // protein binding // protein domain specific binding // histone demethylase activity (H4-K20 specific) // histone binding // poly(A) RNA binding // protein heterodimerization activity // DNA binding	---	---	---	---	10	main
307	TC0600011173.hg.1	14.1837	14.3407	14.0267	11.0138	11.115	10.9126	-3.16985	0.00345498	0.0689054	NR_003504	GUSBP2	6p21	NR_003504	RefSeq	Homo sapiens glucuronidase, beta pseudogene 2 (GUSBP2), non-coding RNA.	FALSE	Hs.675815	chr6	-	26871452	26956554	B7ZVW5	GO:0005975	carbohydrate metabolic process	---	---	GO:0004553	hydrolase activity, hydrolyzing O-glycosyl compounds	---	---	---	---	10	main
308	TC0600011228.hg.1	9.41294	9.56159	9.2643	8.22702	8.1302	8.32383	-1.18592	0.021651	0.114311	NM_003510	HIST1H2AK	6p22.1	NM_003510	RefSeq	Homo sapiens histone cluster 1, H2ak (HIST1H2AK), mRNA.	FALSE	Hs.734717	chr6	-	27835508	27838375	P0C0S8	GO:0006325 // GO:0006342 // GO:0006325 // GO:0006342 // GO:0008150	chromatin organization // chromatin silencing // chromatin organization // chromatin silencing // biological_process	GO:0000786 // GO:0000790 // GO:0005634 // GO:0070062 // GO:0000790 // GO:0005634 // GO:0005694	nucleosome // nuclear chromatin // nucleus // extracellular exosome // nuclear chromatin // nucleus // chromosome	GO:0003677 // GO:0005515 // GO:0019899 // GO:0046982 // GO:0003677 // GO:0003677	DNA binding // protein binding // enzyme binding // protein heterodimerization activity // DNA binding // DNA binding	---	---	---	---	10	main
309	TC0600011234.hg.1	9.74957	9.48623	10.0129	8.73997	8.81456	8.66538	-1.0096	0.0662741	0.190087	NM_003546	HIST1H4L	6p22.1	NM_003546	RefSeq	Homo sapiens histone cluster 1, H4l (HIST1H4L), mRNA.	FALSE	Hs.533295	chr6	-	27873148	27873511	P62805	GO:0000183 // GO:0000278 // GO:0000723 // GO:0000724 // GO:0006281 // GO:0006302 // GO:0006303 // GO:0006325 // GO:0006334 // GO:0006334 // GO:0006335 // GO:0006336 // GO:0007264 // GO:0010467 // GO:0031047 // GO:0032776 // GO:0034080 // GO:0035574 // GO:0040029 // GO:0044267 // GO:0045653 // GO:0045814 // GO:0051290 // GO:0006334	chromatin silencing at rDNA // mitotic cell cycle // telomere maintenance // double-strand break repair via homologous recombination // DNA repair // double-strand break repair // double-strand break repair via nonhomologous end joining // chromatin organization // nucleosome assembly // nucleosome assembly // DNA replication-dependent nucleosome assembly // DNA replication-independent nucleosome…	GO:0000228 // GO:0000784 // GO:0000786 // GO:0000786 // GO:0005576 // GO:0005634 // GO:0005654 // GO:0016020 // GO:0043234 // GO:0070062 // GO:0000786 // GO:0005634 // GO:0005694	nuclear chromosome // nuclear chromosome, telomeric region // nucleosome // nucleosome // extracellular region // nucleus // nucleoplasm // membrane // protein complex // extracellular exosome // nucleosome // nucleus // chromosome	GO:0003677 // GO:0005515 // GO:0019904 // GO:0035575 // GO:0042393 // GO:0044822 // GO:0046982 // GO:0003677	DNA binding // protein binding // protein domain specific binding // histone demethylase activity (H4-K20 specific) // histone binding // poly(A) RNA binding // protein heterodimerization activity // DNA binding	---	---	---	---	10	main
310	TC0600011376.hg.1	11.1289	11.2739	10.9839	9.99608	10.1754	9.8168	-1.13285	0.0390191	0.147288	ENST00000274853	PPP1R18	6p21.3	ENST00000274853	ENSEMBL	protein phosphatase 1, regulatory subunit 18 [gene_biotype:protein_coding transcript_biotype:protein_coding]	FALSE	Hs.101150	chr6	-	30676389	30687895	Q6NYC8	---	---	GO:0005737 // GO:0005856	cytoplasm // cytoskeleton	GO:0003779 // GO:0005515 // GO:0019902	actin binding // protein binding // phosphatase binding	---	---	Pfam // Pfam	IPR025903 // IPR025907	10	main
311	TC0600011457.hg.1	11.8655	11.8259	11.9052	10.3854	10.431	10.3398	-1.48012	0.00166286	0.0601885	ENST00000375661	LSM2	6p21.3	ENST00000375661	ENSEMBL	LSM2 homolog, U6 small nuclear RNA and mRNA degradation associated [gene_biotype:protein_coding transcript_biotype:protein_coding]	FALSE	Hs.103106	chr6	-	31797392	31806984	Q9Y333	GO:0000288 // GO:0000398 // GO:0000398 // GO:0000398 // GO:0008380 // GO:0010467 // GO:0043928 // GO:0000398 // GO:0006397 // GO:0008380	nuclear-transcribed mRNA catabolic process, deadenylation-dependent decay // mRNA splicing, via spliceosome // mRNA splicing, via spliceosome // mRNA splicing, via spliceosome // RNA splicing // gene expression // exonucleolytic nuclear-transcribed mRNA catabolic process involved in deadenylation-dependent decay // mRNA splicing, via spliceosome // mRNA processing // RNA splicing	GO:0000932 // GO:0005654 // GO:0005688 // GO:0005829 // GO:0046540 // GO:0071011 // GO:0071013 // GO:1990726 // GO:0000932 // GO:0005654 // GO:0005688 // GO:0046540 // GO:0071011 // GO:1990726 // GO:0005634 // GO:0005681 // GO:0030529	cytoplasmic mRNA processing body // nucleoplasm // U6 snRNP // cytosol // U4/U6 x U5 tri-snRNP complex // precatalytic spliceosome // catalytic step 2 spliceosome // Lsm1-7-Pat1 complex // cytoplasmic mRNA processing body // nucleoplasm // U6 snRNP // U4/U6 x U5 tri-snRNP complex // precatalytic spliceosome // Lsm1-7-Pat1 complex // nucleus // spliceosomal complex // ribonucleoprotein complex	GO:0005515 // GO:0017070 // GO:0017160 // GO:0019901 // GO:0044822 // GO:0005515 // GO:0003723	protein binding // U6 snRNA binding // Ral GTPase binding // protein kinase binding // poly(A) RNA binding // protein binding // RNA binding	GenMAPP	mRNA_processing_Reactome	Pfam	IPR001163	10	main
312	TC0600011465.hg.1	12.5418	12.3051	12.7785	10.5492	10.4232	10.6753	-1.99255	0.0176382	0.106123	NM_001289413	EHMT2	6p21.31	NM_001289413	RefSeq	Homo sapiens euchromatic histone-lysine N-methyltransferase 2 (EHMT2), transcript variant 1, mRNA.	FALSE	Hs.709218	chr6	-	31879759	31897707	Q96KQ7	GO:0000122 // GO:0006275 // GO:0006306 // GO:0006325 // GO:0016571 // GO:0018027 // GO:0034968 // GO:0051567 // GO:0070734 // GO:0016568 // GO:0032259 // GO:0034968 // GO:0000122 // GO:0006306 // GO:0006357 // GO:0007130 // GO:0007281 // GO:0007286 // GO:0007616 // GO:0009566 // GO:0010424 // GO:0031667 // GO:0035265 // GO:0035690 // GO:0044030 // GO:0045471 // GO:0051567 // GO:0051569 // GO:0051…	negative regulation of transcription from RNA polymerase II promoter // regulation of DNA replication // DNA methylation // chromatin organization // histone methylation // peptidyl-lysine dimethylation // histone lysine methylation // histone H3-K9 methylation // histone H3-K27 methylation // chromatin modification // methylation // histone lysine methylation // negative regulation of transcript…	GO:0000790 // GO:0005634 // GO:0005634 // GO:0005654 // GO:0005654 // GO:0005634 // GO:0005694	nuclear chromatin // nucleus // nucleus // nucleoplasm // nucleoplasm // nucleus // chromosome	GO:0002039 // GO:0005515 // GO:0008270 // GO:0016279 // GO:0018024 // GO:0018024 // GO:0046974 // GO:0046976 // GO:0070742 // GO:0008168 // GO:0016740 // GO:0018024 // GO:0046872 // GO:0000977 // GO:0046974 // GO:0046976	p53 binding // protein binding // zinc ion binding // protein-lysine N-methyltransferase activity // histone-lysine N-methyltransferase activity // histone-lysine N-methyltransferase activity // histone methyltransferase activity (H3-K9 specific) // histone methyltransferase activity (H3-K27 specific) // C2H2 zinc finger domain binding // methyltransferase activity // transferase activity // hist…	---	---	---	---	10	main
313	TC0600011483.hg.1	12.4907	12.3097	12.6717	10.122	10.2023	10.0417	-2.36867	0.00691335	0.0804861	NM_002586	PBX2	6p21.3	NM_002586	RefSeq	Homo sapiens pre-B-cell leukemia homeobox 2 (PBX2), mRNA.	FALSE	Hs.509545	chr6	-	32184733	32190186	P40425	GO:0006351 // GO:0009954 // GO:0030326 // GO:0045944 // GO:0006355	transcription, DNA-templated // proximal/distal pattern formation // embryonic limb morphogenesis // positive regulation of transcription from RNA polymerase II promoter // regulation of transcription, DNA-templated	GO:0005634 // GO:0005667 // GO:0005634	nucleus // transcription factor complex // nucleus	GO:0003682 // GO:0003700 // GO:0005515 // GO:0008134 // GO:0043565 // GO:0003677	chromatin binding // transcription factor activity, sequence-specific DNA binding // protein binding // transcription factor binding // sequence-specific DNA binding // DNA binding	---	---	---	---	10	main
314	TC0600011635.hg.1	12.6957	12.6623	12.7291	8.29161	8.304	8.27922	-4.40408	6.53681e-05	0.0485952	NM_001145775	FKBP5	6p21.31	NM_001145775	RefSeq	Homo sapiens FK506 binding protein 5 (FKBP5), transcript variant 2, mRNA.	FALSE	Hs.407190	chr6	-	35573585	35736947	Q13451	GO:0000413 // GO:0006457 // GO:0061077 // GO:0006457	protein peptidyl-prolyl isomerization // protein folding // chaperone-mediated protein folding // protein folding	GO:0005654 // GO:0005789 // GO:0016020 // GO:0070062 // GO:0005634 // GO:0005737 // GO:0005789	nucleoplasm // endoplasmic reticulum membrane // membrane // extracellular exosome // nucleus // cytoplasm // endoplasmic reticulum membrane	GO:0003755 // GO:0005515 // GO:0005528 // GO:0031072 // GO:0003755 // GO:0005528 // GO:0005528 // GO:0005528 // GO:0016853 // GO:0031072	peptidyl-prolyl cis-trans isomerase activity // protein binding // FK506 binding // heat shock protein binding // peptidyl-prolyl cis-trans isomerase activity // FK506 binding // FK506 binding // FK506 binding // isomerase activity // heat shock protein binding	---	---	---	---	10	main
315	TC0600011714.hg.1	9.0247	9.02189	9.02751	7.51116	7.64249	7.37983	-1.51354	0.00744846	0.082072	NM_001099272	BTBD9	6p21	NM_001099272	RefSeq	Homo sapiens BTB (POZ) domain containing 9 (BTBD9), transcript variant 2, mRNA.	FALSE	Hs.603858	chr6	-	38168451	38640148	Q96Q07	GO:0007616 // GO:0008344 // GO:0042428 // GO:0042748 // GO:0050951 // GO:0060586 // GO:1900242 // GO:0048512	long-term memory // adult locomotory behavior // serotonin metabolic process // circadian sleep/wake cycle, non-REM sleep // sensory perception of temperature stimulus // multicellular organismal iron ion homeostasis // regulation of synaptic vesicle endocytosis // circadian behavior	---	---	---	---	---	---	---	---	10	main
316	TC0600012040.hg.1	12.4067	12.302	12.5114	11.0879	11.1387	11.037	-1.31883	0.0076941	0.0827558	NM_012288	TRAM2	6p21.1-p12	NM_012288	RefSeq	Homo sapiens translocation associated membrane protein 2 (TRAM2), mRNA.	FALSE	Hs.520182	chr6	-	52497402	52577064	Q15035	GO:0015031 // GO:0032964 // GO:0006810	protein transport // collagen biosynthetic process // transport	GO:0016021 // GO:0016020	integral component of membrane // membrane	GO:0005515	protein binding	---	---	---	---	10	main
317	TC0600012059.hg.1	10.04	9.92568	10.1544	8.90388	8.96302	8.84473	-1.13617	0.0125996	0.0946899	NM_001512	GSTA4	6p12.1	NM_001512	RefSeq	Homo sapiens glutathione S-transferase alpha 4 (GSTA4), mRNA.	FALSE	Hs.485557	chr6	-	52977948	52995380	O15217	GO:0006749 // GO:0006805 // GO:0006805 // GO:0044281 // GO:1901687 // GO:0008152	glutathione metabolic process // xenobiotic metabolic process // xenobiotic metabolic process // small molecule metabolic process // glutathione derivative biosynthetic process // metabolic process	GO:0005829 // GO:0005737	cytosol // cytoplasm	GO:0004364 // GO:0005515 // GO:0042803 // GO:0004364 // GO:0004364 // GO:0016740	glutathione transferase activity // protein binding // protein homodimerization activity // glutathione transferase activity // glutathione transferase activity // transferase activity	HumanCyc	PWY-4061	---	---	10	main
318	TC0600012551.hg.1	9.98182	9.98228	9.98136	8.53251	8.47617	8.58885	-1.4493	0.00150783	0.059976	NM_014611	MDN1	6q15	NM_014611	RefSeq	Homo sapiens midasin AAA ATPase 1 (MDN1), mRNA.	FALSE	Hs.529948	chr6	-	89642499	89819794	Q9NU22	GO:0000027 // GO:0006461 // GO:0008152	ribosomal large subunit assembly // protein complex assembly // metabolic process	GO:0005634 // GO:0005634 // GO:0005730 // GO:0005737 // GO:0016020 // GO:0045111 // GO:0005634 // GO:0005730	nucleus // nucleus // nucleolus // cytoplasm // membrane // intermediate filament cytoskeleton // nucleus // nucleolus	GO:0005515 // GO:0005524 // GO:0016887 // GO:0051082 // GO:0000166 // GO:0016887	protein binding // ATP binding // ATPase activity // unfolded protein binding // nucleotide binding // ATPase activity	---	---	---	---	10	main
319	TC0600012671.hg.1	11.7654	11.7896	11.7413	10.528	10.3511	10.7049	-1.23742	0.0201888	0.111125	NM_001284271	ASCC3	6q16	NM_001284271	RefSeq	Homo sapiens activating signal cointegrator 1 complex subunit 3 (ASCC3), transcript variant 3, mRNA.	FALSE	Hs.486031	chr6	-	100508194	100881372	Q8N3C0	GO:0006281 // GO:0006307 // GO:0006307 // GO:0006351 // GO:0006355 // GO:0008283 // GO:0032508 // GO:0006281 // GO:0006974 // GO:0008152	DNA repair // DNA dealkylation involved in DNA repair // DNA dealkylation involved in DNA repair // transcription, DNA-templated // regulation of transcription, DNA-templated // cell proliferation // DNA duplex unwinding // DNA repair // cellular response to DNA damage stimulus // metabolic process	GO:0005622 // GO:0005634 // GO:0005654 // GO:0005737 // GO:0005794 // GO:0016020 // GO:0005634 // GO:0005737	intracellular // nucleus // nucleoplasm // cytoplasm // Golgi apparatus // membrane // nucleus // cytoplasm	GO:0005515 // GO:0005524 // GO:0043140 // GO:0044822 // GO:0000166 // GO:0003676 // GO:0004386 // GO:0016787	protein binding // ATP binding // ATP-dependent 3'-5' DNA helicase activity // poly(A) RNA binding // nucleotide binding // nucleic acid binding // helicase activity // hydrolase activity	---	---	---	---	10	main
320	TC0600012885.hg.1	10.8949	10.9449	10.8449	9.57089	10.1802	8.96156	-1.32402	0.162719	0.32097	NM_001105206	LAMA4	6q21	NM_001105206	RefSeq	Homo sapiens laminin, alpha 4 (LAMA4), transcript variant 1, mRNA.	FALSE	Hs.654572	chr6	-	112107931	112254939	Q16363	GO:0007155 // GO:0030155 // GO:0030198 // GO:0030334 // GO:0045995 // GO:0001568 // GO:0050873	cell adhesion // regulation of cell adhesion // extracellular matrix organization // regulation of cell migration // regulation of embryonic development // blood vessel development // brown fat cell differentiation	GO:0005576 // GO:0005604 // GO:0005605 // GO:0031012 // GO:0070062 // GO:0005576 // GO:0005578 // GO:0005604 // GO:0005605	extracellular region // basement membrane // basal lamina // extracellular matrix // extracellular exosome // extracellular region // proteinaceous extracellular matrix // basement membrane // basal lamina	GO:0005102 // GO:0005201 // GO:0005515	receptor binding // extracellular matrix structural constituent // protein binding	---	---	---	---	10	main
321	TC0600012932.hg.1	8.89409	9.02215	8.76603	7.2289	7.18177	7.27602	-1.66519	0.00664844	0.0798005	NM_153612	HS3ST5	6q21	NM_153612	RefSeq	Homo sapiens heparan sulfate (glucosamine) 3-O-sulfotransferase 5 (HS3ST5), mRNA.	FALSE	Hs.645477	chr6	-	114055586	114343045	Q8IZT8	GO:0005975 // GO:0006024 // GO:0006477 // GO:0015015 // GO:0030203 // GO:0044281 // GO:0046596 // GO:0050819	carbohydrate metabolic process // glycosaminoglycan biosynthetic process // protein sulfation // heparan sulfate proteoglycan biosynthetic process, enzymatic modification // glycosaminoglycan metabolic process // small molecule metabolic process // regulation of viral entry into host cell // negative regulation of coagulation	GO:0000139 // GO:0016021 // GO:0000139 // GO:0005794 // GO:0016020 // GO:0016021	Golgi membrane // integral component of membrane // Golgi membrane // Golgi apparatus // membrane // integral component of membrane	GO:0005515 // GO:0008467 // GO:0050656 // GO:0008146 // GO:0008467 // GO:0016740	protein binding // [heparan sulfate]-glucosamine 3-sulfotransferase 1 activity // 3'-phosphoadenosine 5'-phosphosulfate binding // sulfotransferase activity // [heparan sulfate]-glucosamine 3-sulfotransferase 1 activity // transferase activity	---	---	---	---	10	main
322	TC0600013115.hg.1	10.7609	10.8786	10.6433	9.11443	9.06755	9.16131	-1.64653	0.00586474	0.0767395	NM_001002030	ECHDC1	6q22.33	NM_001002030	RefSeq	Homo sapiens ethylmalonyl-CoA decarboxylase 1 (ECHDC1), transcript variant 1, mRNA.	FALSE	Hs.486410	chr6	-	127288710	127343609	Q9NTX5	GO:0008152	metabolic process	GO:0005829 // GO:0070062 // GO:0005737 // GO:0005829	cytosol // extracellular exosome // cytoplasm // cytosol	GO:0004492 // GO:0016831 // GO:0003824 // GO:0016829 // GO:0016831	methylmalonyl-CoA decarboxylase activity // carboxy-lyase activity // catalytic activity // lyase activity // carboxy-lyase activity	---	---	---	---	10	main
323	TC0600013300.hg.1	10.2839	10.2009	10.367	8.63034	8.86868	8.39199	-1.6536	0.0225139	0.116378	NM_000416	IFNGR1	6q23.3	NM_000416	RefSeq	Homo sapiens interferon gamma receptor 1 (IFNGR1), mRNA.	FALSE	Hs.520414	chr6	-	137197484	137219449	P15260	GO:0007165 // GO:0009615 // GO:0019221 // GO:0019221 // GO:0060333 // GO:0060334 // GO:0019221	signal transduction // response to virus // cytokine-mediated signaling pathway // cytokine-mediated signaling pathway // interferon-gamma-mediated signaling pathway // regulation of interferon-gamma-mediated signaling pathway // cytokine-mediated signaling pathway	GO:0005886 // GO:0005886 // GO:0005887 // GO:0005886 // GO:0016020 // GO:0016021	plasma membrane // plasma membrane // integral component of plasma membrane // plasma membrane // membrane // integral component of membrane	GO:0004906 // GO:0005515 // GO:0019955	interferon-gamma receptor activity // protein binding // cytokine binding	---	---	---	---	10	main
324	TC0600013870.hg.1	11.0534	11.0214	11.0855	7.46454	7.51194	7.41715	-3.58889	0.00025405	0.0485952	NM_001270484	T	6q27	NM_001270484	RefSeq	Homo sapiens T brachyury transcription factor (T), transcript variant 2, mRNA.	FALSE	Hs.389457	chr6	-	166157656	166168700	O15178	GO:0000122 // GO:0001570 // GO:0001756 // GO:0001839 // GO:0001843 // GO:0003007 // GO:0003257 // GO:0006351 // GO:0007165 // GO:0007341 // GO:0007498 // GO:0007509 // GO:0008284 // GO:0008595 // GO:0014028 // GO:0023019 // GO:0030509 // GO:0036342 // GO:0048706 // GO:0060070 // GO:0060349 // GO:0060395 // GO:0061371 // GO:0071300 // GO:0090009 // GO:0000122 // GO:0006355 // GO:0006357 // GO:0007…	negative regulation of transcription from RNA polymerase II promoter // vasculogenesis // somitogenesis // neural plate morphogenesis // neural tube closure // heart morphogenesis // positive regulation of transcription from RNA polymerase II promoter involved in myocardial precursor cell differentiation // transcription, DNA-templated // signal transduction // penetration of zona pellucida // me…	GO:0000790 // GO:0005634 // GO:0005737 // GO:0000785 // GO:0005634	nuclear chromatin // nucleus // cytoplasm // chromatin // nucleus	GO:0000978 // GO:0000980 // GO:0001085 // GO:0001102 // GO:0001191 // GO:0003700 // GO:0003705 // GO:0000978 // GO:0000981 // GO:0001085 // GO:0001191 // GO:0003677 // GO:0003700 // GO:0043565	RNA polymerase II core promoter proximal region sequence-specific DNA binding // RNA polymerase II distal enhancer sequence-specific DNA binding // RNA polymerase II transcription factor binding // RNA polymerase II activating transcription factor binding // transcriptional repressor activity, RNA polymerase II transcription factor binding // transcription factor activity, sequence-specific DNA b…	---	---	---	---	10	main
325	TC0600013926.hg.1	8.99679	8.89758	9.096	7.99215	7.90843	8.07587	-1.00464	0.016289	0.103161	NM_004610	TCP10	6q27	NM_004610	RefSeq	Homo sapiens t-complex 10 (TCP10), mRNA.	FALSE	Hs.351	chr6	-	167357031	167384510	Q12799	---	---	GO:0005829	cytosol	---	---	---	---	---	---	10	main
326	TC0600014074.hg.1	12.3161	12.2857	12.3464	10.4666	10.5008	10.4325	-1.84945	0.00060965	0.0523201	NM_002114	HIVEP1	6p24-p22.3	NM_002114	RefSeq	Homo sapiens human immunodeficiency virus type I enhancer binding protein 1 (HIVEP1), mRNA.	FALSE	Hs.567284	chr6	+	12012000	12164999	P15822	GO:0000122 // GO:0006351 // GO:0007165 // GO:0007275 // GO:0000122 // GO:0000122 // GO:0006355 // GO:0007165 // GO:0007275 // GO:0045892	negative regulation of transcription from RNA polymerase II promoter // transcription, DNA-templated // signal transduction // multicellular organismal development // negative regulation of transcription from RNA polymerase II promoter // negative regulation of transcription from RNA polymerase II promoter // regulation of transcription, DNA-templated // signal transduction // multicellular organ…	GO:0005634 // GO:0005739 // GO:0005634 // GO:0005634 // GO:0005737	nucleus // mitochondrion // nucleus // nucleus // cytoplasm	GO:0000980 // GO:0001206 // GO:0003677 // GO:0005515 // GO:0043565 // GO:0044212 // GO:0046872 // GO:0001206 // GO:0001206 // GO:0003676 // GO:0003677 // GO:0043565 // GO:0044212	RNA polymerase II distal enhancer sequence-specific DNA binding // transcriptional repressor activity, RNA polymerase II distal enhancer sequence-specific binding // DNA binding // protein binding // sequence-specific DNA binding // transcription regulatory region DNA binding // metal ion binding // transcriptional repressor activity, RNA polymerase II distal enhancer sequence-specific binding //…	---	---	---	---	10	main
327	TC0600014093.hg.1	10.3968	10.1866	10.6071	9.34903	9.35634	9.34172	-1.04781	0.0380359	0.145614	NM_001278785	ZNRD1	6p21.3	NM_001278785	RefSeq	Homo sapiens zinc ribbon domain containing 1 (ZNRD1), transcript variant c, mRNA.	FALSE	Hs.57813	chr6	+	30061240	30064909	Q9P1U0	GO:0006139 // GO:0006360 // GO:0006361 // GO:0006362 // GO:0006363 // GO:0006363 // GO:0010467 // GO:0040029 // GO:0045814 // GO:0006351 // GO:0006363	nucleobase-containing compound metabolic process // transcription from RNA polymerase I promoter // transcription initiation from RNA polymerase I promoter // transcription elongation from RNA polymerase I promoter // termination of RNA polymerase I transcription // termination of RNA polymerase I transcription // gene expression // regulation of gene expression, epigenetic // negative regulation…	GO:0005654 // GO:0005736 // GO:0005634 // GO:0005730 // GO:0005736	nucleoplasm // DNA-directed RNA polymerase I complex // nucleus // nucleolus // DNA-directed RNA polymerase I complex	GO:0001054 // GO:0003676 // GO:0008270 // GO:0001054 // GO:0003899 // GO:0046872	RNA polymerase I activity // nucleic acid binding // zinc ion binding // RNA polymerase I activity // DNA-directed RNA polymerase activity // metal ion binding	---	---	---	---	10	main
328	TC0600014098.hg.1	9.22199	9.33849	9.10549	7.41328	7.40517	7.42138	-1.80871	0.00414297	0.0716815	NM_001031722	ATAT1	6p21.33	NM_001031722	RefSeq	Homo sapiens alpha tubulin acetyltransferase 1 (ATAT1), transcript variant 1, mRNA.	FALSE	Hs.654798	chr6	+	30626836	30646823	Q5SQI0	GO:0006996 // GO:0007283 // GO:0021542 // GO:0045598 // GO:0048666 // GO:0070507 // GO:0071929 // GO:1900227 // GO:0071929	organelle organization // spermatogenesis // dentate gyrus development // regulation of fat cell differentiation // neuron development // regulation of microtubule cytoskeleton organization // alpha-tubulin acetylation // positive regulation of NLRP3 inflammasome complex assembly // alpha-tubulin acetylation	GO:0005737 // GO:0005794 // GO:0005829 // GO:0005874 // GO:0005905 // GO:0005925 // GO:0030424 // GO:0072686 // GO:0097427 // GO:0005737 // GO:0005819 // GO:0005856 // GO:0016020 // GO:0030054 // GO:0042995	cytoplasm // Golgi apparatus // cytosol // microtubule // coated pit // focal adhesion // axon // mitotic spindle // microtubule bundle // cytoplasm // spindle // cytoskeleton // membrane // cell junction // cell projection	GO:0019799 // GO:0019799 // GO:0050662 // GO:0016740 // GO:0016746 // GO:0019799	tubulin N-acetyltransferase activity // tubulin N-acetyltransferase activity // coenzyme binding // transferase activity // transferase activity, transferring acyl groups // tubulin N-acetyltransferase activity	---	---	---	---	10	main
329	TC0600014111.hg.1	11.3135	11.577	11.05	9.13362	9.11958	9.14767	-2.17988	0.0143435	0.098974	NM_006772	SYNGAP1	6p21.3	NM_006772	RefSeq	Homo sapiens synaptic Ras GTPase activating protein 1 (SYNGAP1), mRNA.	FALSE	Hs.586264	chr6	+	33420070	33453689	Q96PV0	GO:0000165 // GO:0000186 // GO:0007173 // GO:0007264 // GO:0007265 // GO:0007389 // GO:0007411 // GO:0008286 // GO:0008542 // GO:0008543 // GO:0016358 // GO:0038095 // GO:0043087 // GO:0043113 // GO:0043524 // GO:0045087 // GO:0046580 // GO:0046580 // GO:0048010 // GO:0048011 // GO:0048167 // GO:0048169 // GO:0050771 // GO:0007165 // GO:0007265 // GO:0043408 // GO:0046580 // GO:0050803	MAPK cascade // activation of MAPKK activity // epidermal growth factor receptor signaling pathway // small GTPase mediated signal transduction // Ras protein signal transduction // pattern specification process // axon guidance // insulin receptor signaling pathway // visual learning // fibroblast growth factor receptor signaling pathway // dendrite development // Fc-epsilon receptor signaling p…	GO:0005737 // GO:0005829 // GO:0031235 // GO:0043198 // GO:0097481 // GO:0005737 // GO:0014069 // GO:0016020 // GO:0031235	cytoplasm // cytosol // intrinsic component of the cytoplasmic side of the plasma membrane // dendritic shaft // neuronal postsynaptic density // cytoplasm // postsynaptic density // membrane // intrinsic component of the cytoplasmic side of the plasma membrane	GO:0005096 // GO:0017124 // GO:0019901	GTPase activator activity // SH3 domain binding // protein kinase binding	---	---	---	---	10	main
330	TC0600014215.hg.1	10.1105	9.58664	10.6344	8.44882	8.47806	8.41957	-1.66172	0.0869043	0.2208	NM_001253846	GMDS	6p25	NM_001253846	RefSeq	Homo sapiens GDP-mannose 4,6-dehydratase (GMDS), transcript variant 2, mRNA.	FALSE	Hs.144496 // Hs.660919	chr6	-	1502456	2245692	O60547	GO:0007219 // GO:0019673 // GO:0019673 // GO:0042351 // GO:0042351 // GO:0019673	Notch signaling pathway // GDP-mannose metabolic process // GDP-mannose metabolic process // 'de novo' GDP-L-fucose biosynthetic process // 'de novo' GDP-L-fucose biosynthetic process // GDP-mannose metabolic process	GO:0005737 // GO:0070062	cytoplasm // extracellular exosome	GO:0005515 // GO:0008446 // GO:0008446 // GO:0070401 // GO:0008446 // GO:0016829	protein binding // GDP-mannose 4,6-dehydratase activity // GDP-mannose 4,6-dehydratase activity // NADP+ binding // GDP-mannose 4,6-dehydratase activity // lyase activity	---	---	---	---	10	main
331	TC0600014256.hg.1	12.3564	12.6022	12.1105	11.038	11.0058	11.0701	-1.3184	0.033586	0.137017	NM_021903	GABBR1	6p21.31	NM_021903	RefSeq	Homo sapiens gamma-aminobutyric acid (GABA) B receptor, 1 (GABBR1), transcript variant 2, mRNA.	FALSE	Hs.167017	chr6	-	29602228	29633976	Q9UBS5	GO:0007193 // GO:0007194 // GO:0007214 // GO:0007268 // GO:0007165 // GO:0007186 // GO:0007214	adenylate cyclase-inhibiting G-protein coupled receptor signaling pathway // negative regulation of adenylate cyclase activity // gamma-aminobutyric acid signaling pathway // synaptic transmission // signal transduction // G-protein coupled receptor signaling pathway // gamma-aminobutyric acid signaling pathway	GO:0005576 // GO:0005737 // GO:0005886 // GO:0005887 // GO:0030054 // GO:0030425 // GO:0038039 // GO:0042734 // GO:0045211 // GO:0005886 // GO:0005887 // GO:0016020 // GO:0016021 // GO:0038037 // GO:0042995 // GO:0045202	extracellular region // cytoplasm // plasma membrane // integral component of plasma membrane // cell junction // dendrite // G-protein coupled receptor heterodimeric complex // presynaptic membrane // postsynaptic membrane // plasma membrane // integral component of plasma membrane // membrane // integral component of membrane // G-protein coupled receptor dimeric complex // cell projection // s…	GO:0004965 // GO:0005515 // GO:0004871 // GO:0004930 // GO:0004965 // GO:0004965	G-protein coupled GABA receptor activity // protein binding // signal transducer activity // G-protein coupled receptor activity // G-protein coupled GABA receptor activity // G-protein coupled GABA receptor activity	GenMAPP	GPCRDB_Class_C_Metabotropic_glutamate_pheromone	---	---	10	main
332	TC0600014257.hg.1	9.76682	9.84683	9.68681	7.98885	7.86846	8.10924	-1.77797	0.0065452	0.0794474	NM_001243042	HLA-C	6p21.3	NM_001243042	RefSeq	Homo sapiens major histocompatibility complex, class I, C (HLA-C), transcript variant 2, mRNA.	FALSE	Hs.656020 // Hs.743218	chr6	-	31268749	31272136	P30499	GO:0002474 // GO:0002479 // GO:0002480 // GO:0002486 // GO:0006955 // GO:0016032 // GO:0019221 // GO:0042590 // GO:0045087 // GO:0050776 // GO:0060333 // GO:0060337 // GO:0002376 // GO:0002474 // GO:0006955 // GO:0019882 // GO:0007165 // GO:0001539 // GO:0007018 // GO:0008152	antigen processing and presentation of peptide antigen via MHC class I // antigen processing and presentation of exogenous peptide antigen via MHC class I, TAP-dependent // antigen processing and presentation of exogenous peptide antigen via MHC class I, TAP-independent // antigen processing and presentation of endogenous peptide antigen via MHC class I via ER pathway, TAP-independent // immune r…	GO:0000139 // GO:0005576 // GO:0005783 // GO:0005783 // GO:0005794 // GO:0005794 // GO:0005886 // GO:0005886 // GO:0005887 // GO:0009986 // GO:0009986 // GO:0012507 // GO:0030670 // GO:0031901 // GO:0042612 // GO:0042612 // GO:0070062 // GO:0071556 // GO:0016020 // GO:0016021 // GO:0042612 // GO:0016020 // GO:0005886 // GO:0005886 // GO:0016020 // GO:0005858	Golgi membrane // extracellular region // endoplasmic reticulum // endoplasmic reticulum // Golgi apparatus // Golgi apparatus // plasma membrane // plasma membrane // integral component of plasma membrane // cell surface // cell surface // ER to Golgi transport vesicle membrane // phagocytic vesicle membrane // early endosome membrane // MHC class I protein complex // MHC class I protein complex…	GO:0042605 // GO:0042605 // GO:0046977 // GO:0042605 // GO:0032395 // GO:0003777 // GO:0003777	peptide antigen binding // peptide antigen binding // TAP binding // peptide antigen binding // MHC class II receptor activity // microtubule motor activity // microtubule motor activity	GenMAPP	Proteasome_Degradation	---	---	10	main
333	TC0600014262.hg.1	10.1768	10.1802	10.1734	8.81785	8.76568	8.87002	-1.35895	0.00147663	0.059976	NM_001177515	ABHD16A	6p21.3	NM_001177515	RefSeq	Homo sapiens abhydrolase domain containing 16A (ABHD16A), transcript variant 2, mRNA.	FALSE	Hs.388188	chr6	-	31686949	31703444	O95870	GO:0008152	metabolic process	GO:0016021 // GO:0016020	integral component of membrane // membrane	GO:0005515 // GO:0016787	protein binding // hydrolase activity	---	---	---	---	10	main
334	TC0600014281.hg.1	12.7489	12.7476	12.7503	11.7036	11.7294	11.6778	-1.04535	0.000610272	0.0523201	NM_001202470	RPS10-NUDT3	6p21	NM_001202470	RefSeq	Homo sapiens RPS10-NUDT3 readthrough (RPS10-NUDT3), mRNA.	FALSE	Hs.188882	chr6	-	34287196	34426125	O95989	GO:0007267 // GO:0015961 // GO:0043647 // GO:0044281 // GO:0071544	cell-cell signaling // diadenosine polyphosphate catabolic process // inositol phosphate metabolic process // small molecule metabolic process // diphosphoinositol polyphosphate catabolic process	GO:0005737 // GO:0005829 // GO:0070062	cytoplasm // cytosol // extracellular exosome	GO:0000287 // GO:0008486 // GO:0008486 // GO:0008486 // GO:0016787 // GO:0046872 // GO:0052840 // GO:0052841 // GO:0052842 // GO:0052843 // GO:0052844 // GO:0052845 // GO:0052846 // GO:0052847 // GO:0052848	magnesium ion binding // diphosphoinositol-polyphosphate diphosphatase activity // diphosphoinositol-polyphosphate diphosphatase activity // diphosphoinositol-polyphosphate diphosphatase activity // hydrolase activity // metal ion binding // inositol diphosphate tetrakisphosphate diphosphatase activity // inositol bisdiphosphate tetrakisphosphate diphosphatase activity // inositol diphosphate pen…	---	---	---	---	10	main
335	TC0600014283.hg.1	11.622	11.5228	11.7212	9.94799	9.95526	9.94071	-1.674	0.00351163	0.0689054	NM_006703	NUDT3	6p21.2	NM_006703	RefSeq	Homo sapiens nudix (nucleoside diphosphate linked moiety X)-type motif 3 (NUDT3), mRNA.	FALSE	Hs.188882	chr6	-	34263311	34392680	O95989	GO:0007267 // GO:0015961 // GO:0043647 // GO:0044281 // GO:0071544	cell-cell signaling // diadenosine polyphosphate catabolic process // inositol phosphate metabolic process // small molecule metabolic process // diphosphoinositol polyphosphate catabolic process	GO:0005829 // GO:0070062 // GO:0005737	cytosol // extracellular exosome // cytoplasm	GO:0000287 // GO:0008486 // GO:0052840 // GO:0052843 // GO:0052844 // GO:0052845 // GO:0052846 // GO:0052847 // GO:0052848 // GO:0008486 // GO:0008486 // GO:0016787 // GO:0046872 // GO:0052841 // GO:0052842	magnesium ion binding // diphosphoinositol-polyphosphate diphosphatase activity // inositol diphosphate tetrakisphosphate diphosphatase activity // inositol-1-diphosphate-2,3,4,5,6-pentakisphosphate diphosphatase activity // inositol-3-diphosphate-1,2,4,5,6-pentakisphosphate diphosphatase activity // inositol-5-diphosphate-1,2,3,4,6-pentakisphosphate diphosphatase activity // inositol-1,5-bisdiph…	---	---	---	---	10	main
336	TC0600014348.hg.1	14.4257	14.4337	14.4177	13.1059	13.0543	13.1576	-1.31975	0.00156535	0.059976	NM_001144060	NHSL1	6q23.3	NM_001144060	RefSeq	Homo sapiens NHS-like 1 (NHSL1), transcript variant 2, mRNA.	FALSE	Hs.652741	chr6	-	138422043	138692571	Q5SYE7	---	---	---	---	---	---	---	---	---	---	10	main
337	TC0600014370.hg.1	11.9949	12.0526	11.9372	10.3469	10.3117	10.382	-1.64804	0.00167671	0.0601885	NM_001006932	RPS6KA2	6q27	NM_001006932	RefSeq	Homo sapiens ribosomal protein S6 kinase, 90kDa, polypeptide 2 (RPS6KA2), transcript variant 2, mRNA.	FALSE	Hs.655277	chr6	-	166409364	166906451	Q15349	GO:0001556 // GO:0002035 // GO:0002224 // GO:0002755 // GO:0002756 // GO:0006417 // GO:0006468 // GO:0007165 // GO:0007268 // GO:0007411 // GO:0007507 // GO:0008285 // GO:0010628 // GO:0010659 // GO:0018105 // GO:0034134 // GO:0034138 // GO:0034142 // GO:0034146 // GO:0034162 // GO:0034166 // GO:0035556 // GO:0035666 // GO:0038123 // GO:0038124 // GO:0043065 // GO:0045087 // GO:0045786 // GO:0045…	oocyte maturation // brain renin-angiotensin system // toll-like receptor signaling pathway // MyD88-dependent toll-like receptor signaling pathway // MyD88-independent toll-like receptor signaling pathway // regulation of translation // protein phosphorylation // signal transduction // synaptic transmission // axon guidance // heart development // negative regulation of cell proliferation // pos…	GO:0005634 // GO:0005654 // GO:0005654 // GO:0005737 // GO:0005819 // GO:0005829 // GO:0031965 // GO:0005634 // GO:0005634 // GO:0005737 // GO:0005840	nucleus // nucleoplasm // nucleoplasm // cytoplasm // spindle // cytosol // nuclear membrane // nucleus // nucleus // cytoplasm // ribosome	GO:0000287 // GO:0004674 // GO:0004711 // GO:0004712 // GO:0005515 // GO:0005524 // GO:0000166 // GO:0004672 // GO:0004674 // GO:0004711 // GO:0004711 // GO:0016301 // GO:0016740 // GO:0046872	magnesium ion binding // protein serine/threonine kinase activity // ribosomal protein S6 kinase activity // protein serine/threonine/tyrosine kinase activity // protein binding // ATP binding // nucleotide binding // protein kinase activity // protein serine/threonine kinase activity // ribosomal protein S6 kinase activity // ribosomal protein S6 kinase activity // kinase activity // transferase…	GenMAPP	Ribosomal_Proteins	---	---	10	main
338	TC0600014371.hg.1	11.1	10.9198	11.2803	8.6878	8.89843	8.47716	-2.41225	0.0129495	0.0952955	NM_003730	RNASET2	6q27	NM_003730	RefSeq	Homo sapiens ribonuclease T2 (RNASET2), mRNA.	FALSE	Hs.529989	chr6	-	166929504	166957191	O00584	GO:0006401 // GO:0090501 // GO:0090501 // GO:0090502 // GO:0090502 // GO:0006401 // GO:0090305 // GO:0090502	RNA catabolic process // RNA phosphodiester bond hydrolysis // RNA phosphodiester bond hydrolysis // RNA phosphodiester bond hydrolysis, endonucleolytic // RNA phosphodiester bond hydrolysis, endonucleolytic // RNA catabolic process // nucleic acid phosphodiester bond hydrolysis // RNA phosphodiester bond hydrolysis, endonucleolytic	GO:0005576 // GO:0005615 // GO:0005764 // GO:0005788 // GO:0043202 // GO:0070062 // GO:0005576 // GO:0005764 // GO:0005783 // GO:0005788	extracellular region // extracellular space // lysosome // endoplasmic reticulum lumen // lysosomal lumen // extracellular exosome // extracellular region // lysosome // endoplasmic reticulum // endoplasmic reticulum lumen	GO:0003723 // GO:0004521 // GO:0004540 // GO:0033897 // GO:0004518 // GO:0004519 // GO:0004521 // GO:0004540 // GO:0016787	RNA binding // endoribonuclease activity // ribonuclease activity // ribonuclease T2 activity // nuclease activity // endonuclease activity // endoribonuclease activity // ribonuclease activity // hydrolase activity	---	---	---	---	10	main
[truncated: 426 more rows]

## Sheet: fold changes >4
No.	Probe Set ID	Control Signal	CONTROL:Original tumor 1:Signal	CONTROL:Original tumor 2:Signal	Case Signal	CASE:Kitra 1:Signal	CASE:Kitra 2:Signal	Log Ratio	P-val	Q-val	Gene Accession	Gene Symbol	Cytoband	mRNA Accession	mRNA Source	mRna - Description	mRNA - xhyb	UniGene ID	Chromosome	Strand	Start	Stop	SwissProt accession	GO Biological Process ID	GO Biological Process Term	GO Cellular Component ID	GO Cellular Component Term	GO Molecular Function ID	GO Molecular Function Term	Pathway Source	Pathway Name	Protein Domains - Source	Protein Domains - Accession or domain name	total_probes	category
[truncated: 203 more rows]

## Sheet: fold changes >8
No.	Probe Set ID	Control Signal	CONTROL:Original tumor 1:Signal	CONTROL:Original tumor 2:Signal	Case Signal	CASE:Kitra 1:Signal	CASE:Kitra 2:Signal	Log Ratio	P-val	Q-val	Gene Accession	Gene Symbol	Cytoband	mRNA Accession	mRNA Source	mRna - Description	mRNA - xhyb	UniGene ID	Chromosome	Strand	Start	Stop	SwissProt accession	GO Biological Process ID	GO Biological Process Term	GO Cellular Component ID	GO Cellular Component Term	GO Molecular Function ID	GO Molecular Function Term	Pathway Source	Pathway Name	Protein Domains - Source	Protein Domains - Accession or domain name	total_probes	category
[truncated: 80 more rows]
