# Supplementary material for: Establishment of a novel human CIC-DUX4 sarcoma cell line, Kitra-SRS, with autocrine IGF-1R activation and metastatic potential to the lungs
Source: Sci Rep. 2019 Nov 1;9:15812. doi: 10.1038/s41598-019-52143-3 (PMC6825133; doi:10.1038/s41598-019-52143-3)
Supplement: Supplementary file 5 — Dataset 4 [file 41598_2019_52143_MOESM5_ESM.xlsx]

## Sheet: GO 0009987
Supplementary Dataset 4. 476 genes with more than 4-fold expression change in Kitra-SRS cells vs the primary tumour.
Cellular process (GO:0009987)
164 genes
Gene ID	Mapped IDs	Gene Name/Gene Symbol
HUMAN|HGNC=25819|UniProtKB=Q9H8M1	COQ10B	Coenzyme Q-binding protein COQ10 homolog B, mitochondrial;COQ10B;ortholog
HUMAN|HGNC=3749|UniProtKB=Q01543	FLI1	Friend leukemia integration 1 transcription factor;FLI1;ortholog
HUMAN|HGNC=8828|UniProtKB=Q9HAT8	PELI2	E3 ubiquitin-protein ligase pellino homolog 2;PELI2;ortholog
HUMAN|HGNC=2666|UniProtKB=Q14118	DAG1	Dystroglycan;DAG1;ortholog
HUMAN|HGNC=11830|UniProtKB=P04183	TK1	Thymidine kinase, cytosolic;TK1;ortholog
HUMAN|HGNC=9082|UniProtKB=O00469	PLOD2	Procollagen-lysine,2-oxoglutarate 5-dioxygenase 2;PLOD2;ortholog
HUMAN|HGNC=7043|UniProtKB=O43451	MGA	Maltase-glucoamylase, intestinal;MGAM;ortholog
HUMAN|HGNC=11200|UniProtKB=Q06945	SOX4	Transcription factor SOX-4;SOX4;ortholog
HUMAN|HGNC=21616|UniProtKB=Q68CZ2	TNS3	Tensin-3;TNS3;ortholog
HUMAN|HGNC=12417|UniProtKB=P23258	TUBG1	Tubulin gamma-1 chain;TUBG1;ortholog
HUMAN|HGNC=44659|UniProtKB=Q96MC4	CEP295NL	CEP295 N-terminal-like protein;CEP295NL;ortholog
HUMAN|HGNC=11148|UniProtKB=Q16658	FSCN1	Fascin;FSCN1;ortholog
HUMAN|HGNC=9570|UniProtKB=P61289	PSME3	Proteasome activator complex subunit 3;PSME3;ortholog
HUMAN|HGNC=17354|UniProtKB=Q96AK3	APOBEC3D	DNA dC-dU-editing enzyme APOBEC-3D;APOBEC3D;ortholog
HUMAN|HGNC=20392|UniProtKB=Q8IWU5	SULF2	Extracellular sulfatase Sulf-2;SULF2;ortholog
HUMAN|HGNC=14436|UniProtKB=Q70E73	RAPH1	Ras-associated and pleckstrin homology domains-containing protein 1;RAPH1;ortholog
HUMAN|HGNC=8950|UniProtKB=P35237	SERPINB6	Serpin B6;SERPINB6;ortholog
HUMAN|HGNC=8882|UniProtKB=P35080	PFN2	Profilin-2;PFN2;ortholog
HUMAN|HGNC=14299|UniProtKB=Q9H228	S1PR5	Sphingosine 1-phosphate receptor 5;S1PR5;ortholog
HUMAN|HGNC=2215|UniProtKB=P27658	COL8A1	Collagen alpha-1(VIII) chain;COL8A1;ortholog
HUMAN|HGNC=24948|UniProtKB=Q8TEK3	DOT1L	Histone-lysine N-methyltransferase, H3 lysine-79 specific;DOT1L;ortholog
HUMAN|HGNC=6306|UniProtKB=O43731	KDELR3	ER lumen protein-retaining receptor 3;KDELR3;ortholog
HUMAN|HGNC=5472|UniProtKB=P17936	IGFBP3	Insulin-like growth factor-binding protein 3;IGFBP3;ortholog
HUMAN|HGNC=1759|UniProtKB=P19022	CDH2	Cadherin-2;CDH2;ortholog
HUMAN|HGNC=201|UniProtKB=Q9P0K1	ADAM22	Disintegrin and metalloproteinase domain-containing protein 22;ADAM22;ortholog
HUMAN|HGNC=4274|UniProtKB=P17302	GJA1	Gap junction alpha-1 protein;GJA1;ortholog
HUMAN|HGNC=16834|UniProtKB=Q16612	NREP	Neuronal regeneration-related protein;NREP;ortholog
HUMAN|HGNC=17129|UniProtKB=Q6P5W5	SLC39A4	Zinc transporter ZIP4;SLC39A4;ortholog
HUMAN|HGNC=19159|UniProtKB=Q96GR4	ZDHHC12	Probable palmitoyltransferase ZDHHC12;ZDHHC12;ortholog
HUMAN|HGNC=17039|UniProtKB=Q4ZIN3	TMEM259	Membralin;TMEM259;ortholog
HUMAN|HGNC=20956|UniProtKB=O75167	PHACTR2	Phosphatase and actin regulator 2;PHACTR2;ortholog
HUMAN|HGNC=13658|UniProtKB=Q9HB63	NTN4	Netrin-4;NTN4;ortholog
HUMAN|HGNC=17433|UniProtKB=Q99653	CHP1	Calcineurin B homologous protein 1;CHP1;ortholog
HUMAN|HGNC=16953|UniProtKB=Q15063	POSTN	Periostin;POSTN;ortholog
HUMAN|HGNC=2972|UniProtKB=Q05193	DNM1	Dynamin-1;DNM1;ortholog
HUMAN|HGNC=1583|UniProtKB=P30279	CCND2	G1/S-specific cyclin-D2;CCND2;ortholog
HUMAN|HGNC=4922|UniProtKB=P19367	HK1	Hexokinase-1;HK1;ortholog
HUMAN|HGNC=1069|UniProtKB=P12643	BMP2	Bone morphogenetic protein 2;BMP2;ortholog
HUMAN|HGNC=1355|UniProtKB=Q9Y236	OSGIN2	Oxidative stress-induced growth inhibitor 2;OSGIN2;ortholog
HUMAN|HGNC=3221|UniProtKB=P20827	EFNA1	Ephrin-A1;EFNA1;ortholog
HUMAN|HGNC=29348|UniProtKB=Q9C0I4	THSD7B	Thrombospondin type-1 domain-containing protein 7B;THSD7B;ortholog
HUMAN|HGNC=13540|UniProtKB=O75110	ATP9A	Probable phospholipid-transporting ATPase IIA;ATP9A;ortholog
HUMAN|HGNC=7825|UniProtKB=Q9NZG7	NINJ2	Ninjurin-2;NINJ2;ortholog
HUMAN|HGNC=23476|UniProtKB=Q9H7D0	DOCK5	Dedicator of cytokinesis protein 5;DOCK5;ortholog
HUMAN|HGNC=2212|UniProtKB=P12110	COL6A2	Collagen alpha-2(VI) chain;COL6A2;ortholog
HUMAN|HGNC=11640|UniProtKB=Q9HCS4	TCF7L1	Transcription factor 7-like 1;TCF7L1;ortholog
HUMAN|HGNC=15654|UniProtKB=Q96SQ9	CYP2S1	Cytochrome P450 2S1;CYP2S1;ortholog
HUMAN|HGNC=4061|UniProtKB=O43826	SLC37A4	Glucose-6-phosphate exchanger SLC37A4;SLC37A4;ortholog
HUMAN|HGNC=19818|UniProtKB=Q9H329	EPB41L4B	Band 4.1-like protein 4B;EPB41L4B;ortholog
HUMAN|HGNC=29787|UniProtKB=Q969P6	TOP1MT	DNA topoisomerase I, mitochondrial;TOP1MT;ortholog
HUMAN|HGNC=26108|UniProtKB=Q8N3C7	CLIP4	CAP-Gly domain-containing linker protein 4;CLIP4;ortholog
HUMAN|HGNC=3010|UniProtKB=P42658	DPP6	Dipeptidyl aminopeptidase-like protein 6;DPP6;ortholog
HUMAN|HGNC=17592|UniProtKB=Q9BT67	NDFIP1	NEDD4 family-interacting protein 1;NDFIP1;ortholog
HUMAN|HGNC=14605|UniProtKB=P58397	ADAMTS12	A disintegrin and metalloproteinase with thrombospondin motifs 12;ADAMTS12;ortholog
HUMAN|HGNC=16891|UniProtKB=Q96RU8	TRIB1	Tribbles homolog 1;TRIB1;ortholog
HUMAN|HGNC=17087|UniProtKB=O75144	ICOSLG	ICOS ligand;ICOSLG;ortholog
HUMAN|HGNC=6717|UniProtKB=Q8N2S1	LTBP4	Latent-transforming growth factor beta-binding protein 4;LTBP4;ortholog
HUMAN|HGNC=17353|UniProtKB=Q9NRW3	APOBEC3C	DNA dC-dU-editing enzyme APOBEC-3C;APOBEC3C;ortholog
HUMAN|HGNC=13202|UniProtKB=Q9P2N4	ADAMTS9	A disintegrin and metalloproteinase with thrombospondin motifs 9;ADAMTS9;ortholog
HUMAN|HGNC=30422|UniProtKB=Q8TF72	SHROOM3	Protein Shroom3;SHROOM3;ortholog
HUMAN|HGNC=11283|UniProtKB=P12931	SRC	Proto-oncogene tyrosine-protein kinase Src;SRC;ortholog
HUMAN|HGNC=30576|UniProtKB=Q9BV57	ADI1	1,2-dihydroxy-3-keto-5-methylthiopentene dioxygenase;ADI1;ortholog
HUMAN|HGNC=4881|UniProtKB=Q9UBP5	HEY2	Hairy/enhancer-of-split related with YRPW motif protein 2;HEY2;ortholog
HUMAN|HGNC=18155|UniProtKB=Q9NNW7	TXNRD2	Thioredoxin reductase 2, mitochondrial;TXNRD2;ortholog
HUMAN|HGNC=30031|UniProtKB=Q9BTU6	PI4K2A	Phosphatidylinositol 4-kinase type 2-alpha;PI4K2A;ortholog
HUMAN|HGNC=232|UniProtKB=Q08828	ADCY1	Adenylate cyclase type 1;ADCY1;ortholog
HUMAN|HGNC=1774|UniProtKB=Q00535	CDK5	Cyclin-dependent-like kinase 5;CDK5;ortholog
HUMAN|HGNC=31708|UniProtKB=Q9Y561	ST7	Low-density lipoprotein receptor-related protein 12;LRP12;ortholog
HUMAN|HGNC=11692|UniProtKB=P57738	TCTA	T-cell leukemia translocation-altered gene protein;TCTA;ortholog
HUMAN|HGNC=22204|UniProtKB=Q96HN2	AHCYL2	Adenosylhomocysteinase 3;AHCYL2;ortholog
HUMAN|HGNC=485|UniProtKB=O15123	ANGPT2	Angiopoietin-2;ANGPT2;ortholog
HUMAN|HGNC=9816|UniProtKB=Q92878	RAD50	DNA repair protein RAD50;RAD50;ortholog
HUMAN|HGNC=16608|UniProtKB=Q9ULZ3	PYCARD	Apoptosis-associated speck-like protein containing a CARD;PYCARD;ortholog
HUMAN|HGNC=11867|UniProtKB=Q9UIK5	TMEFF2	Tomoregulin-2;TMEFF2;ortholog
HUMAN|HGNC=2254|UniProtKB=Q9ULV4	CORO1C	Coronin-1C;CORO1C;ortholog
HUMAN|HGNC=9316|UniProtKB=P48454	PPP3CC	Serine/threonine-protein phosphatase 2B catalytic subunit gamma isoform;PPP3CC;ortholog
HUMAN|HGNC=11858|UniProtKB=O43657	TSPAN6	Tetraspanin-6;TSPAN6;ortholog
HUMAN|HGNC=7886|UniProtKB=P51513	NOVA1	RNA-binding protein Nova-1;NOVA1;ortholog
HUMAN|HGNC=37231|UniProtKB=B4DS77	SHISA9	Protein shisa-9;SHISA9;ortholog
HUMAN|HGNC=15703|UniProtKB=Q9HBH0	RHOF	Rho-related GTP-binding protein RhoF;RHOF;ortholog
HUMAN|HGNC=3670|UniProtKB=Q92913	FGF13	Fibroblast growth factor 13;FGF13;ortholog
HUMAN|HGNC=2342|UniProtKB=P43155	CRAT	Carnitine O-acetyltransferase;CRAT;ortholog
HUMAN|HGNC=3706|UniProtKB=O43520	ATP8B1	Phospholipid-transporting ATPase IC;ATP8B1;ortholog
HUMAN|HGNC=13201|UniProtKB=Q9H324	ADAMTS10	A disintegrin and metalloproteinase with thrombospondin motifs 10;ADAMTS10;ortholog
HUMAN|HGNC=24566|UniProtKB=Q5T6S3	PHF19	PHD finger protein 19;PHF19;ortholog
HUMAN|HGNC=2203|UniProtKB=P08572	COL4A2	Collagen alpha-2(IV) chain;COL4A2;ortholog
HUMAN|HGNC=3538|UniProtKB=P55085	F2RL1	Proteinase-activated receptor 2;F2RL1;ortholog
HUMAN|HGNC=17940|UniProtKB=Q9P2K5	MYEF2	Myelin expression factor 2;MYEF2;ortholog
HUMAN|HGNC=1590|UniProtKB=O96020	CCNE2	G1/S-specific cyclin-E2;CCNE2;ortholog
HUMAN|HGNC=3168|UniProtKB=Q9HBW0	LPAR2	Lysophosphatidic acid receptor 2;LPAR2;ortholog
HUMAN|HGNC=2892|UniProtKB=Q9UBU2	DKK2	Dickkopf-related protein 2;DKK2;ortholog
HUMAN|HGNC=217|UniProtKB=Q9UHI8	ADAMTS1	A disintegrin and metalloproteinase with thrombospondin motifs 1;ADAMTS1;ortholog
HUMAN|HGNC=20255|UniProtKB=Q9UHJ3	SFMBT1	Scm-like with four MBT domains protein 1;SFMBT1;ortholog
HUMAN|HGNC=704|UniProtKB=O15143	ARPC1B	Actin-related protein 2/3 complex subunit 1B;ARPC1B;ortholog
HUMAN|HGNC=6656|UniProtKB=Q9UIQ6	LNPEP	Leucyl-cystinyl aminopeptidase;LNPEP;ortholog
HUMAN|HGNC=6196|UniProtKB=Q92833	JARID2	Protein Jumonji;JARID2;ortholog
HUMAN|HGNC=5360|UniProtKB=P41134	ID1	DNA-binding protein inhibitor ID-1;ID1;ortholog
HUMAN|HGNC=9235|UniProtKB=Q03181	PPARD	Peroxisome proliferator-activated receptor delta;PPARD;ortholog
HUMAN|HGNC=29884|UniProtKB=Q8TF42	UBASH3B	Ubiquitin-associated and SH3 domain-containing protein B;UBASH3B;ortholog
HUMAN|HGNC=3431|UniProtKB=P21860	ERBB3	Receptor tyrosine-protein kinase erbB-3;ERBB3;ortholog
HUMAN|HGNC=3721|UniProtKB=Q13451	FKBP5	Peptidyl-prolyl cis-trans isomerase FKBP5;FKBP5;ortholog
HUMAN|HGNC=12462|UniProtKB=P57075	CLIP4	Ubiquitin-associated and SH3 domain-containing protein A;UBASH3A;ortholog
HUMAN|HGNC=14405|UniProtKB=Q9NQT8	KIF13B	Kinesin-like protein KIF13B;KIF13B;ortholog
HUMAN|HGNC=12311|UniProtKB=Q15654	TRIP6	Thyroid receptor-interacting protein 6;TRIP6;ortholog
HUMAN|HGNC=10490|UniProtKB=Q99584	S100A13	Protein S100-A13;S100A13;ortholog
HUMAN|HGNC=11497|UniProtKB=Q96PV0	SYNGAP1	Ras/Rap GTPase-activating protein SynGAP;SYNGAP1;ortholog
HUMAN|HGNC=14525|UniProtKB=Q9UHD1	CHP1	Cysteine and histidine-rich domain-containing protein 1;CHORDC1;ortholog
HUMAN|HGNC=4844|UniProtKB=P14317	HCLS1	Hematopoietic lineage cell-specific protein;HCLS1;ortholog
HUMAN|HGNC=6848|UniProtKB=Q13233	MAP3K1	Mitogen-activated protein kinase kinase kinase 1;MAP3K1;ortholog
HUMAN|HGNC=1139|UniProtKB=P78410	BTN3A2	Butyrophilin subfamily 3 member A2;BTN3A2;ortholog
HUMAN|HGNC=7602|UniProtKB=Q9Y4I1	MYO5A	Unconventional myosin-Va;MYO5A;ortholog
HUMAN|HGNC=21165|UniProtKB=Q9Y3L5	RAP2C	Ras-related protein Rap-2c;RAP2C;ortholog
HUMAN|HGNC=1750|UniProtKB=P55287	CDH11	Cadherin-11;CDH11;ortholog
HUMAN|HGNC=26101|UniProtKB=Q96CM8	ACSF2	Acyl-CoA synthetase family member 2, mitochondrial;ACSF2;ortholog
HUMAN|HGNC=13285|UniProtKB=Q5HY92	FIGN	Fidgetin;FIGN;ortholog
HUMAN|HGNC=26234|UniProtKB=Q96H55	MYO19	Unconventional myosin-XIX;MYO19;ortholog
HUMAN|HGNC=6071|UniProtKB=P49441	INPP1	Inositol polyphosphate 1-phosphatase;INPP1;ortholog
HUMAN|HGNC=8987|UniProtKB=Q9P1W9	PIM2	Serine/threonine-protein kinase pim-2;PIM2;ortholog
HUMAN|HGNC=13299|UniProtKB=Q9BXB1	LGR4	Leucine-rich repeat-containing G-protein coupled receptor 4;LGR4;ortholog
HUMAN|HGNC=3394|UniProtKB=P54753	EPHB3	Ephrin type-B receptor 3;EPHB3;ortholog
HUMAN|HGNC=9802|UniProtKB=P15153	RAC2	Ras-related C3 botulinum toxin substrate 2;RAC2;ortholog
HUMAN|HGNC=6679|UniProtKB=Q93052	LPP	Lipoma-preferred partner;LPP;ortholog
HUMAN|HGNC=11177|UniProtKB=P35610	SOAT1	Sterol O-acyltransferase 1;SOAT1;ortholog
HUMAN|HGNC=1388|UniProtKB=O00555	CACNA1A	Voltage-dependent P/Q-type calcium channel subunit alpha-1A;CACNA1A;ortholog
HUMAN|HGNC=8952|UniProtKB=P50452	CAP2	Serpin B8;SERPINB8;ortholog
HUMAN|HGNC=1434|UniProtKB=P05937	CALB1	Calbindin;CALB1;ortholog
HUMAN|HGNC=3059|UniProtKB=Q99075	HBEGF	Proheparin-binding EGF-like growth factor;HBEGF;ortholog
HUMAN|HGNC=6181|UniProtKB=Q14571	ITPR2	Inositol 1,4,5-trisphosphate receptor type 2;ITPR2;ortholog
HUMAN|HGNC=17513|UniProtKB=Q9NSB8	HOMER2	Homer protein homolog 2;HOMER2;ortholog
HUMAN|HGNC=2211|UniProtKB=P12109	COL6A1	Collagen alpha-1(VI) chain;COL6A1;ortholog
HUMAN|HGNC=11634|UniProtKB=P15884	TCF4	Transcription factor 4;TCF4;ortholog
HUMAN|HGNC=14253|UniProtKB=P27544	CERS1	Ceramide synthase 1;CERS1;ortholog
HUMAN|HGNC=7750|UniProtKB=Q92832	NRP1	Protein kinase C-binding protein NELL1;NELL1;ortholog
HUMAN|HGNC=4066|UniProtKB=Q13480	GAB1	GRB2-associated-binding protein 1;GAB1;ortholog
HUMAN|HGNC=22205|UniProtKB=Q2PZI1	DPY19L1	Probable C-mannosyltransferase DPY19L1;DPY19L1;ortholog
HUMAN|HGNC=711|UniProtKB=P49407	ARRB1	Beta-arrestin-1;ARRB1;ortholog
HUMAN|HGNC=15974|UniProtKB=Q9C040	TRIM2	Tripartite motif-containing protein 2;TRIM2;ortholog
HUMAN|HGNC=2577|UniProtKB=P13498	CYBA	Cytochrome b-245 light chain;CYBA;ortholog
HUMAN|HGNC=7162|UniProtKB=P51512	MMP16	Matrix metalloproteinase-16;MMP16;ortholog
HUMAN|HGNC=10723|UniProtKB=Q14563	SEMA3A	Semaphorin-3A;SEMA3A;ortholog
HUMAN|HGNC=245|UniProtKB=Q9UEY8	ADD3	Gamma-adducin;ADD3;ortholog
HUMAN|HGNC=8803|UniProtKB=P16234	PDGFRA	Platelet-derived growth factor receptor alpha;PDGFRA;ortholog
HUMAN|HGNC=20039|UniProtKB=P40123	CAP2	Adenylyl cyclase-associated protein 2;CAP2;ortholog
HUMAN|HGNC=30765|UniProtKB=Q9UKE5	TNIK	TRAF2 and NCK-interacting protein kinase;TNIK;ortholog
HUMAN|HGNC=8909|UniProtKB=A6NDG6	PGP	Glycerol-3-phosphate phosphatase;PGP;ortholog
HUMAN|HGNC=4374|UniProtKB=O60234	GMFG	Glia maturation factor gamma;GMFG;ortholog
HUMAN|HGNC=6884|UniProtKB=Q9UPT6	MAPK8IP3	C-Jun-amino-terminal kinase-interacting protein 3;MAPK8IP3;ortholog
HUMAN|HGNC=8883|UniProtKB=O94921	CDK14	Cyclin-dependent kinase 14;CDK14;ortholog
HUMAN|HGNC=20325|UniProtKB=Q9Y5T4	DNAJC15	DnaJ homolog subfamily C member 15;DNAJC15;ortholog
HUMAN|HGNC=17468|UniProtKB=Q96HC4	PDLIM5	PDZ and LIM domain protein 5;PDLIM5;ortholog
HUMAN|HGNC=29561|UniProtKB=Q9H2C2	ARV1	Protein ARV1;ARV1;ortholog
HUMAN|HGNC=10738|UniProtKB=Q9H2E6	SEMA6A	Semaphorin-6A;SEMA6A;ortholog
HUMAN|HGNC=8811|UniProtKB=Q15120	PDK3	[Pyruvate dehydrogenase (acetyl-transferring)] kinase isozyme 3, mitochondrial;PDK3;ortholog
HUMAN|HGNC=463|UniProtKB=Q9UKV5	AMFR	E3 ubiquitin-protein ligase AMFR;AMFR;ortholog
HUMAN|HGNC=19382|UniProtKB=O14508	SOCS2	Suppressor of cytokine signaling 2;SOCS2;ortholog
HUMAN|HGNC=2198|UniProtKB=P08123	COL1A2	Collagen alpha-2(I) chain;COL1A2;ortholog
HUMAN|HGNC=9065|UniProtKB=P19174	PLCG1	1-phosphatidylinositol 4,5-bisphosphate phosphodiesterase gamma-1;PLCG1;ortholog
HUMAN|HGNC=1984|UniProtKB=Q9NSE2	CISH	Cytokine-inducible SH2-containing protein;CISH;ortholog
HUMAN|HGNC=10487|UniProtKB=P60903	S100A10	Protein S100-A10;S100A10;ortholog
HUMAN|HGNC=23017|UniProtKB=O75063	FAM20B	Glycosaminoglycan xylosylkinase;FAM20B;ortholog
HUMAN|HGNC=11393|UniProtKB=O14965	AURKA	Aurora kinase A;AURKA;ortholog
HUMAN|HGNC=21088|UniProtKB=Q86SK9	SCD5	Stearoyl-CoA desaturase 5;SCD5;ortholog
HUMAN|HGNC=2328|UniProtKB=P50416	CPT1A	Carnitine O-palmitoyltransferase 1, liver isoform;CPT1A;ortholog
HUMAN|HGNC=6636|UniProtKB=P02545	LMNA	Prelamin-A/C;LMNA;ortholog

## Sheet: GO 0008152
Metabolic process (GO:0008152)
103 genes
Gene ID	Mapped IDs	Gene Name/Gene Symbol
HUMAN|HGNC=347|UniProtKB=Q09666	AHNAK	Neuroblast differentiation-associated protein AHNAK;AHNAK;ortholog
HUMAN|HGNC=25819|UniProtKB=Q9H8M1	COQ10B	Coenzyme Q-binding protein COQ10 homolog B, mitochondrial;COQ10B;ortholog
HUMAN|HGNC=3749|UniProtKB=Q01543	FLI1	Friend leukemia integration 1 transcription factor;FLI1;ortholog
HUMAN|HGNC=10452|UniProtKB=P31350	RRM2	Ribonucleoside-diphosphate reductase subunit M2;RRM2;ortholog
HUMAN|HGNC=2859|UniProtKB=Q15392	DHCR24	Delta(24)-sterol reductase;DHCR24;ortholog
HUMAN|HGNC=11186|UniProtKB=Q99523	SORT1	Sortilin;SORT1;ortholog
HUMAN|HGNC=11830|UniProtKB=P04183	TK1	Thymidine kinase, cytosolic;TK1;ortholog
HUMAN|HGNC=7453|UniProtKB=Q9Y217	MTMR6	Myotubularin-related protein 6;MTMR6;ortholog
HUMAN|HGNC=9082|UniProtKB=O00469	PLOD2	Procollagen-lysine,2-oxoglutarate 5-dioxygenase 2;PLOD2;ortholog
HUMAN|HGNC=7043|UniProtKB=O43451	MGA	Maltase-glucoamylase, intestinal;MGAM;ortholog
HUMAN|HGNC=11200|UniProtKB=Q06945	SOX4	Transcription factor SOX-4;SOX4;ortholog
HUMAN|HGNC=2753|UniProtKB=Q16698	DECR1	2,4-dienoyl-CoA reductase, mitochondrial;DECR1;ortholog
HUMAN|HGNC=9570|UniProtKB=P61289	PSME3	Proteasome activator complex subunit 3;PSME3;ortholog
HUMAN|HGNC=17354|UniProtKB=Q96AK3	APOBEC3D	DNA dC-dU-editing enzyme APOBEC-3D;APOBEC3D;ortholog
HUMAN|HGNC=20392|UniProtKB=Q8IWU5	SULF2	Extracellular sulfatase Sulf-2;SULF2;ortholog
HUMAN|HGNC=21686|UniProtKB=O00584	RNASET2	Ribonuclease T2;RNASET2;ortholog
HUMAN|HGNC=20075|UniProtKB=P62068	USP46	Ubiquitin carboxyl-terminal hydrolase 46;USP46;ortholog
HUMAN|HGNC=24948|UniProtKB=Q8TEK3	DOT1L	Histone-lysine N-methyltransferase, H3 lysine-79 specific;DOT1L;ortholog
HUMAN|HGNC=10548|UniProtKB=P54253	ATXN1	Ataxin-1;ATXN1;ortholog
HUMAN|HGNC=24337|UniProtKB=Q9NS00	C1GALT1	Glycoprotein-N-acetylgalactosamine 3-beta-galactosyltransferase 1;C1GALT1;ortholog
HUMAN|HGNC=19159|UniProtKB=Q96GR4	ZDHHC12	Probable palmitoyltransferase ZDHHC12;ZDHHC12;ortholog
HUMAN|HGNC=11863|UniProtKB=O76062	TM7SF2	Delta(14)-sterol reductase;TM7SF2;ortholog
HUMAN|HGNC=17039|UniProtKB=Q4ZIN3	TMEM259	Membralin;TMEM259;ortholog
HUMAN|HGNC=2972|UniProtKB=Q05193	DNM1	Dynamin-1;DNM1;ortholog
HUMAN|HGNC=30308|UniProtKB=Q96B86	RGMA	Repulsive guidance molecule A;RGMA;ortholog
HUMAN|HGNC=4922|UniProtKB=P19367	HK1	Hexokinase-1;HK1;ortholog
HUMAN|HGNC=1069|UniProtKB=P12643	BMP2	Bone morphogenetic protein 2;BMP2;ortholog
HUMAN|HGNC=6617|UniProtKB=P38571	LIPA	Lysosomal acid lipase/cholesteryl ester hydrolase;LIPA;ortholog
HUMAN|HGNC=18755|UniProtKB=Q9NR33	POLE4	DNA polymerase epsilon subunit 4;POLE4;ortholog
HUMAN|HGNC=7135|UniProtKB=P51825	AFF1	AF4/FMR2 family member 1;AFF1;ortholog
HUMAN|HGNC=11640|UniProtKB=Q9HCS4	TCF7L1	Transcription factor 7-like 1;TCF7L1;ortholog
HUMAN|HGNC=25133|UniProtKB=Q96GW9	MARS2	Methionine--tRNA ligase, mitochondrial;MARS2;ortholog
HUMAN|Gene=LPPR2|UniProtKB=Q96GM1	PLPPR2	Phospholipid phosphatase-related protein type 2;PLPPR2;ortholog
HUMAN|HGNC=29787|UniProtKB=Q969P6	TOP1MT	DNA topoisomerase I, mitochondrial;TOP1MT;ortholog
HUMAN|HGNC=26108|UniProtKB=Q8N3C7	CLIP4	CAP-Gly domain-containing linker protein 4;CLIP4;ortholog
HUMAN|HGNC=17592|UniProtKB=Q9BT67	NDFIP1	NEDD4 family-interacting protein 1;NDFIP1;ortholog
HUMAN|HGNC=16891|UniProtKB=Q96RU8	TRIB1	Tribbles homolog 1;TRIB1;ortholog
HUMAN|HGNC=10322|UniProtKB=Q16540	MRPL23	39S ribosomal protein L23, mitochondrial;MRPL23;ortholog
HUMAN|HGNC=17353|UniProtKB=Q9NRW3	APOBEC3C	DNA dC-dU-editing enzyme APOBEC-3C;APOBEC3C;ortholog
HUMAN|HGNC=30576|UniProtKB=Q9BV57	ADI1	1,2-dihydroxy-3-keto-5-methylthiopentene dioxygenase;ADI1;ortholog
HUMAN|HGNC=4881|UniProtKB=Q9UBP5	HEY2	Hairy/enhancer-of-split related with YRPW motif protein 2;HEY2;ortholog
HUMAN|HGNC=232|UniProtKB=Q08828	ADCY1	Adenylate cyclase type 1;ADCY1;ortholog
HUMAN|HGNC=9089|UniProtKB=O43660	PLRG1	Pleiotropic regulator 1;PLRG1;ortholog
HUMAN|HGNC=6623|UniProtKB=Q9Y5X9	LIPG	Endothelial lipase;LIPG;ortholog
HUMAN|HGNC=303|UniProtKB=Q8IUX7	AEBP1	Adipocyte enhancer-binding protein 1;AEBP1;ortholog
HUMAN|HGNC=20067|UniProtKB=Q8NB14	USP38	Ubiquitin carboxyl-terminal hydrolase 38;USP38;ortholog
HUMAN|HGNC=22204|UniProtKB=Q96HN2	AHCYL2	Adenosylhomocysteinase 3;AHCYL2;ortholog
HUMAN|HGNC=9816|UniProtKB=Q92878	RAD50	DNA repair protein RAD50;RAD50;ortholog
HUMAN|HGNC=11602|UniProtKB=O15119	TBX3	T-box transcription factor TBX3;TBX3;ortholog
HUMAN|HGNC=7886|UniProtKB=P51513	NOVA1	RNA-binding protein Nova-1;NOVA1;ortholog
HUMAN|HGNC=4446|UniProtKB=O43292	GPAA1	Glycosylphosphatidylinositol anchor attachment 1 protein;GPAA1;ortholog
HUMAN|HGNC=10471|UniProtKB=Q01196	RUNX1	Runt-related transcription factor 1;RUNX1;ortholog
HUMAN|HGNC=7136|UniProtKB=P42568	MLLT3	Protein AF-9;MLLT3;ortholog
HUMAN|HGNC=2342|UniProtKB=P43155	CRAT	Carnitine O-acetyltransferase;CRAT;ortholog
HUMAN|HGNC=17895|UniProtKB=Q16763	UBE2S	Ubiquitin-conjugating enzyme E2 S;UBE2S;ortholog
HUMAN|HGNC=24566|UniProtKB=Q5T6S3	PHF19	PHD finger protein 19;PHF19;ortholog
HUMAN|HGNC=7691|UniProtKB=O95182	NDUFA7	NADH dehydrogenase [ubiquinone] 1 alpha subcomplex subunit 7;NDUFA7;ortholog
HUMAN|HGNC=17940|UniProtKB=Q9P2K5	MYEF2	Myelin expression factor 2;MYEF2;ortholog
HUMAN|HGNC=20255|UniProtKB=Q9UHJ3	SFMBT1	Scm-like with four MBT domains protein 1;SFMBT1;ortholog
HUMAN|HGNC=6656|UniProtKB=Q9UIQ6	LNPEP	Leucyl-cystinyl aminopeptidase;LNPEP;ortholog
HUMAN|HGNC=9347|UniProtKB=Q13029	PRDM2	PR domain zinc finger protein 2;PRDM2;ortholog
HUMAN|HGNC=5360|UniProtKB=P41134	ID1	DNA-binding protein inhibitor ID-1;ID1;ortholog
HUMAN|HGNC=9235|UniProtKB=Q03181	PPARD	Peroxisome proliferator-activated receptor delta;PPARD;ortholog
HUMAN|HGNC=10490|UniProtKB=Q99584	S100A13	Protein S100-A13;S100A13;ortholog
HUMAN|HGNC=11497|UniProtKB=Q96PV0	SYNGAP1	Ras/Rap GTPase-activating protein SynGAP;SYNGAP1;ortholog
HUMAN|HGNC=2550|UniProtKB=O95319	CELF2	CUGBP Elav-like family member 2;CELF2;ortholog
HUMAN|HGNC=5381|UniProtKB=P14735	IDE	Insulin-degrading enzyme;IDE;ortholog
HUMAN|HGNC=8923|UniProtKB=O43175	PHGDH	D-3-phosphoglycerate dehydrogenase;PHGDH;ortholog
HUMAN|HGNC=4844|UniProtKB=P14317	HCLS1	Hematopoietic lineage cell-specific protein;HCLS1;ortholog
HUMAN|HGNC=363|UniProtKB=P27144	AK4	Adenylate kinase 4, mitochondrial;AK4;ortholog
HUMAN|HGNC=30078|UniProtKB=Q96HR9	REEP6	Receptor expression-enhancing protein 6;REEP6;ortholog
HUMAN|HGNC=26101|UniProtKB=Q96CM8	ACSF2	Acyl-CoA synthetase family member 2, mitochondrial;ACSF2;ortholog
HUMAN|HGNC=19097|UniProtKB=Q93062	RBPMS	RNA-binding protein with multiple splicing;RBPMS;ortholog
HUMAN|HGNC=1693|UniProtKB=P34810	CD68	Macrosialin;CD68;ortholog
HUMAN|HGNC=123|UniProtKB=P11117	ACP2	Lysosomal acid phosphatase;ACP2;ortholog
HUMAN|HGNC=6071|UniProtKB=P49441	INPP1	Inositol polyphosphate 1-phosphatase;INPP1;ortholog
HUMAN|HGNC=1001|UniProtKB=P41182	BCL6	B-cell lymphoma 6 protein;BCL6;ortholog
HUMAN|HGNC=6886|UniProtKB=P45984	MAPK9	Mitogen-activated protein kinase 9;MAPK9;ortholog
HUMAN|HGNC=11177|UniProtKB=P35610	SOAT1	Sterol O-acyltransferase 1;SOAT1;ortholog
HUMAN|HGNC=4172|UniProtKB=P23771	GATA3	Trans-acting T-cell-specific transcription factor GATA-3;GATA3;ortholog
HUMAN|HGNC=11634|UniProtKB=P15884	TCF4	Transcription factor 4;TCF4;ortholog
HUMAN|HGNC=14253|UniProtKB=P27544	CERS1	Ceramide synthase 1;CERS1;ortholog
HUMAN|HGNC=22205|UniProtKB=Q2PZI1	DPY19L1	Probable C-mannosyltransferase DPY19L1;DPY19L1;ortholog
HUMAN|HGNC=15974|UniProtKB=Q9C040	TRIM2	Tripartite motif-containing protein 2;TRIM2;ortholog
HUMAN|HGNC=9228|UniProtKB=O14494	PLPP1	Phospholipid phosphatase 1;PLPP1;ortholog
HUMAN|HGNC=15455|UniProtKB=O43462	MBTPS2	Membrane-bound transcription factor site-2 protease;MBTPS2;ortholog
HUMAN|HGNC=7162|UniProtKB=P51512	MMP16	Matrix metalloproteinase-16;MMP16;ortholog
HUMAN|HGNC=14010|UniProtKB=Q8IWI9	MGA	MAX gene-associated protein;MGA;ortholog
HUMAN|HGNC=11515|UniProtKB=O15178	T	Brachyury protein;T;ortholog
HUMAN|HGNC=3374|UniProtKB=Q99814	EPAS1	Endothelial PAS domain-containing protein 1;EPAS1;ortholog
HUMAN|HGNC=8909|UniProtKB=A6NDG6	PGP	Glycerol-3-phosphate phosphatase;PGP;ortholog
HUMAN|HGNC=13588|UniProtKB=Q9UK97	FBXO9	F-box only protein 9;FBXO9;ortholog
HUMAN|HGNC=13221|UniProtKB=Q9H165	BCL11A	B-cell lymphoma/leukemia 11A;BCL11A;ortholog
HUMAN|HGNC=29561|UniProtKB=Q9H2C2	ARV1	Protein ARV1;ARV1;ortholog
HUMAN|HGNC=8811|UniProtKB=Q15120	PDK3	[Pyruvate dehydrogenase (acetyl-transferring)] kinase isozyme 3, mitochondrial;PDK3;ortholog
HUMAN|HGNC=37057|UniProtKB=Q8NAP8	ZBTB8B	Zinc finger and BTB domain-containing protein 8B;ZBTB8B;ortholog
HUMAN|HGNC=9065|UniProtKB=P19174	PLCG1	1-phosphatidylinositol 4,5-bisphosphate phosphodiesterase gamma-1;PLCG1;ortholog
HUMAN|HGNC=2690|UniProtKB=P07108	DBI	Acyl-CoA-binding protein;DBI;ortholog
HUMAN|HGNC=10487|UniProtKB=P60903	S100A10	Protein S100-A10;S100A10;ortholog
HUMAN|HGNC=361|UniProtKB=P00568	AK1	Adenylate kinase isoenzyme 1;AK1;ortholog
HUMAN|HGNC=2328|UniProtKB=P50416	CPT1A	Carnitine O-palmitoyltransferase 1, liver isoform;CPT1A;ortholog
HUMAN|HGNC=11742|UniProtKB=P05549	TFAP2A	Transcription factor AP-2-alpha;TFAP2A;ortholog
HUMAN|HGNC=4670|UniProtKB=Q9BX10	GTPBP2	GTP-binding protein 2;GTPBP2;ortholog

## Sheet: GO 0065007
Biological regulation (GO:0065007)
79 genes
Gene ID	Mapped IDs	Gene Name/Gene Symbol
HUMAN|HGNC=347|UniProtKB=Q09666	AHNAK	Neuroblast differentiation-associated protein AHNAK;AHNAK;ortholog
HUMAN|HGNC=44659|UniProtKB=Q96MC4	CEP295NL	CEP295 N-terminal-like protein;CEP295NL;ortholog
HUMAN|HGNC=9570|UniProtKB=P61289	PSME3	Proteasome activator complex subunit 3;PSME3;ortholog
HUMAN|HGNC=17354|UniProtKB=Q96AK3	APOBEC3D	DNA dC-dU-editing enzyme APOBEC-3D;APOBEC3D;ortholog
HUMAN|HGNC=20392|UniProtKB=Q8IWU5	SULF2	Extracellular sulfatase Sulf-2;SULF2;ortholog
HUMAN|HGNC=8882|UniProtKB=P35080	PFN2	Profilin-2;PFN2;ortholog
HUMAN|HGNC=29477|UniProtKB=O15243	LEPR	Leptin receptor gene-related protein;LEPROT;ortholog
HUMAN|HGNC=24948|UniProtKB=Q8TEK3	DOT1L	Histone-lysine N-methyltransferase, H3 lysine-79 specific;DOT1L;ortholog
HUMAN|HGNC=6306|UniProtKB=O43731	KDELR3	ER lumen protein-retaining receptor 3;KDELR3;ortholog
HUMAN|HGNC=10548|UniProtKB=P54253	ATXN1	Ataxin-1;ATXN1;ortholog
HUMAN|HGNC=5472|UniProtKB=P17936	IGFBP3	Insulin-like growth factor-binding protein 3;IGFBP3;ortholog
HUMAN|HGNC=16834|UniProtKB=Q16612	NREP	Neuronal regeneration-related protein;NREP;ortholog
HUMAN|HGNC=17129|UniProtKB=Q6P5W5	SLC39A4	Zinc transporter ZIP4;SLC39A4;ortholog
HUMAN|HGNC=17039|UniProtKB=Q4ZIN3	TMEM259	Membralin;TMEM259;ortholog
HUMAN|HGNC=2972|UniProtKB=Q05193	DNM1	Dynamin-1;DNM1;ortholog
HUMAN|HGNC=1583|UniProtKB=P30279	CCND2	G1/S-specific cyclin-D2;CCND2;ortholog
HUMAN|HGNC=4922|UniProtKB=P19367	HK1	Hexokinase-1;HK1;ortholog
HUMAN|HGNC=1069|UniProtKB=P12643	BMP2	Bone morphogenetic protein 2;BMP2;ortholog
HUMAN|HGNC=1355|UniProtKB=Q9Y236	OSGIN2	Oxidative stress-induced growth inhibitor 2;OSGIN2;ortholog
HUMAN|HGNC=25743|UniProtKB=Q4KMZ8	NKAIN1	Sodium/potassium-transporting ATPase subunit beta-1-interacting protein 1;NKAIN1;ortholog
HUMAN|HGNC=11640|UniProtKB=Q9HCS4	TCF7L1	Transcription factor 7-like 1;TCF7L1;ortholog
HUMAN|HGNC=3064|UniProtKB=P28562	DUSP1	Dual specificity protein phosphatase 1;DUSP1;ortholog
HUMAN|HGNC=17592|UniProtKB=Q9BT67	NDFIP1	NEDD4 family-interacting protein 1;NDFIP1;ortholog
HUMAN|HGNC=16891|UniProtKB=Q96RU8	TRIB1	Tribbles homolog 1;TRIB1;ortholog
HUMAN|HGNC=17353|UniProtKB=Q9NRW3	APOBEC3C	DNA dC-dU-editing enzyme APOBEC-3C;APOBEC3C;ortholog
HUMAN|HGNC=4881|UniProtKB=Q9UBP5	HEY2	Hairy/enhancer-of-split related with YRPW motif protein 2;HEY2;ortholog
HUMAN|HGNC=18155|UniProtKB=Q9NNW7	TXNRD2	Thioredoxin reductase 2, mitochondrial;TXNRD2;ortholog
HUMAN|HGNC=232|UniProtKB=Q08828	ADCY1	Adenylate cyclase type 1;ADCY1;ortholog
HUMAN|HGNC=20858|UniProtKB=Q15043	SLC39A14	Zinc transporter ZIP14;SLC39A14;ortholog
HUMAN|HGNC=9816|UniProtKB=Q92878	RAD50	DNA repair protein RAD50;RAD50;ortholog
HUMAN|HGNC=11602|UniProtKB=O15119	TBX3	T-box transcription factor TBX3;TBX3;ortholog
HUMAN|HGNC=37231|UniProtKB=B4DS77	SHISA9	Protein shisa-9;SHISA9;ortholog
HUMAN|HGNC=15703|UniProtKB=Q9HBH0	RHOF	Rho-related GTP-binding protein RhoF;RHOF;ortholog
HUMAN|HGNC=24566|UniProtKB=Q5T6S3	PHF19	PHD finger protein 19;PHF19;ortholog
HUMAN|HGNC=3538|UniProtKB=P55085	F2RL1	Proteinase-activated receptor 2;F2RL1;ortholog
HUMAN|HGNC=5412|UniProtKB=P13164	IFITM1	Interferon-induced transmembrane protein 1;IFITM1;ortholog
HUMAN|HGNC=17940|UniProtKB=Q9P2K5	MYEF2	Myelin expression factor 2;MYEF2;ortholog
HUMAN|HGNC=1590|UniProtKB=O96020	CCNE2	G1/S-specific cyclin-E2;CCNE2;ortholog
HUMAN|HGNC=2892|UniProtKB=Q9UBU2	DKK2	Dickkopf-related protein 2;DKK2;ortholog
HUMAN|HGNC=20255|UniProtKB=Q9UHJ3	SFMBT1	Scm-like with four MBT domains protein 1;SFMBT1;ortholog
HUMAN|HGNC=9347|UniProtKB=Q13029	PRDM2	PR domain zinc finger protein 2;PRDM2;ortholog
HUMAN|HGNC=5360|UniProtKB=P41134	ID1	DNA-binding protein inhibitor ID-1;ID1;ortholog
HUMAN|HGNC=9235|UniProtKB=Q03181	PPARD	Peroxisome proliferator-activated receptor delta;PPARD;ortholog
HUMAN|HGNC=10600|UniProtKB=P51168	SCNN1B	Amiloride-sensitive sodium channel subunit beta;SCNN1B;ortholog
HUMAN|HGNC=29884|UniProtKB=Q8TF42	UBASH3B	Ubiquitin-associated and SH3 domain-containing protein B;UBASH3B;ortholog
HUMAN|HGNC=3431|UniProtKB=P21860	ERBB3	Receptor tyrosine-protein kinase erbB-3;ERBB3;ortholog
HUMAN|HGNC=12462|UniProtKB=P57075	CLIP4	Ubiquitin-associated and SH3 domain-containing protein A;UBASH3A;ortholog
HUMAN|HGNC=817|UniProtKB=P23634	ATP2B4	Plasma membrane calcium-transporting ATPase 4;ATP2B4;ortholog
HUMAN|HGNC=11497|UniProtKB=Q96PV0	SYNGAP1	Ras/Rap GTPase-activating protein SynGAP;SYNGAP1;ortholog
HUMAN|HGNC=2550|UniProtKB=O95319	CELF2	CUGBP Elav-like family member 2;CELF2;ortholog
HUMAN|HGNC=6848|UniProtKB=Q13233	MAP3K1	Mitogen-activated protein kinase kinase kinase 1;MAP3K1;ortholog
HUMAN|HGNC=4029|UniProtKB=Q96DB9	FXYD5	FXYD domain-containing ion transport regulator 5;FXYD5;ortholog
HUMAN|HGNC=13285|UniProtKB=Q5HY92	FIGN	Fidgetin;FIGN;ortholog
HUMAN|HGNC=3999|UniProtKB=P02792	FTL	Ferritin light chain;FTL;ortholog
HUMAN|HGNC=8987|UniProtKB=Q9P1W9	PIM2	Serine/threonine-protein kinase pim-2;PIM2;ortholog
HUMAN|HGNC=13299|UniProtKB=Q9BXB1	LGR4	Leucine-rich repeat-containing G-protein coupled receptor 4;LGR4;ortholog
HUMAN|HGNC=11015|UniProtKB=O14863	SLC30A4	Zinc transporter 4;SLC30A4;ortholog
HUMAN|HGNC=9802|UniProtKB=P15153	RAC2	Ras-related C3 botulinum toxin substrate 2;RAC2;ortholog
HUMAN|HGNC=6886|UniProtKB=P45984	MAPK9	Mitogen-activated protein kinase 9;MAPK9;ortholog
HUMAN|HGNC=4172|UniProtKB=P23771	GATA3	Trans-acting T-cell-specific transcription factor GATA-3;GATA3;ortholog
HUMAN|HGNC=1434|UniProtKB=P05937	CALB1	Calbindin;CALB1;ortholog
HUMAN|HGNC=3059|UniProtKB=Q99075	HBEGF	Proheparin-binding EGF-like growth factor;HBEGF;ortholog
HUMAN|HGNC=6181|UniProtKB=Q14571	ITPR2	Inositol 1,4,5-trisphosphate receptor type 2;ITPR2;ortholog
HUMAN|HGNC=17513|UniProtKB=Q9NSB8	HOMER2	Homer protein homolog 2;HOMER2;ortholog
HUMAN|HGNC=11634|UniProtKB=P15884	TCF4	Transcription factor 4;TCF4;ortholog
HUMAN|HGNC=3621|UniProtKB=P55899	FCGRT	IgG receptor FcRn large subunit p51;FCGRT;ortholog
HUMAN|HGNC=14010|UniProtKB=Q8IWI9	MGA	MAX gene-associated protein;MGA;ortholog
HUMAN|HGNC=11515|UniProtKB=O15178	T	Brachyury protein;T;ortholog
HUMAN|HGNC=10723|UniProtKB=Q14563	SEMA3A	Semaphorin-3A;SEMA3A;ortholog
HUMAN|HGNC=3374|UniProtKB=Q99814	EPAS1	Endothelial PAS domain-containing protein 1;EPAS1;ortholog
HUMAN|HGNC=245|UniProtKB=Q9UEY8	ADD3	Gamma-adducin;ADD3;ortholog
HUMAN|HGNC=30765|UniProtKB=Q9UKE5	TNIK	TRAF2 and NCK-interacting protein kinase;TNIK;ortholog
HUMAN|HGNC=4374|UniProtKB=O60234	GMFG	Glia maturation factor gamma;GMFG;ortholog
HUMAN|HGNC=29561|UniProtKB=Q9H2C2	ARV1	Protein ARV1;ARV1;ortholog
HUMAN|HGNC=10738|UniProtKB=Q9H2E6	SEMA6A	Semaphorin-6A;SEMA6A;ortholog
HUMAN|HGNC=19382|UniProtKB=O14508	SOCS2	Suppressor of cytokine signaling 2;SOCS2;ortholog
HUMAN|HGNC=9065|UniProtKB=P19174	PLCG1	1-phosphatidylinositol 4,5-bisphosphate phosphodiesterase gamma-1;PLCG1;ortholog
HUMAN|HGNC=1984|UniProtKB=Q9NSE2	CISH	Cytokine-inducible SH2-containing protein;CISH;ortholog
HUMAN|HGNC=11393|UniProtKB=O14965	AURKA	Aurora kinase A;AURKA;ortholog

## Sheet: GO 0051179
Localization (GO:0051179)
50 genes
Gene ID	Mapped IDs	Gene Name/Gene Symbol
HUMAN|HGNC=11186|UniProtKB=Q99523	SORT1	Sortilin;SORT1;ortholog
HUMAN|HGNC=7453|UniProtKB=Q9Y217	MTMR6	Myotubularin-related protein 6;MTMR6;ortholog
HUMAN|HGNC=11148|UniProtKB=Q16658	FSCN1	Fascin;FSCN1;ortholog
HUMAN|HGNC=29477|UniProtKB=O15243	LEPR	Leptin receptor gene-related protein;LEPROT;ortholog
HUMAN|HGNC=6306|UniProtKB=O43731	KDELR3	ER lumen protein-retaining receptor 3;KDELR3;ortholog
HUMAN|HGNC=10980|UniProtKB=Q9UBX3	SLC25A10	Mitochondrial dicarboxylate carrier;SLC25A10;ortholog
HUMAN|HGNC=17129|UniProtKB=Q6P5W5	SLC39A4	Zinc transporter ZIP4;SLC39A4;ortholog
HUMAN|HGNC=19159|UniProtKB=Q96GR4	ZDHHC12	Probable palmitoyltransferase ZDHHC12;ZDHHC12;ortholog
HUMAN|HGNC=2972|UniProtKB=Q05193	DNM1	Dynamin-1;DNM1;ortholog
HUMAN|HGNC=13540|UniProtKB=O75110	ATP9A	Probable phospholipid-transporting ATPase IIA;ATP9A;ortholog
HUMAN|HGNC=25743|UniProtKB=Q4KMZ8	NKAIN1	Sodium/potassium-transporting ATPase subunit beta-1-interacting protein 1;NKAIN1;ortholog
HUMAN|HGNC=4061|UniProtKB=O43826	SLC37A4	Glucose-6-phosphate exchanger SLC37A4;SLC37A4;ortholog
HUMAN|HGNC=26108|UniProtKB=Q8N3C7	CLIP4	CAP-Gly domain-containing linker protein 4;CLIP4;ortholog
HUMAN|HGNC=3010|UniProtKB=P42658	DPP6	Dipeptidyl aminopeptidase-like protein 6;DPP6;ortholog
HUMAN|HGNC=17592|UniProtKB=Q9BT67	NDFIP1	NEDD4 family-interacting protein 1;NDFIP1;ortholog
HUMAN|HGNC=20858|UniProtKB=Q15043	SLC39A14	Zinc transporter ZIP14;SLC39A14;ortholog
HUMAN|HGNC=11057|UniProtKB=P30825	SLC7A1	High affinity cationic amino acid transporter 1;SLC7A1;ortholog
HUMAN|HGNC=7886|UniProtKB=P51513	NOVA1	RNA-binding protein Nova-1;NOVA1;ortholog
HUMAN|HGNC=15703|UniProtKB=Q9HBH0	RHOF	Rho-related GTP-binding protein RhoF;RHOF;ortholog
HUMAN|HGNC=16397|UniProtKB=Q9BXB4	OSBPL11	Oxysterol-binding protein-related protein 11;OSBPL11;ortholog
HUMAN|HGNC=3706|UniProtKB=O43520	ATP8B1	Phospholipid-transporting ATPase IC;ATP8B1;ortholog
HUMAN|HGNC=18268|UniProtKB=Q6UX01	LMBR1L	Protein LMBR1L;LMBR1L;ortholog
HUMAN|HGNC=16388|UniProtKB=Q9BZF3	OSBPL6	Oxysterol-binding protein-related protein 6;OSBPL6;ortholog
HUMAN|HGNC=7691|UniProtKB=O95182	NDUFA7	NADH dehydrogenase [ubiquinone] 1 alpha subcomplex subunit 7;NDUFA7;ortholog
HUMAN|HGNC=18451|UniProtKB=Q8NI22	MCFD2	Multiple coagulation factor deficiency protein 2;MCFD2;ortholog
HUMAN|HGNC=9235|UniProtKB=Q03181	PPARD	Peroxisome proliferator-activated receptor delta;PPARD;ortholog
HUMAN|HGNC=10600|UniProtKB=P51168	SCNN1B	Amiloride-sensitive sodium channel subunit beta;SCNN1B;ortholog
HUMAN|HGNC=18167|UniProtKB=Q9NZW5	MPP6	MAGUK p55 subfamily member 6;MPP6;ortholog
HUMAN|HGNC=30078|UniProtKB=Q96HR9	REEP6	Receptor expression-enhancing protein 6;REEP6;ortholog
HUMAN|HGNC=7602|UniProtKB=Q9Y4I1	MYO5A	Unconventional myosin-Va;MYO5A;ortholog
HUMAN|HGNC=21165|UniProtKB=Q9Y3L5	RAP2C	Ras-related protein Rap-2c;RAP2C;ortholog
HUMAN|HGNC=492|UniProtKB=P16157	ANK1	Ankyrin-1;ANK1;ortholog
HUMAN|HGNC=26234|UniProtKB=Q96H55	MYO19	Unconventional myosin-XIX;MYO19;ortholog
HUMAN|HGNC=1693|UniProtKB=P34810	CD68	Macrosialin;CD68;ortholog
HUMAN|HGNC=3999|UniProtKB=P02792	FTL	Ferritin light chain;FTL;ortholog
HUMAN|HGNC=11015|UniProtKB=O14863	SLC30A4	Zinc transporter 4;SLC30A4;ortholog
HUMAN|HGNC=9802|UniProtKB=P15153	RAC2	Ras-related C3 botulinum toxin substrate 2;RAC2;ortholog
HUMAN|HGNC=11177|UniProtKB=P35610	SOAT1	Sterol O-acyltransferase 1;SOAT1;ortholog
HUMAN|HGNC=29155|UniProtKB=Q9Y2G0	EFR3B	Protein EFR3 homolog B;EFR3B;ortholog
HUMAN|HGNC=17513|UniProtKB=Q9NSB8	HOMER2	Homer protein homolog 2;HOMER2;ortholog
HUMAN|HGNC=711|UniProtKB=P49407	ARRB1	Beta-arrestin-1;ARRB1;ortholog
HUMAN|HGNC=18750|UniProtKB=Q8WYP3	RIN2	Ras and Rab interactor 2;RIN2;ortholog
HUMAN|HGNC=10723|UniProtKB=Q14563	SEMA3A	Semaphorin-3A;SEMA3A;ortholog
HUMAN|HGNC=6884|UniProtKB=Q9UPT6	MAPK8IP3	C-Jun-amino-terminal kinase-interacting protein 3;MAPK8IP3;ortholog
HUMAN|HGNC=10660|UniProtKB=O75056	SDC3	Syndecan-3;SDC3;ortholog
HUMAN|HGNC=18219|UniProtKB=Q9HCU0	CD248	Endosialin;CD248;ortholog
HUMAN|HGNC=29561|UniProtKB=Q9H2C2	ARV1	Protein ARV1;ARV1;ortholog
HUMAN|HGNC=10738|UniProtKB=Q9H2E6	SEMA6A	Semaphorin-6A;SEMA6A;ortholog
HUMAN|HGNC=2690|UniProtKB=P07108	DBI	Acyl-CoA-binding protein;DBI;ortholog
HUMAN|HGNC=6269|UniProtKB=Q15842	KCNJ8	ATP-sensitive inward rectifier potassium channel 8;KCNJ8;ortholog

## Sheet: GO 0032501
Multicellular organismal process (GO:0032501)
38 genes
Gene ID	Mapped IDs	Gene Name/Gene Symbol
HUMAN|HGNC=20392|UniProtKB=Q8IWU5	SULF2	Extracellular sulfatase Sulf-2;SULF2;ortholog
HUMAN|HGNC=201|UniProtKB=Q9P0K1	ADAM22	Disintegrin and metalloproteinase domain-containing protein 22;ADAM22;ortholog
HUMAN|HGNC=10560|UniProtKB=O15265	ATXN7	Ataxin-7;ATXN7;ortholog
HUMAN|HGNC=16834|UniProtKB=Q16612	NREP	Neuronal regeneration-related protein;NREP;ortholog
HUMAN|HGNC=20956|UniProtKB=O75167	PHACTR2	Phosphatase and actin regulator 2;PHACTR2;ortholog
HUMAN|HGNC=13658|UniProtKB=Q9HB63	NTN4	Netrin-4;NTN4;ortholog
HUMAN|HGNC=3221|UniProtKB=P20827	EFNA1	Ephrin-A1;EFNA1;ortholog
HUMAN|HGNC=6996|UniProtKB=Q06413	MEF2C	Myocyte-specific enhancer factor 2C;MEF2C;ortholog
HUMAN|HGNC=2212|UniProtKB=P12110	COL6A2	Collagen alpha-2(VI) chain;COL6A2;ortholog
HUMAN|HGNC=21446|UniProtKB=Q96S86	HAPLN3	Hyaluronan and proteoglycan link protein 3;HAPLN3;ortholog
HUMAN|HGNC=6717|UniProtKB=Q8N2S1	LTBP4	Latent-transforming growth factor beta-binding protein 4;LTBP4;ortholog
HUMAN|HGNC=4881|UniProtKB=Q9UBP5	HEY2	Hairy/enhancer-of-split related with YRPW motif protein 2;HEY2;ortholog
HUMAN|HGNC=31708|UniProtKB=Q9Y561	ST7	Low-density lipoprotein receptor-related protein 12;LRP12;ortholog
HUMAN|HGNC=30988|UniProtKB=Q6ZN30	BNC2	Zinc finger protein basonuclin-2;BNC2;ortholog
HUMAN|HGNC=7886|UniProtKB=P51513	NOVA1	RNA-binding protein Nova-1;NOVA1;ortholog
HUMAN|HGNC=10471|UniProtKB=Q01196	RUNX1	Runt-related transcription factor 1;RUNX1;ortholog
HUMAN|HGNC=5360|UniProtKB=P41134	ID1	DNA-binding protein inhibitor ID-1;ID1;ortholog
HUMAN|HGNC=9235|UniProtKB=Q03181	PPARD	Peroxisome proliferator-activated receptor delta;PPARD;ortholog
HUMAN|HGNC=10600|UniProtKB=P51168	SCNN1B	Amiloride-sensitive sodium channel subunit beta;SCNN1B;ortholog
HUMAN|HGNC=29884|UniProtKB=Q8TF42	UBASH3B	Ubiquitin-associated and SH3 domain-containing protein B;UBASH3B;ortholog
HUMAN|HGNC=3431|UniProtKB=P21860	ERBB3	Receptor tyrosine-protein kinase erbB-3;ERBB3;ortholog
HUMAN|HGNC=7590|UniProtKB=Q15746	MYLK	Myosin light chain kinase, smooth muscle;MYLK;ortholog
HUMAN|HGNC=7602|UniProtKB=Q9Y4I1	MYO5A	Unconventional myosin-Va;MYO5A;ortholog
HUMAN|HGNC=21165|UniProtKB=Q9Y3L5	RAP2C	Ras-related protein Rap-2c;RAP2C;ortholog
HUMAN|HGNC=9802|UniProtKB=P15153	RAC2	Ras-related C3 botulinum toxin substrate 2;RAC2;ortholog
HUMAN|HGNC=4172|UniProtKB=P23771	GATA3	Trans-acting T-cell-specific transcription factor GATA-3;GATA3;ortholog
HUMAN|HGNC=2211|UniProtKB=P12109	COL6A1	Collagen alpha-1(VI) chain;COL6A1;ortholog
HUMAN|HGNC=11634|UniProtKB=P15884	TCF4	Transcription factor 4;TCF4;ortholog
HUMAN|HGNC=711|UniProtKB=P49407	ARRB1	Beta-arrestin-1;ARRB1;ortholog
HUMAN|HGNC=2157|UniProtKB=Q15417	CNN3	Calponin-3;CNN3;ortholog
HUMAN|HGNC=7162|UniProtKB=P51512	MMP16	Matrix metalloproteinase-16;MMP16;ortholog
HUMAN|HGNC=10723|UniProtKB=Q14563	SEMA3A	Semaphorin-3A;SEMA3A;ortholog
HUMAN|HGNC=5125|UniProtKB=P31276	HOXC13	Homeobox protein Hox-C13;HOXC13;ortholog
HUMAN|HGNC=30765|UniProtKB=Q9UKE5	TNIK	TRAF2 and NCK-interacting protein kinase;TNIK;ortholog
HUMAN|HGNC=17468|UniProtKB=Q96HC4	PDLIM5	PDZ and LIM domain protein 5;PDLIM5;ortholog
HUMAN|HGNC=10738|UniProtKB=Q9H2E6	SEMA6A	Semaphorin-6A;SEMA6A;ortholog
HUMAN|HGNC=2906|UniProtKB=Q9P1A6	DLGAP2	Disks large-associated protein 2;DLGAP2;ortholog
HUMAN|HGNC=9065|UniProtKB=P19174	PLCG1	1-phosphatidylinositol 4,5-bisphosphate phosphodiesterase gamma-1;PLCG1;ortholog

## Sheet: GO 0002376
Immune system process (GO:0002376)
20 genes
Gene ID	Mapped IDs	Gene Name/Gene Symbol
HUMAN|HGNC=21616|UniProtKB=Q68CZ2	TNS3	Tensin-3;TNS3;ortholog
HUMAN|HGNC=17354|UniProtKB=Q96AK3	APOBEC3D	DNA dC-dU-editing enzyme APOBEC-3D;APOBEC3D;ortholog
HUMAN|HGNC=23675|UniProtKB=Q5QJU3	ACER2	Alkaline ceramidase 2;ACER2;ortholog
HUMAN|HGNC=3010|UniProtKB=P42658	DPP6	Dipeptidyl aminopeptidase-like protein 6;DPP6;ortholog
HUMAN|HGNC=17087|UniProtKB=O75144	ICOSLG	ICOS ligand;ICOSLG;ortholog
HUMAN|HGNC=17353|UniProtKB=Q9NRW3	APOBEC3C	DNA dC-dU-editing enzyme APOBEC-3C;APOBEC3C;ortholog
HUMAN|HGNC=11692|UniProtKB=P57738	TCTA	T-cell leukemia translocation-altered gene protein;TCTA;ortholog
HUMAN|HGNC=14893|UniProtKB=Q9BZM6	ULBP1	UL16-binding protein 1;ULBP1;ortholog
HUMAN|HGNC=10471|UniProtKB=Q01196	RUNX1	Runt-related transcription factor 1;RUNX1;ortholog
HUMAN|HGNC=5412|UniProtKB=P13164	IFITM1	Interferon-induced transmembrane protein 1;IFITM1;ortholog
HUMAN|HGNC=29884|UniProtKB=Q8TF42	UBASH3B	Ubiquitin-associated and SH3 domain-containing protein B;UBASH3B;ortholog
HUMAN|HGNC=12462|UniProtKB=P57075	CLIP4	Ubiquitin-associated and SH3 domain-containing protein A;UBASH3A;ortholog
HUMAN|HGNC=1139|UniProtKB=P78410	BTN3A2	Butyrophilin subfamily 3 member A2;BTN3A2;ortholog
HUMAN|HGNC=16938|UniProtKB=Q8TCB0	IFI44	Interferon-induced protein 44;IFI44;ortholog
HUMAN|HGNC=4172|UniProtKB=P23771	GATA3	Trans-acting T-cell-specific transcription factor GATA-3;GATA3;ortholog
HUMAN|HGNC=3621|UniProtKB=P55899	FCGRT	IgG receptor FcRn large subunit p51;FCGRT;ortholog
HUMAN|HGNC=4066|UniProtKB=Q13480	GAB1	GRB2-associated-binding protein 1;GAB1;ortholog
HUMAN|HGNC=14894|UniProtKB=Q9BZM5	ULBP2	UL16-binding protein 2;ULBP2;ortholog
HUMAN|HGNC=8803|UniProtKB=P16234	PDGFRA	Platelet-derived growth factor receptor alpha;PDGFRA;ortholog
HUMAN|HGNC=4805|UniProtKB=Q16775	HAGH	Hydroxyacylglutathione hydrolase, mitochondrial;HAGH;ortholog

## Sheet: GO 0050896
Response to stimulus (GO:0050896)
17 genes
Gene ID	Mapped IDs	Gene Name/Gene Symbol
HUMAN|HGNC=4555|UniProtKB=P22352	GPX3	Glutathione peroxidase 3;GPX3;ortholog
HUMAN|HGNC=20392|UniProtKB=Q8IWU5	SULF2	Extracellular sulfatase Sulf-2;SULF2;ortholog
HUMAN|HGNC=16834|UniProtKB=Q16612	NREP	Neuronal regeneration-related protein;NREP;ortholog
HUMAN|HGNC=17039|UniProtKB=Q4ZIN3	TMEM259	Membralin;TMEM259;ortholog
HUMAN|HGNC=30308|UniProtKB=Q96B86	RGMA	Repulsive guidance molecule A;RGMA;ortholog
HUMAN|HGNC=1069|UniProtKB=P12643	BMP2	Bone morphogenetic protein 2;BMP2;ortholog
HUMAN|HGNC=6126|UniProtKB=Q9Y4H2	IRS2	Insulin receptor substrate 2;IRS2;ortholog
HUMAN|HGNC=15654|UniProtKB=Q96SQ9	CYP2S1	Cytochrome P450 2S1;CYP2S1;ortholog
HUMAN|HGNC=5412|UniProtKB=P13164	IFITM1	Interferon-induced transmembrane protein 1;IFITM1;ortholog
HUMAN|HGNC=17940|UniProtKB=Q9P2K5	MYEF2	Myelin expression factor 2;MYEF2;ortholog
HUMAN|HGNC=18451|UniProtKB=Q8NI22	MCFD2	Multiple coagulation factor deficiency protein 2;MCFD2;ortholog
HUMAN|HGNC=9235|UniProtKB=Q03181	PPARD	Peroxisome proliferator-activated receptor delta;PPARD;ortholog
HUMAN|HGNC=29884|UniProtKB=Q8TF42	UBASH3B	Ubiquitin-associated and SH3 domain-containing protein B;UBASH3B;ortholog
HUMAN|HGNC=4940|UniProtKB=P04440	HLA-DPB1	HLA class II histocompatibility antigen, DP beta 1 chain;HLA-DPB1;ortholog
HUMAN|HGNC=13299|UniProtKB=Q9BXB1	LGR4	Leucine-rich repeat-containing G-protein coupled receptor 4;LGR4;ortholog
HUMAN|HGNC=11015|UniProtKB=O14863	SLC30A4	Zinc transporter 4;SLC30A4;ortholog
HUMAN|HGNC=8803|UniProtKB=P16234	PDGFRA	Platelet-derived growth factor receptor alpha;PDGFRA;ortho

## Sheet: GO 0032502
Developmental process (GO:0032502)
15 genes
Gene ID	Mapped IDs	Gene Name/Gene Symbol
HUMAN|HGNC=10548|UniProtKB=P54253	ATXN1	Ataxin-1;ATXN1;ortholog
HUMAN|HGNC=201|UniProtKB=Q9P0K1	ADAM22	Disintegrin and metalloproteinase domain-containing protein 22;ADAM22;ortholog
HUMAN|HGNC=20956|UniProtKB=O75167	PHACTR2	Phosphatase and actin regulator 2;PHACTR2;ortholog
HUMAN|HGNC=13658|UniProtKB=Q9HB63	NTN4	Netrin-4;NTN4;ortholog
HUMAN|HGNC=2212|UniProtKB=P12110	COL6A2	Collagen alpha-2(VI) chain;COL6A2;ortholog
HUMAN|HGNC=26108|UniProtKB=Q8N3C7	CLIP4	CAP-Gly domain-containing linker protein 4;CLIP4;ortholog
HUMAN|HGNC=11692|UniProtKB=P57738	TCTA	T-cell leukemia translocation-altered gene protein;TCTA;ortholog
HUMAN|HGNC=3670|UniProtKB=Q92913	FGF13	Fibroblast growth factor 13;FGF13;ortholog
HUMAN|HGNC=6679|UniProtKB=Q93052	LPP	Lipoma-preferred partner;LPP;ortholog
HUMAN|HGNC=4172|UniProtKB=P23771	GATA3	Trans-acting T-cell-specific transcription factor GATA-3;GATA3;ortholog
HUMAN|HGNC=2211|UniProtKB=P12109	COL6A1	Collagen alpha-1(VI) chain;COL6A1;ortholog
HUMAN|HGNC=4066|UniProtKB=Q13480	GAB1	GRB2-associated-binding protein 1;GAB1;ortholog
HUMAN|HGNC=11515|UniProtKB=O15178	T	Brachyury protein;T;ortholog
HUMAN|HGNC=10723|UniProtKB=Q14563	SEMA3A	Semaphorin-3A;SEMA3A;ortholog
HUMAN|HGNC=10738|UniProtKB=Q9H2E6	SEMA6A	Semaphorin-6A;SEMA6A;ortholog

## Sheet: GO 0022610
Biological adhesion (GO:0022610)
13 genes
Gene ID	Mapped IDs	Gene Name/Gene Symbol
HUMAN|HGNC=2666|UniProtKB=Q14118	DAG1	Dystroglycan;DAG1;ortholog
HUMAN|HGNC=14268|UniProtKB=Q9HCL0	PCDH18	Protocadherin-18;PCDH18;ortholog
HUMAN|HGNC=21616|UniProtKB=Q68CZ2	TNS3	Tensin-3;TNS3;ortholog
HUMAN|HGNC=1759|UniProtKB=P19022	CDH2	Cadherin-2;CDH2;ortholog
HUMAN|HGNC=13658|UniProtKB=Q9HB63	NTN4	Netrin-4;NTN4;ortholog
HUMAN|HGNC=16953|UniProtKB=Q15063	POSTN	Periostin;POSTN;ortholog
HUMAN|HGNC=8685|UniProtKB=Q9Y5E9	PCDHB14	Protocadherin beta-14;PCDHB14;ortholog
HUMAN|HGNC=485|UniProtKB=O15123	ANGPT2	Angiopoietin-2;ANGPT2;ortholog
HUMAN|HGNC=8693|UniProtKB=Q9UN66	PCDHB8	Protocadherin beta-8;PCDHB8;ortholog
HUMAN|HGNC=29884|UniProtKB=Q8TF42	UBASH3B	Ubiquitin-associated and SH3 domain-containing protein B;UBASH3B;ortholog
HUMAN|HGNC=21165|UniProtKB=Q9Y3L5	RAP2C	Ras-related protein Rap-2c;RAP2C;ortholog
HUMAN|HGNC=1750|UniProtKB=P55287	CDH11	Cadherin-11;CDH11;ortholog
HUMAN|HGNC=6150|UniProtKB=P06756	ITGAV	Integrin alpha-V;ITGAV;ortholog

## Sheet: GO 0000003
Reproduction (GO:0000003)
6 genes
Gene ID	Mapped IDs	Gene Name/Gene Symbol
HUMAN|HGNC=7453|UniProtKB=Q9Y217	MTMR6	Myotubularin-related protein 6;MTMR6;ortholog
HUMAN|HGNC=12417|UniProtKB=P23258	TUBG1	Tubulin gamma-1 chain;TUBG1;ortholog
HUMAN|HGNC=201|UniProtKB=Q9P0K1	ADAM22	Disintegrin and metalloproteinase domain-containing protein 22;ADAM22;ortholog
HUMAN|HGNC=6623|UniProtKB=Q9Y5X9	LIPG	Endothelial lipase;LIPG;ortholog
HUMAN|HGNC=9816|UniProtKB=Q92878	RAD50	DNA repair protein RAD50;RAD50;ortholog
HUMAN|HGNC=1590|UniProtKB=O96020	CCNE2	G1/S-specific cyclin-E2;CCNE2;ortholog

[truncated: 4 more sheets: GO 0008283, GO 0071840, GO 0044848, GO 0048511]
