# Supplementary material for: Establishment of a novel human CIC-DUX4 sarcoma cell line, Kitra-SRS, with autocrine IGF-1R activation and metastatic potential to the lungs
Source: Sci Rep. 2019 Nov 1;9:15812. doi: 10.1038/s41598-019-52143-3 (PMC6825133; doi:10.1038/s41598-019-52143-3)
Supplement: Supplementary file 6 — Dataset 5 [file 41598_2019_52143_MOESM6_ESM.xlsx]

## Sheet: Sheet1
	Supplementary Dataset 5. Cell viability (%) 48 h after the treatment with 1134 FDA-approved drugs
	Compound plate No.	Cell viability (%)	Drug name
		Kitra
	DL00228-384	76.1	Afatinib (BIBW2992)
	DL00228-384	97.9	Amisulpride
	DL00228-384	65.8	Rapamycin (Sirolimus)
	DL00228-384	100.7	Cilnidipine
	DL00228-384	125.1	Abiraterone (CB-7598)
	DL00228-384	112.1	Doxazosin Mesylate
	DL00228-384	114.2	Ritonavir
	DL00228-384	121.4	Gatifloxacin
	DL00228-384	111.7	Dutasteride
	DL00228-384	91.9	Acitretin
	DL00228-384	104.2	Clafen (Cyclophosphamide)
	DL00228-384	97.5	Meropenem
	DL00228-384	74.7	2-Methoxyestradiol (2-MeOE2)
	DL00228-384	88.2	Rocuronium Bromide
	DL00228-384	89.5	Nepafenac
	DL00228-384	89.3	Clopidogrel
	DL00228-384	66.2	Tranilast
	DL00228-384	85.1	Zolmitriptan
	DL00228-384	95.7	Calcitriol
	DL00228-384	120.1	Trichlormethiazide
	DL00228-384	62	Mycophenolate Mofetil
	DL00228-384	113.8	Sulfanilamide
	DL00228-384	137.9	Natamycin
	DL00228-384	127.6	Divalproex Sodium
	DL00228-384	102.7	Candesartan
	DL00228-384	98.8	Glyburide
	DL00228-384	113	Metolazone
	DL00228-384	122.9	Mitotane
	DL00228-384	117	Alendronate (Fosamax)
	DL00228-384	77.8	Esomeprazole magnesium (Nexium)
	DL00228-384	90.4	Ibuprofen
	DL00228-384	93.6	Pyrazinamide
	DL00228-384	3.6	Bortezomib (PS-341)
	DL00228-384	86.9	Aniracetam
	DL00228-384	114	Sorafenib Tosylate
	DL00228-384	100.9	Cilostazol
	DL00228-384	41.8	Pemetrexed
	DL00228-384	114.4	Edaravone
	DL00228-384	141.4	Axitinib
	DL00228-384	111.3	Genistein
	DL00228-384	124.2	Melatonin
	DL00228-384	105.3	Biapenem
	DL00228-384	53.9	Clofarabine
	DL00228-384	107.4	Mianserin HCl
	DL00228-384	106.7	Pazopanib HCl (GW786034 HCl)
	DL00228-384	110.1	Stavudine (d4T)
	DL00228-384	89.4	Rufinamide
	DL00228-384	79	Prazosin HCl
	DL00228-384	78.6	Varenicline Tartrate
	DL00228-384	93.1	Telbivudine
	DL00228-384	95.2	Doxercalciferol
	DL00228-384	162	Loteprednol etabonate
	DL00228-384	122.7	Cephalexin
	DL00228-384	100.4	Betamethasone Dipropionate (Diprolene)
	DL00228-384	119.4	Ibuprofen Lysine (NeoProfen)
	DL00228-384	151.6	Emtricitabine
	DL00228-384	109	Ubenimex (Bestatin)
	DL00228-384	53.9	Adefovir Dipivoxil
	DL00228-384	115.9	Cefoperazone
	DL00228-384	104.6	Methylprednisolone
	DL00228-384	90.4	Ethinyl Estradiol
	DL00228-384	101.7	Nicotinic Acid
	DL00228-384	80.2	Amprenavir
	DL00228-384	79.5	Quetiapine Fumarate
	DL00228-384	59.8	Everolimus (RAD001)
	DL00228-384	112.6	Artemisinin
	DL00228-384	95.5	Sunitinib Malate
	DL00228-384	28.9	Floxuridine
	DL00228-384	113.1	Malotilate
	DL00228-384	114.9	Ellagic acid
	DL00228-384	123.8	Aprepitant
	DL00228-384	106.3	Glimepiride
	DL00228-384	101.7	Bisoprolol fumarate
	DL00228-384	101.5	Cefoselis Sulfate
	DL00228-384	81.1	Dacarbazine
	DL00228-384	118.5	Minoxidil
	DL00228-384	98.9	Leucovorin Calcium
	DL00228-384	94.1	Teicoplanin
	DL00228-384	95.6	Posaconazole
	DL00228-384	79.2	Ranolazine 2HCl
	DL00228-384	74.5	Venlafaxine
	DL00228-384	74.9	Monobenzone
	DL00228-384	86.6	Alfacalcidol
	DL00228-384	102.8	（6-）ε-？Aminocaproic acid
	DL00228-384	119	Dyphylline
	DL00228-384	108.7	Meprednisone
	DL00228-384	58.5	Vinorelbine (Navelbine)
	DL00228-384	115.5	Progesterone
	DL00228-384	110.7	Apixaban
	DL00228-384	112.5	Zalcitabine
	DL00228-384	96.8	Silodosin
	DL00228-384	99.8	Meloxicam
	DL00228-384	93.3	Naproxen
	DL00228-384	111.5	Nimodipine
	DL00228-384	38.4	Albendazole
	DL00228-384	100.2	Rifampin
	DL00228-384	94.3	Dasatinib
	DL00228-384	94.7	Asenapine
	DL00228-384	69.3	Temsirolimus (CCI-779, NSC 683864)
	DL00228-384	109.4	FT-207 (NSC 148958)
	DL00228-384	135.1	Ivacaftor (VX-770)
	DL00228-384	98.9	Etodolac
	DL00228-384	129.1	Regorafenib (BAY 73-4506)
	DL00228-384	121.1	Granisetron HCl
	DL00228-384	6.6	Doxorubicin (Adriamycin)
	DL00228-384	115	Daptomycin
	DL00228-384	95.6	Dexrazoxane HCl (ICRF-187, ADR-529)
	DL00228-384	97.5	Mizoribine
	DL00228-384	107.7	Temozolomide
	DL00228-384	89.9	Tenofovir Disoproxil Fumarate
	DL00228-384	84.8	Prasugrel
	DL00228-384	84	Repaglinide
	DL00228-384	82	Voriconazole
	DL00228-384	88.1	Tretinoin
	DL00228-384	90	Calcifediol
	DL00228-384	111	Aminoglutethimide
	DL00228-384	107.3	Aztreonam
	DL00228-384	114.7	Betamethasone valerate (Betnovate)
	DL00228-384	118.9	Telaprevir (VX-950)
	DL00228-384	105.9	Lamivudine
	DL00228-384	129.8	Reserpine
	DL00228-384	42.6	Azathioprine
	DL00228-384	93.8	Riluzole
	DL00228-384	101.2	Mesna
	DL00228-384	109.1	Nitazoxanide
	DL00228-384	107.4	Nisoldipine
	DL00228-384	83.3	Chlorothiazide
	DL00228-384	87.6	Beta Carotene
	DL00228-384	67.8	Erlotinib HCl (OSI-744)
	DL00228-384	89.4	Benazepril HCl
	DL00228-384	109.3	Vandetanib (ZD6474)
	DL00228-384	103.7	Ifosfamide
	DL00228-384	72.2	Docetaxel
	DL00228-384	108.3	Etomidate
	DL00228-384	131.1	Fulvestrant
	DL00228-384	104	Ivermectin
	DL00228-384	80.3	Fluorouracil (5-Fluoracil, 5-FU)
	DL00228-384	111.4	Doripenem Hydrate
	DL00228-384	7	Epirubicin HCl
	DL00228-384	99.8	Mosapride Citrate
	DL00228-384	62.2	Vincristine
	DL00228-384	99	Tenofovir
	DL00228-384	83	Ramelteon
	DL00228-384	85	Risedronate sodium
	DL00228-384	80.7	Zileuton
	DL00228-384	91.8	Phenylbutazone
	DL00228-384	93.3	Iloperidone
	DL00228-384	112	Aminophylline
	DL00228-384	125	Perindopril Erbumine (Aceon)
	DL00228-384	100	Praziquantel
	DL00228-384	121.3	Cetirizine DiHCl
	DL00228-384	112	Eplerenone
	DL00228-384	102.3	Furosemide
	DL00228-384	86.8	Indomethacin
	DL00228-384	126.4	Risperidone
	DL00228-384	96.9	Methocarbamol
	DL00228-384	102.3	Triamcinolone Acetonide
	DL00228-384	107.1	L-Glutamine
	DL00228-384	102.6	Methyldopa (Aldomet)
	DL00228-384	90.1	Cefditoren Pivoxil
	DL00228-384	103.4	Gefitinib (ZD1839)
	DL00228-384	92.6	Biperiden HCl
	DL00228-384	61.2	Vorinostat (SAHA, MK0683)
	DL00228-384	98.4	Megestrol Acetate
	DL00228-384	47.7	Gemcitabine HCl (Gemzar)
	DL00228-384	87	Felbamate
	DL00228-384	123.5	Thalidomide
	DL00228-384	122	Ketoconazole
	DL00228-384	35.5	Methotrexate
	DL00228-384	87.9	Dorzolamide HCL
	DL00228-384	116.1	Decitabine
	DL00228-384	124.4	Nafamostat Mesylate
	DL00228-384	111.3	Agomelatine
	DL00228-384	120.3	Tigecycline
	DL00228-384	100.7	Cinacalcet HCl
	DL00228-384	83.2	Rolipram
	DL00228-384	78.7	Ziprasidone HCl
	DL00228-384	97.4	Ezetimibe
	DL00228-384	87.6	Naratriptan
	DL00228-384	113.1	Amorolfine HCl
	DL00228-384	115.9	Irbesartan
	DL00228-384	114.3	Busulfan
	DL00228-384	133.8	Dexamethasone (DHAP)
	DL00228-384	101.4	Hydrochlorothiazide
	DL00228-384	108.1	Olmesartan Medoxomil
	DL00228-384	108.1	Paliperidone (Invega)
	DL00228-384	110.5	Sulfapyridine
	DL00228-384	107.8	Prednisolone
	DL00228-384	136.2	Orlistat
	DL00228-384	126.1	Gadodiamide
	DL00228-384	94.4	Ursodiol
	DL00228-384	94	Sulfadiazine
	DL00228-384	99.1	Imatinib Mesylate (STI571)
	DL00228-384	74.2	Budesonide
	DL00228-384	116.9	Masitinib (AB1010)
	DL00228-384	45.1	Mercaptopurine (6-MP)
	DL00228-384	65.7	Paclitaxel
	DL00228-384	125.3	Fluconazole
	DL00228-384	117.2	Exemestane
	DL00228-384	127.5	Lansoprazole
	DL00228-384	80.6	Imiquimod
	DL00228-384	98.4	Gestodene
	DL00228-384	56.4	Etoposide
	DL00228-384	115.5	Omeprazole
	DL00228-384	120.3	Leflunomide
	DL00228-384	111.5	Entecavir Hydrate
	DL00228-384	84.4	Celecoxib
	DL00228-384	79.2	Sildenafil Citrate
	DL00228-384	87.7	Zonisamide
	DL00228-384	104.5	Enalaprilat Dihydrate
	DL00228-384	2	Ponatinib (AP24534)
	DL00228-384	98	Chloramphenicol
	DL00228-384	110.1	Alprostadil
	DL00228-384	101.6	Carbamazepine
	DL00228-384	122.5	Nebivolol
	DL00228-384	106.7	Estradiol
	DL00228-384	91.4	Cefdinir
	DL00228-384	130.2	Terbinafine
	DL00228-384	120	Sulfameter
	DL00228-384	111.9	Telmisartan
	DL00228-384	126.9	Allopurinol
	DL00228-384	132.3	Oxybutynin (Ditropan)
	DL00228-384	69.5	Nitrofural
	DL00228-384	98.8	Chlorprothixene
	DL00228-384	102.7	Lapatinib (GW-572016) Ditosylate
	DL00228-384	87	Bumetanide
	DL00228-384	70.9	Crizotinib (PF-02341066)
	DL00228-384	98.9	Pamidronate Disodium
	DL00228-384	118.8	Capecitabine
	DL00228-384	100.1	Flumazenil
	DL00228-384	121.4	Finasteride
	DL00228-384	110.3	Levetiracetam
	DL00228-384	106.9	Bendamustine HCl
	DL00228-384	75.5	Drospirenone
	DL00228-384	149.6	Raloxifene HCl
	DL00228-384	113.8	Ondansetron HCl
	DL00228-384	51.7	Vinblastine
	DL00228-384	121.1	Vecuronium Bromide
	DL00228-384	95.1	Vemurafenib (PLX4032, RG7204)
	DL00228-384	81.3	Sumatriptan Succinate
	DL00228-384	82.5	Atazanavir Sulfate
	DL00228-384	95.6	Dofetilide
	DL00228-384	93.7	Fludarabine (Fludara)
	DL00228-384	125	Flurbiprofen
	DL00228-384	95.1	Norfloxacin (Norxacin)
	DL00228-384	112.9	Hydrocortisone
	DL00228-384	89.3	Pimobendan
	DL00228-384	110.3	Deferasirox
	DL00228-384	169	Clotrimazole
	DL00228-384	122.6	Levodopa (Sinemet)
	DL00228-384	117.1	Prilocaine
	DL00228-384	108.2	Thiabendazole
	DL00228-384	104.7	Zafirlukast
	DL00228-384	107.3	Enoxacin
	DL00228-384	89.5	Ketoprofen
	DL00228-384	90.1	Oxytetracycline (Terramycin)
	DL00228-384	89.2	Lenalidomide (CC-5013)
	DL00228-384	8.3	Camptothecin
	DL00228-384	82.6	Vismodegib (GDC-0449)
	DL00228-384	109.3	Streptozotocin (STZ)
	DL00228-384	98.2	Cisplatin
	DL00228-384	130.7	Fluoxetine HCl
	DL00228-384	37.4	Irinotecan
	DL00228-384	114.5	Lidocaine
	DL00228-384	77.5	Nelarabine
	DL00228-384	113	Altretamine
	DL00228-384	3.2	Idarubicin HCl
	DL00228-384	115.9	Oxcarbazepine
	DL00228-384	121.3	Carboplatin
	DL00228-384	97.5	Bimatoprost
	DL00228-384	103.7	Acarbose
	DL00228-384	84	Tianeptine sodium
	DL00228-384	78.2	Ofloxacin (Floxin)
	DL00228-384	98.6	Isradipine
	DL00228-384	22.4	Pralatrexate
	DL00228-384	73.8	Disulfiram
	DL00228-384	88.7	Tadalafil
	DL00228-384	105.2	Torsemide
	DL00228-384	109.8	Pomalidomide
	DL00228-384	107.6	Piroxicam
	DL00228-384	81.2	Rizatriptan Benzoate
	DL00228-384	99.9	Levonorgestrel
	DL00228-384	118.3	Darunavir Ethanolate
	DL00228-384	129.7	Guaifenesin
	DL00228-384	113.8	Erythromycin
	DL00228-384	87.7	Pitavastatin Calcium
	DL00228-384	101.2	Ketorolac
	DL00228-384	30.2	Thioguanine
	DL00228-384	75.2	Nilotinib (AMN-107)
	DL00228-384	71.8	Carmofur
	DL00228-384	74	Cabozantinib (XL184, BMS-907351)
	DL00228-384	86.4	Zoledronic Acid
	DL00228-384	91.4	Valproic acid sodium salt (Sodium valproate)
	DL00228-384	95.7	Fluvoxamine maleate
	DL00228-384	37.4	Cladribine
	DL00228-384	78.3	Loratadine
	DL00228-384	43.3	Bleomycin Sulfate
	DL00228-384	79.6	Isotretinoin
	DL00228-384	115.8	Fludarabine Phosphate
	DL00228-384	121.4	Pizotifen Malate
	DL00228-384	7.8	Topotecan HCl
	DL00228-384	93.6	Linezolid
	DL00228-384	23.4	Adapalene
	DL00228-384	90.3	Tizanidine HCl
	DL00228-384	83.5	Marbofloxacin
	DL00228-384	79.3	Estrone
	DL00228-384	89.5	Cefaclor (Ceclor)
	DL00228-384	91.4	Mesalamine
	DL00228-384	52.6	Cyclosporine
	DL00228-384	74.8	Desonide
	DL00228-384	63.1	Tazarotene
	DL00228-384	31.4	Gemcitabine
	DL00228-384	82.3	Pyridostigmine Bromide
	DL00228-384	88.6	Gemfibrozil
	DL00228-384	88.2	Prednisone
	DL00228-384	106.9	Rifabutin
	DL00228-384	81.2	Amphotericin B
	DL00228-384	82.3	Rifapentine
	DL00228-384	92.4	Adenosine
	DL00228-384	104.6	Toremifene Citrate
	DL00229-384	57.7	Trifluridine
	DL00229-384	97.4	Nystatin (Fungicidin)
	DL00229-384	82.4	Ranitidine
	DL00229-384	92.4	Tolfenamic Acid
	DL00229-384	94.4	Erdosteine
	DL00229-384	83.9	Methscopolamine
	DL00229-384	64.8	Chloroxine
	DL00229-384	77.4	Lacidipine
	DL00229-384	98.7	Metoprolol Tartrate
	DL00229-384	81	Sulindac
	DL00229-384	77.8	Protionamide
	DL00229-384	82.4	Ciprofloxacin (Cipro)
	DL00229-384	80.8	Tropisetron
	DL00229-384	84.4	Dyclonine HCl
	DL00229-384	89.8	Disodium Cromoglycate
	DL00229-384	88.8	Orphenadrine Citrate
	DL00229-384	83.6	Ozagrel HCl
	DL00229-384	95.5	Bethanechol chloride
	DL00229-384	75.4	Adiphenine HCl
	DL00229-384	111.2	Fleroxacin (Quinodis)
	DL00229-384	94.1	Ambrisentan
	DL00229-384	34.1	Mycophenolic acid
	DL00229-384	87.2	Vinpocetine (Cavinton)
	DL00229-384	79.3	Phenoxybenzamine HCl
	DL00229-384	93.4	Xylose
	DL00229-384	66.4	Sulfadoxine (Sulphadoxine)
	DL00229-384	68.1	Tebipenem Pivoxil
	DL00229-384	79.1	Phenytoin
	DL00229-384	70.7	Esomeprazole Sodium
	DL00229-384	77.5	Riboflavin (Vitamin B2)
	DL00229-384	80.5	10-Deacetylbaccatin-III
	DL00229-384	90.2	5-Aminolevulinic acid HCl
	DL00229-384	89.4	Azacitidine
	DL00229-384	97.2	Isoniazid
	DL00229-384	82.5	Acadesine
	DL00229-384	110.6	Pranoprofen
	DL00229-384	89.2	Betaxolol hydrochloride (Betoptic)
	DL00229-384	64.7	Amiodarone HCl
	DL00229-384	100	Lomustine
	DL00229-384	92.2	Procarbazine HCl (Matulane)
	DL00229-384	78.6	Etidronate (Didronel)
	DL00229-384	88.9	Taurine
	DL00229-384	76.9	Idoxuridine
	DL00229-384	69.7	Lopinavir
	DL00229-384	86.7	Nicotinamide (Vitamin B3)
	DL00229-384	95.6	Memantine HCl
	DL00229-384	82.3	Tropicamide
	DL00229-384	91.3	Gimeracil
	DL00229-384	88.7	Argatroban
	DL00229-384	103.7	Chlorpromazine HCl
	DL00229-384	80.5	Duloxetine HCl
	DL00229-384	88.9	Fluocinolone Acetonide
	DL00229-384	89.2	Bexarotene
	DL00229-384	92	Nateglinide
	DL00229-384	101.4	Lapatinib
	DL00229-384	94.3	Propafenone HCl
	DL00229-384	105.9	Mestranol
	DL00229-384	84.2	Tenoxicam
	DL00229-384	72.5	Rosuvastatin Calcium
	DL00229-384	88.2	Methacycline HCl
	DL00229-384	82.5	Fesoterodine Fumarate
	DL00229-384	104.6	Clomipramine HCl
	DL00229-384	100.1	Paeoniflorin
	DL00229-384	94.7	Clarithromycin
	DL00229-384	87.7	Vidarabine
	DL00229-384	79.3	Resveratrol
	DL00229-384	82.8	Acetylcholine Chloride
	DL00229-384	60.9	Sulphadimethoxine
	DL00229-384	81.5	Proparacaine HCl
	DL00229-384	78.4	Adenine
	DL00229-384	99.9	Chenodeoxycholic Acid
	DL00229-384	72.7	Ondansetron (Zofran)
	DL00229-384	99	Diethylstilbestrol
	DL00229-384	71.1	Pramipexole dihydrochloride monohydrate
	DL00229-384	80.9	Sparfloxacin
	DL00229-384	84	Uridine
	DL00229-384	68.1	Talc
	DL00229-384	83.7	Cyproheptadine HCl
	DL00229-384	95	Pregnenolone
	DL00229-384	97.5	Cyclophosphamide monohydrate
	DL00229-384	87.8	Mitiglinide calcium
	DL00229-384	96.8	Clindamycin HCl
	DL00229-384	72.7	Trimebutine
	DL00229-384	78	Gallamine Triethiodide
	DL00229-384	80.9	Temocapril HCl
	DL00229-384	76.1	Neostigmine bromide (Prostigmin)
	DL00229-384	91.1	Blonanserin (Lonasen)
	DL00229-384	100.6	Quinine HCl Dihydrate
	DL00229-384	60.6	Naftopidil
	DL00229-384	96.4	Tobramycin
	DL00229-384	68.4	Dichlorphenamide
	DL00229-384	56.4	Ciclopirox
	DL00229-384	71.5	Abiraterone Acetate
	DL00229-384	86.3	Phenformin HCl
	DL00229-384	88.1	Geniposide
	DL00229-384	84.1	Rosiglitazone
	DL00229-384	70.4	Verteporfin (Visudyne)
	DL00229-384	93	Levofloxacin
	DL00229-384	99.1	Acipimox
	DL00229-384	92.9	Rimantadine
	DL00229-384	89.1	Pranlukast
	DL00229-384	72	Adenine sulfate
	DL00229-384	99.2	Cimetidine
	DL00229-384	92.9	Liranaftate
	DL00229-384	84.5	Diltiazem HCl
	DL00229-384	87	Suplatast Tosylate
	DL00229-384	83	Felodipine
	DL00229-384	115.3	Flunarizine 2HCl
	DL00229-384	84.3	Gabapentin Hydrochloride
	DL00229-384	82.4	Doxifluridine
	DL00229-384	82.8	Sulfamethoxazole
	DL00229-384	78.8	Tolnaftate
	DL00229-384	85.3	Mecarbinate
	DL00229-384	103.6	Clonidine HCl
	DL00229-384	87.1	Ivabradine HCl
	DL00229-384	112.5	Imatinib (STI571)
	DL00229-384	101.6	Gabexate Mesylate
	DL00229-384	84.4	Nitrendipine
	DL00229-384	90.4	Cisatracurium Besylate
	DL00229-384	87.3	Racecadotril
	DL00229-384	79.7	S- (+)-Rolipram
	DL00229-384	72.2	Vardenafil HCl Trihydrate
	DL00229-384	89	BIBR 953 (Dabigatran etexilate, Pradaxa)
	DL00229-384	105	Dopamine HCl
	DL00229-384	104.6	Artemether
	DL00229-384	89.1	Ceftiofur HCl
	DL00229-384	84.9	Genipin
	DL00229-384	87.1	Terbinafine HCl
	DL00229-384	41.8	Teniposide
	DL00229-384	85.5	Enalapril Maleate
	DL00229-384	90.8	Aciclovir
	DL00229-384	92.6	Primidone
	DL00229-384	57.5	Oxfendazole
	DL00229-384	85.4	Adenine HCl
	DL00229-384	103.7	Clemastine Fumarate
	DL00229-384	77.4	D-Cycloserine
	DL00229-384	88.8	Diphenhydramine HCl
	DL00229-384	75.8	Mirtazapine
	DL00229-384	106.7	Deflazacort
	DL00229-384	120.7	Fenticonazole Nitrate
	DL00229-384	78.7	Diclofenac Sodium
	DL00229-384	75.7	Pioglitazone HCl
	DL00229-384	91.3	Sulfisoxazole
	DL00229-384	87.3	Terazosin HCl
	DL00229-384	79.1	Rosiglitazone HCl
	DL00229-384	100.1	Clozapine
	DL00229-384	95.3	Rivastigmine Tartrate
	DL00229-384	106.3	Itraconazole
	DL00229-384	99.6	Rasagiline Mesylate
	DL00229-384	64.3	Novobiocin Sodium
	DL00229-384	122.9	Dronedarone HCl
	DL00229-384	74	Ribavirin
	DL00229-384	96.3	Bazedoxifene HCl
	DL00229-384	95.6	Xylazine HCl
	DL00229-384	93.2	Aliskiren Hemifumarate
	DL00229-384	90.8	Ritodrine HCl
	DL00229-384	90.2	DL-Carnitine HCl
	DL00229-384	76.8	Cefprozil hydrate (Cefzil)
	DL00229-384	85.6	Geniposidic acid
	DL00229-384	90	Cortisone acetate
	DL00229-384	91.9	Rifaximin
	DL00229-384	80	Menadione
	DL00229-384	78.7	Nifedipine
	DL00229-384	90.8	Nefiracetam
	DL00229-384	102.4	Carvedilol
	DL00229-384	89.6	Ticlopidine HCl
	DL00229-384	99.1	Curcumin
	DL00229-384	72.2	Sodium butyrate
	DL00229-384	88.3	Dapoxetine HCl
	DL00229-384	108.3	Benidipine HCl
	DL00229-384	89.2	Nizatidine
	DL00229-384	77.2	Rebamipide
	DL00229-384	82.8	Avobenzone
	DL00229-384	78.6	Lornoxicam
	DL00229-384	4.2	Crystal Violet
	DL00229-384	82.6	Bromhexine HCl
	DL00229-384	83.2	Lisinopril (Zestril)
	DL00229-384	85.2	Pramipexole
	DL00229-384	91.9	Topiramate
	DL00229-384	95.5	Lincomycin HCl
	DL00229-384	97.4	Naltrexone HCl
	DL00229-384	62.2	Olanzapine
	DL00229-384	93.3	Conivaptan HCl
	DL00229-384	93.5	Rosiglitazone maleate
	DL00229-384	100.5	Fudosteine
	DL00229-384	93.5	Maprotiline HCl
	DL00229-384	76.8	OSI-420
	DL00229-384	93.4	Isoconazole nitrate
	DL00229-384	88.2	Nalidixic acid
	DL00229-384	81.6	Scopine
	DL00229-384	84	Tolbutamide
	DL00229-384	92.3	Amiloride hydrochloride dihydrate
	DL00229-384	90.6	Losartan Potassium (DuP 753)
	DL00229-384	94.8	Metformin hydrochloride (Glucophage)
	DL00229-384	99.4	Amiloride HCl
	DL00229-384	97.5	Nicorandil
	DL00229-384	80.2	Atracurium Besylate
	DL00229-384	99.9	ATP (Adenosine-Triphosphate)
	DL00229-384	93	Daidzein
	DL00229-384	95.9	Sodium orthovanadate
	DL00229-384	93.5	Risedronic acid (Actonel)
	DL00229-384	123.3	Formoterol Hemifumarate
	DL00229-384	101	Carbidopa
	DL00229-384	94.5	Epalrestat
	DL00229-384	75.6	Amlodipine
	DL00229-384	87.7	Clindamycin phosphate
	DL00229-384	91.6	Haloperidol
	DL00229-384	87.9	Lovastatin
	DL00229-384	78.8	Atorvastatin Calcium
	DL00229-384	87.3	Domperidone
	DL00229-384	117.5	Dexmedetomidine HCl (Precedex)
	DL00229-384	111.1	Loperamide HCl
	DL00229-384	103.3	Levosulpiride
	DL00229-384	72	Olopatadine HCl
	DL00229-384	97	Ibutilide Fumarate
	DL00229-384	102.8	Roxithromycin
	DL00229-384	77.7	Atropine
	DL00229-384	87.1	Naphazoline HCl
	DL00229-384	70.1	DAPT (GSI-IX)
	DL00229-384	125.3	Econazole nitrate
	DL00229-384	84.4	Ammonium Glycyrrhizinate
	DL00229-384	75.8	Tiotropium Bromide hydrate
	DL00229-384	80.3	Moxifloxacin HCl
	DL00229-384	97.6	Clomifene citrate
	DL00229-384	77.8	Simvastatin
	DL00229-384	90.5	Methoxsalen
	DL00229-384	75	Amlodipine besylate (Norvasc)
	DL00229-384	112.5	Tamoxifen Citrate
	DL00229-384	106.3	Butoconazole nitrate
	DL00229-384	85.2	Meclizine 2HCl
	DL00229-384	33.5	Oxibendazole
	DL00229-384	78.8	Elvitegravir (GS-9137, JTK-303)
	DL00229-384	71.2	Tranexamic Acid
	DL00229-384	65.6	Chlormezanone
	DL00229-384	72.9	Valsartan
	DL00229-384	91	Aspartame
	DL00229-384	81.8	Metronidazole
	DL00229-384	76.1	Alfuzosin HCl
	DL00229-384	138.3	Phenindione
	DL00229-384	82.6	Tiopronin
	DL00229-384	90.8	Famotidine
	DL00229-384	84.3	Donepezil HCl (Aricept)
	DL00229-384	92.9	Betaxolol
	DL00229-384	115.3	Manidipine
	DL00229-384	58.3	Azasetron HCl (Y-25130)
	DL00229-384	69.8	Oxymetazoline HCl
	DL00229-384	91.2	Probucol
	DL00229-384	74.8	Salbutamol sulfate (Albuterol)
	DL00229-384	88	Roflumilast
	DL00229-384	79.3	Epinephrine Bitartrate
	DL00229-384	26.3	Irinotecan HCl Trihydrate
	DL00229-384	94.3	Miconazole
	DL00229-384	80.2	D-Mannitol
	DL00229-384	87.1	Trospium chloride
	DL00229-384	78.7	Amantadine HCl
	DL00229-384	73.3	Hydralazine HCl
	DL00229-384	88.8	Ramipril
	DL00229-384	112.3	Miconazole Nitrate
	DL00229-384	91.6	Chlorpheniramine Maleate
	DL00229-384	96.6	Meglumine
	DL00229-384	84.7	Azithromycin
	DL00229-384	81.4	Mometasone furoate
	DL00229-384	71	Penicillamine (Cuprimine)
	DL00229-384	66	Maraviroc
	DL00229-384	95.2	Valaciclovir HCl
	DL00229-384	75.3	Ketotifen Fumarate
	DL00229-384	98.2	Dipyridamole
	DL00229-384	89.2	Candesartan Cilexetil
	DL00229-384	90.7	Flutamide
	DL00229-384	83	Captopril
	DL00229-384	143.4	Alibendol
	DL00229-384	86.5	Balofloxacin
	DL00229-384	89.1	Moexipril HCl
	DL00229-384	79	Estriol
	DL00229-384	90.7	Detomidine HCl
	DL00229-384	105.4	Cidofovir (Vistide)
	DL00229-384	86.2	Mizolastine (Mizollen)
	DL00229-384	102	Ozagrel
	DL00229-384	65.6	Arbidol HCl
	DL00229-384	79.2	Scopolamine HBr
	DL00229-384	90.1	Gabapentin (Neurontin)
	DL00229-384	97.1	L-Adrenaline
	DL00229-384	81	Betamethasone
	DL00229-384	95.4	Secnidazole
	DL00229-384	83	L-carnitine
	DL00229-384	91	Tolterodine tartrate
	DL00229-384	90.4	Amfebutamone HCl
	DL00229-384	88.8	Oxacillin sodium monohydrate
	DL00229-384	91.6	Fenofibrate
	DL00229-384	93.2	Sulfamethizole
	DL00229-384	82	Clofibrate (Atromid-S)
	DL00229-384	94.7	Aripiprazole
	DL00229-384	67.7	Albendazole Oxide
	DL00229-384	92	Propylthiouracil
	DL00229-384	88	Bifonazole
	DL00229-384	69.3	Raltegravir (MK-0518)
	DL00229-384	85.7	Ganciclovir
	DL00229-384	83.9	Urapidil HCl
	DL00229-384	82.4	Hydroxyurea
	DL00229-384	96.2	Phentolamine Mesylate
	DL00229-384	71.5	Fluvastatin Sodium
	DL00229-384	84.8	Oxytetracycline dihydrate
	DL00229-384	85.6	Irsogladine
	DL00229-384	86.8	Lafutidine
	DL00229-384	92.6	Clevidipine Butyrate
	DL00229-384	100.3	Famciclovir
	DL00229-384	91.7	Fosinopril sodium (Monopril)
	DL00229-384	-3.2	Mitoxantrone HCl
	DL00229-384	73.9	Flunixin Meglumin
	DL00229-384	92	Pancuronium dibromide
	DL00229-384	83.7	Licofelone
	DL00229-384	88.2	Sotalol
	DL00229-384	92	Sitafloxacin Hydrate
	DL00229-384	88.3	DL-Adrenaline
	DL00229-384	98.4	TAME
	DL00229-384	87.5	Acetanilide
	DL00229-384	89.5	Sorbitol
	DL00229-384	97	Sulbactam sodium
	DL00229-384	99.5	Benserazide HCl
	DL00229-384	93.8	Cloxacillin Sodium
	DL00230-384	81	Isoprenaline HCl
	DL00230-384	83.2	Amikacin sulfate
	DL00230-384	86	Zidovudine
	DL00230-384	95.8	Creatinine
	DL00230-384	91.7	Pramiracetam
	DL00230-384	99.1	Trimethoprim
	DL00230-384	95.5	Fluocinonide
	DL00230-384	103	Ibandronate sodium
	DL00230-384	2.3	Carfilzomib (PR-171)
	DL00230-384	88.6	Abacavir sulfate
	DL00230-384	98.6	Niflumic acid
	DL00230-384	101.3	Amitriptyline HCl
	DL00230-384	97.2	Sulfasalazine
	DL00230-384	88.4	Meptazinol HCl
	DL00230-384	94.6	Solifenacin succinate
	DL00230-384	88.7	Pemirolast (BMY 26517) potassium
	DL00230-384	79.2	Sodium Picosulfate
	DL00230-384	91.6	Fenoprofen Calcium
	DL00230-384	85.2	Diphemanil Methylsulfate
	DL00230-384	118	Orbifloxacin
	DL00230-384	92.5	Bisacodyl
	DL00230-384	117.7	Benzoic Acid
	DL00230-384	66.9	Cytarabine
	DL00230-384	123.6	Sodium Gluconate
	DL00230-384	96.6	Decamethonium Bromide
	DL00230-384	97	Tiratricol
	DL00230-384	106.7	Lomerizine HCl
	DL00230-384	114.5	Bemegride
	DL00230-384	96.3	Difluprednate
	DL00230-384	102.3	Chlorocresol
	DL00230-384	93.8	Clodronate Disodium
	DL00230-384	82.3	Mevastatin
	DL00230-384	82.4	Medroxyprogesterone acetate
	DL00230-384	96.7	Naloxone HCl
	DL00230-384	83.7	Quinapril HCl
	DL00230-384	71.6	Moguisteine
	DL00230-384	96.5	Clindamycin palmitate HCl
	DL00230-384	117.1	Biotin (Vitamin B7)
	DL00230-384	126	Lonidamine
	DL00230-384	126.2	Estradiol valerate
	DL00230-384	109.6	Cobicistat (GS-9350)
	DL00230-384	103.4	Altrenogest
	DL00230-384	74.3	Ciclopirox ethanolamine
	DL00230-384	111.8	Adrenalone HCl
	DL00230-384	3.5	Daunorubicin HCl
	DL00230-384	82.1	Fexofenadine HCl
	DL00230-384	87.2	Palonosetron HCl
	DL00230-384	93.1	Mirabegron
	DL00230-384	80.1	Tolcapone
	DL00230-384	91.3	Clorprenaline HCl
	DL00230-384	85.8	Vitamin D2
	DL00230-384	0.1	Penfluridol
	DL00230-384	100.4	Carbimazole
	DL00230-384	29.8	Benzethonium Chloride
	DL00230-384	129.9	Erythromycin Ethylsuccinate
	DL00230-384	100.9	Sulfaguanidine
	DL00230-384	103.4	Sodium 4-Aminosalicylate
	DL00230-384	65.8	Domiphen Bromide
	DL00230-384	111.4	Levobetaxolol HCl
	DL00230-384	93.8	Aminothiazole
	DL00230-384	91.6	Droperidol
	DL00230-384	80.3	Benzocaine
	DL00230-384	86.4	Dicloxacillin Sodium
	DL00230-384	97.2	Mexiletine HCl
	DL00230-384	75.2	Neomycin sulfate
	DL00230-384	82	(R)-baclofen
	DL00230-384	75.8	Trazodone HCl
	DL00230-384	70.6	Nadifloxacin
	DL00230-384	113.4	Oseltamivir phosphate
	DL00230-384	104.8	Sulfamerazine
	DL00230-384	125.3	Ethisterone
	DL00230-384	98.8	Articaine HCl
	DL00230-384	92.1	Hygromycin B
	DL00230-384	85.9	Ampicillin sodium
	DL00230-384	109.3	Rimonabant
	DL00230-384	85	Azatadine dimaleate
	DL00230-384	91.1	Pravastatin sodium
	DL00230-384	100.3	Amidopyrine
	DL00230-384	99.8	Azelnidipine
	DL00230-384	89.7	Acebutolol HCl
	DL00230-384	80.1	Probenecid
	DL00230-384	86.8	Carprofen
	DL00230-384	75.8	Doxapram HCl
	DL00230-384	111.9	Ethamsylate
	DL00230-384	84.4	Valdecoxib
	DL00230-384	121.6	Doxofylline
	DL00230-384	125.6	Ronidazole
	DL00230-384	109.7	Trometamol
	DL00230-384	100.4	Flucytosine
	DL00230-384	81.2	Salicylanilide
	DL00230-384	85.5	Loxapine Succinate
	DL00230-384	104.3	Antazoline HCl
	DL00230-384	80.9	Dydrogesterone
	DL00230-384	94.3	Montelukast Sodium
	DL00230-384	94.3	Triclabendazole
	DL00230-384	95.9	Minocycline HCl
	DL00230-384	73.4	Phenylephrine HCl
	DL00230-384	93.9	Caspofungin Acetate
	DL00230-384	108.7	Thiamphenicol
	DL00230-384	83.4	Pidotimod
	DL00230-384	98.1	L-Thyroxine
	DL00230-384	103.9	Sulfamethazine
	DL00230-384	124.4	Clorsulon
	DL00230-384	90.3	Gliquidone
	DL00230-384	99	Carbazochrome sodium sulfonate (AC-17)
	DL00230-384	100.7	Anagrelide HCl
	DL00230-384	61.9	Cabazitaxel
	DL00230-384	99.8	(+,-)-Octopamine HCl
	DL00230-384	100	Bepotastine Besilate
	DL00230-384	85.3	Thiamine HCl (Vitamin B1)
	DL00230-384	94.1	Alverine Citrate
	DL00230-384	85.4	Ampiroxicam
	DL00230-384	78.5	Procaine HCl
	DL00230-384	85.8	Eprazinone 2HCl
	DL00230-384	86.6	Dibucaine HCl
	DL00230-384	73.3	D-Phenylalanine
	DL00230-384	87.3	Valganciclovir HCl
	DL00230-384	117.8	Benzydamine HCl
	DL00230-384	121.8	Vitamin D3
	DL00230-384	99.8	Uracil
	DL00230-384	97.4	Ipratropium Bromide
	DL00230-384	112.2	Sasapyrine
	DL00230-384	93.6	Oxymetholone
	DL00230-384	109.8	Tolperisone HCl
	DL00230-384	96.8	Dexlansoprazole
	DL00230-384	103.3	Dirithromycin
	DL00230-384	86.1	Didanosine
	DL00230-384	70.7	Fidaxomicin
	DL00230-384	86.6	Prednisolone acetate (Omnipred)
	DL00230-384	77.2	Dexmedetomidine
	DL00230-384	89.2	Clobetasol propionate
	DL00230-384	83	Pyridoxine HCl
	DL00230-384	102.7	Gliclazide
	DL00230-384	112.2	Sodium salicylate
	DL00230-384	97.8	Arecoline
	DL00230-384	106.1	Butenafine HCl
	DL00230-384	108.1	Rivaroxaban
	DL00230-384	111.6	Antipyrine
	DL00230-384	117	Bufexamac
	DL00230-384	89.4	Ropinirole HCl
	DL00230-384	120.3	Fosaprepitant dimeglumine salt
	DL00230-384	91.1	Moclobemide (Ro 111163)
	DL00230-384	94	Besifloxacin HCl (Besivance)
	DL00230-384	92.2	Desloratadine
	DL00230-384	75.5	Homatropine Bromide
	DL00230-384	84.4	Dropropizine
	DL00230-384	80.4	Methazolamide
	DL00230-384	40.3	Flubendazole
	DL00230-384	102.4	Nabumetone
	DL00230-384	119	Chlorpropamide
	DL00230-384	106	Glipizide
	DL00230-384	102	Climbazole
	DL00230-384	87.1	Propranolol HCl
	DL00230-384	90.6	Cyclandelate
	DL00230-384	108	Flumethasone
	DL00230-384	115.8	Florfenicol
	DL00230-384	71.1	Esmolol HCl
	DL00230-384	88.8	Sucralose
	DL00230-384	97.2	Isovaleramide
	DL00230-384	97.7	Fluorometholone Acetate
	DL00230-384	79.4	Streptomycin sulfate
	DL00230-384	79.9	Beclomethasone dipropionate
	DL00230-384	76.6	Brompheniramine hydrogen maleate
	DL00230-384	67.8	Vitamin C
	DL00230-384	87.3	Acemetacin
	DL00230-384	84.8	Methylthiouracil
	DL00230-384	117.6	Noradrenaline bitartrate monohydrate
	DL00230-384	96.3	Mepivacaine HCl
	DL00230-384	101.8	Paroxetine HCl
	DL00230-384	112.1	L-Arginine HCl
	DL00230-384	101.7	Lamotrigine
	DL00230-384	97.5	Azlocillin sodium salt
	DL00230-384	97.4	Droxidopa (L-DOPS)
	DL00230-384	83.5	Pergolide mesylate
	DL00230-384	92.5	Azilsartan Medoxomil
	DL00230-384	86.3	Sodium Monofluorophosphate
	DL00230-384	78.1	Hydroxyzine 2HCl
	DL00230-384	93.4	Amprolium HCl
	DL00230-384	75.9	Norethindrone
	DL00230-384	67.2	Chlorzoxazone
	DL00230-384	105.4	Netilmicin Sulfate
	DL00230-384	110	Cyromazine
	DL00230-384	96.4	Guanabenz Acetate
	DL00230-384	105.7	Mezlocillin Sodium
	DL00230-384	92.2	Mequinol
	DL00230-384	84.8	Cinchophen
	DL00230-384	86.8	Halobetasol Propionate
	DL00230-384	71.4	Furaltadone HCl
	DL00230-384	96.7	Voglibose
	DL00230-384	90.6	Valnemulin HCl
	DL00230-384	88.7	Histamine Phosphate
	DL00230-384	89.6	Oxybuprocaine HCl
	DL00230-384	76.6	Tetracaine HCl
	DL00230-384	92.7	Atovaquone
	DL00230-384	80.3	Dimethyl Fumarate
	DL00230-384	82.6	Sulfathiazole
	DL00230-384	93.5	Tioxolone
	DL00230-384	98.6	Methenamine
	DL00230-384	87.2	Ibrutinib (PCI-32765)
	DL00230-384	97.2	Naftifine HCl
	DL00230-384	98.7	Zanamivir
	DL00230-384	95.4	Atomoxetine HCl
	DL00230-384	102.9	PMSF
	DL00230-384	126.8	Azacyclonol
	DL00230-384	87.2	Rofecoxib
	DL00230-384	84.1	Lithocholic acid
	DL00230-384	94.9	Danofloxacin Mesylate
	DL00230-384	87.2	Hyoscyamine
	DL00230-384	81	Flavoxate HCl
	DL00230-384	84.7	Decoquinate
	DL00230-384	90.9	Olsalazine Sodium
	DL00230-384	74.6	Chlortetracycline HCl
	DL00230-384	96.8	Sertraline HCl
	DL00230-384	92.9	Pefloxacin Mesylate
	DL00230-384	79.6	Dequalinium chloride
	DL00230-384	96.5	Nefopam HCl
	DL00230-384	82	Mefenamic Acid
	DL00230-384	102.1	Betamipron
	DL00230-384	105.6	Fenspiride HCl
	DL00230-384	113.7	Isosorbide
	DL00230-384	97.1	Eprosartan Mesylate
	DL00230-384	92.6	Liothyronine Sodium
	DL00230-384	108.3	Sulconazole Nitrate
	DL00230-384	90.6	Oxaprozin
	DL00230-384	78.6	Tetracycline HCl
	DL00230-384	79.9	Acetylcysteine
	DL00230-384	74.2	Calcium levofolinate (Calcium Folinate)
	DL00230-384	65.3	Oxybutynin chloride
	DL00230-384	88.2	Dehydroepiandrosterone (DHEA)
	DL00230-384	79.7	Milnacipran HCl
	DL00230-384	101.7	Peramivir Trihydrate
	DL00230-384	97.6	Ethynodiol diacetate
	DL00230-384	83.9	Zaltoprofen
	DL00230-384	92.7	Betahistine 2HCl
	DL00230-384	120.1	Fenoprofen calcium hydrate
	DL00230-384	88.3	Reboxetine mesylate
	DL00230-384	110	Lurasidone HCl
	DL00230-384	98.2	Ethambutol HCl
	DL00230-384	79.1	Enrofloxacin
	DL00230-384	88.5	Cyclamic acid
	DL00230-384	82.9	Colistin Sulfate
	DL00230-384	85.4	Bacitracin
	DL00230-384	83.1	Nafcillin Sodium
	DL00230-384	78.3	Chloroquine Phosphate
	DL00230-384	64	Spironolactone
	DL00230-384	95	Coumarin
	DL00230-384	97	Deferiprone
	DL00230-384	90.6	Nicardipine HCl
	DL00230-384	92.5	Ticagrelor
	DL00230-384	60	Chlorquinaldol
	DL00230-384	90.4	Indapamide
	DL00230-384	95.2	Dibenzothiophene
	DL00230-384	65.3	Diminazene Aceturate
	DL00230-384	80.6	Amoxapine
	DL00230-384	89	Tilmicosin
	DL00230-384	89.3	Pilocarpine HCl
	DL00230-384	82.6	Vancomycin HCl (Vancocin)
	DL00230-384	80.6	Ulipristal
	DL00230-384	82.8	Miglitol
	DL00230-384	73.4	Ornidazole
	DL00230-384	102.1	Idebenone
	DL00230-384	97.5	Darifenacin HBr
	DL00230-384	80	Methimazole
	DL00230-384	91.3	Sertaconazole nitrate
	DL00230-384	84.2	Pazopanib
	DL00230-384	114.1	Brinzolamide
	DL00230-384	23.2	Niclosamide (Niclocide)
	DL00230-384	85.2	Triflusal
	DL00230-384	77.6	Cinepazide maleate
	DL00230-384	93.6	Doxycycline HCl
	DL00230-384	92.6	Medetomidine HCl
	DL00230-384	60.6	Ouabain
	DL00230-384	83	Nevirapine
	DL00230-384	75.9	Azithromycin Dihydrate
	DL00230-384	77	Tetrahydrozoline HCl
	DL00230-384	78.1	Roxatidine Acetate HCl
	DL00230-384	78.2	Retapamulin
	DL00230-384	76.5	Choline Chloride
	DL00230-384	65.4	Tinidazole
	DL00230-384	49.8	Nifuroxazide
	DL00230-384	64.7	Triamterene
	DL00230-384	37.1	Azaguanine-8
	DL00230-384	81.3	Pramoxine HCl
	DL00230-384	76.6	Cysteamine HCl
	DL00230-384	78.1	Suprofen
	DL00230-384	93.6	Azaperone
	DL00230-384	90	Troxipide
	DL00230-384	88.5	Nithiamide
	DL00230-384	77.7	Xylometazoline HCl
	DL00230-384	104.1	Indacaterol Maleate
	DL00230-384	76.7	Pioglitazone
	DL00230-384	75.3	Docosanol (Abreva)
	DL00230-384	58.5	Mifepristone
	DL00230-384	59.5	Tripelennamine HCl
	DL00230-384	81.7	Dabrafenib (GSK2118436)
	DL00230-384	65.5	Tylosin tartrate
	DL00230-384	65.7	Amoxicillin
	DL00230-384	79.7	Carbenicillin disodium
	DL00230-384	66.7	Linagliptin
	DL00230-384	84.6	Trifluoperazine 2HCl
	DL00230-384	84.7	Azilsartan
	DL00230-384	83.9	Clinafloxacin (PD127391)
	DL00230-384	91.8	Diclofenac Potassium
	DL00230-384	87.3	Allylthiourea
	DL00230-384	86.5	Aclidinium Bromide
	DL00230-384	80	Ampicillin Trihydrate
	DL00230-384	90.7	Toltrazuril
	DL00230-384	92.6	Bezafibrate
	DL00230-384	70.3	Methyclothiazide
	DL00230-384	60.7	Cetylpyridinium Chloride
	DL00230-384	83.9	Hexamethonium bromide
	DL00230-384	86.4	Paromomycin Sulfate
	DL00230-384	92.4	Sulfacetamide Sodium
	DL00230-384	73.6	Broxyquinoline
	DL00230-384	90.6	Bismuth Subcitrate Potassium
	DL00230-384	88.4	Clofibric Acid
	DL00230-384	87.7	Ethionamide
	DL00230-384	99.3	Benzbromarone
	DL00230-384	86	Ranolazine
	DL00230-384	82.9	Zoxazolamine
	DL00231-384	82.7	Phenazopyridine HCl
	DL00231-384	109.7	Proadifen HCl
	DL00231-384	86.1	Potassium Iodide
	DL00231-384	93.5	Potassium Canrenoate
	DL00231-384	86.6	Ceftazidime Pentahydrate
	DL00231-384	89.8	Sulbactam
	DL00231-384	109.4	Ethoxzolamide
	DL00231-384	95.6	Sodium 4-aminohippurate Hydrate
	DL00231-384	99.3	Methapyrilene HCl
	DL00231-384	89.5	Sarafloxacin HCl
	DL00231-384	93.6	Piromidic Acid
	DL00231-384	103.9	Fluticasone propionate
	DL00231-384	95.7	Carbachol
	DL00231-384	42.4	Pyrimethamine
	DL00231-384	98.2	Tioconazole
	DL00231-384	91.9	Ginkgolide A
	DL00231-384	80.2	Penciclovir
	DL00231-384	35	Ethacridine lactate monohydrate
	DL00231-384	111.3	Chromocarb
	DL00231-384	107.4	Piperacillin Sodium
	DL00231-384	98.3	Benfotiamine
	DL00231-384	82.9	Carbadox
	DL00231-384	87.9	Physostigmine Hemisulfate Salt
	DL00231-384	89.5	Metaraminol Bitartrate
	DL00231-384	84.5	Triamcinolone
	DL00231-384	94.3	Pyrilamine Maleate
	DL00231-384	0.5	Alexidine HCl
	DL00231-384	102.7	Cephapirin Sodium
	DL00231-384	110.6	Clinafoxacin HCl
	DL00231-384	119.7	Pasiniazid
	DL00231-384	102.9	Famprofazone
	DL00231-384	128.8	Misoprostol
	DL00231-384	121.6	Methoxamine HCl
	DL00231-384	128.3	Nimesulide
	DL00231-384	99.2	Procyclidine HCl
	DL00231-384	124	Cytidine
	DL00231-384	92.3	Tolmetin Sodium
	DL00231-384	90.8	Moxonidine
	DL00231-384	119.1	Pridinol Methanesulfonate
	DL00231-384	86.4	Cilazapril Monohydrate
	DL00231-384	83.7	Pipenzolate Bromide
	DL00231-384	107.4	Pimozide
	DL00231-384	104.2	Hydrastinine HCl
	DL00231-384	130.8	Nomifensine Maleate
	DL00231-384	108.4	Camylofin Chlorhydrate
	DL00231-384	117.9	Oxeladin Citrate
	DL00231-384	109.3	Primaquine Diphosphate
	DL00231-384	93.9	Bekanamycin
	DL00231-384	3.9	9-Aminoacridine
	DL00231-384	91.5	Clofoctol
	DL00231-384	111.2	Clopamide
	DL00231-384	117.7	Picrotoxinin
	DL00231-384	132.4	Guanethidine Sulfate
	DL00231-384	121	Trimipramine Maleate
	DL00231-384	108.4	Meticrane
	DL00231-384	116.5	Almotriptan Malate
	DL00231-384	116	R-(-)-Apomorphine HCl Hemihydrate
	DL00231-384	101.5	Imidapril HCl
	DL00231-384	92.5	Cinoxacin
	DL00231-384	92.6	Dextrose
	DL00231-384	98.9	Triflupromazine HCl
	DL00231-384	91.6	Dabigatran Etexilate
	DL00231-384	82.4	Cepharanthine
	DL00231-384	67.7	Difloxacin HCl
	DL00231-384	84.9	Anisindione
	DL00231-384	85.6	Dichlorisone Acetate
	DL00231-384	103.7	Clorgyline HCl
	DL00231-384	120.2	Pindolol
	DL00231-384	132.6	Hemicholinium Bromide
	DL00231-384	125.7	Eltrombopag
	DL00231-384	128.4	Moxalactam Disodium
	DL00231-384	50.7	Cephalomannine
	DL00231-384	112.7	Ractopamine HCl
	DL00231-384	107.6	Bupivacaine HCl
	DL00231-384	105.8	Glafenine HCl
	DL00231-384	40.8	Fenbendazole
	DL00231-384	97.7	Dicyclomine HCl
	DL00231-384	89.2	Moroxydine HCl
	DL00231-384	83.3	Bergapten
	DL00231-384	87.1	Fosfomycin Tromethamine
	DL00231-384	73.7	Anisotropine Methylbromide
	DL00231-384	46.8	Digoxigenin
	DL00231-384	117.2	Colistimethate Sodium
	DL00231-384	117.6	Prochlorperazine Dimaleate
	DL00231-384	110.5	Isoetharine Mesylate
	DL00231-384	111.2	Tacrolimus (FK506)
	DL00231-384	125	Nalmefene HCl
	DL00231-384	95.3	D-Pantothenic acid
	DL00231-384	120.3	Rolitetracycline
	DL00231-384	107.2	Spectinomycin HCl
	DL00231-384	88.5	Noscapine HCl
	DL00231-384	84	Phenytoin sodium
	DL00231-384	91.2	Thioridazine HCl
	DL00231-384	83.5	Lomefloxacin HCl
	DL00231-384	87.9	Doxylamine Succinate
	DL00231-384	98.6	Azelastine HCl
	DL00231-384	0.5	Auranofin
	DL00231-384	99.2	Diperodon HCl
	DL00231-384	105.1	Dibenzepine HCl
	DL00231-384	112.5	Procodazole
	DL00231-384	118.1	Meclocycline Sulfosalicylate
	DL00231-384	123.3	Pimecrolimus
	DL00231-384	120.3	Nialamide
	DL00231-384	103.5	Amoxicillin Sodium
	DL00231-384	1.2	Terfenadine
	DL00231-384	127.2	Phenacetin
	DL00231-384	107.7	Phenothrin
	DL00231-384	93.5	Tolvaptan
	DL00231-384	89.1	Mepenzolate Bromide
	DL00231-384	91.9	Buflomedil HCl
	DL00231-384	76.4	Cetrimonium Bromide (CTAB)
	DL00231-384	94.8	Bendroflumethiazide
	DL00231-384	86.3	Benzthiazide
	DL00231-384	89.7	Isoxicam
	DL00231-384	122.6	Dimaprit 2HCl
	DL00231-384	103.1	Quipazine Maleate
	DL00231-384	105.1	Medrysone
	DL00231-384	148.2	Plerixafor (AMD3100)
	DL00231-384	97.2	Oxethazaine
	DL00231-384	93	Clindamycin
	DL00231-384	101.9	Thiostrepton
	DL00231-384	118.3	Aspirin
	DL00231-384	94.7	Phthalylsulfacetamide
	DL00231-384	83.8	Bindarit
	DL00231-384	92.7	Aceclidine HCl
	DL00231-384	86.8	Otilonium Bromide
	DL00231-384	83	Deoxycorticosterone acetate
	DL00231-384	93	Bentiromide
	DL00231-384	94.7	Bromocriptine Mesylate
	DL00231-384	83.4	Lithium Citrate
	DL00231-384	94.5	Diphenylpyraline HCl
	DL00231-384	93.7	Diclofenac Diethylamine
	DL00231-384	110.8	Mepiroxol
	DL00231-384	112.8	2-Thiouracil
	DL00231-384	109.3	Oxprenolol HCl
	DL00231-384	103.7	Dexamethasone acetate
	DL00231-384	91.5	Thonzonium Bromide
	DL00231-384	111.8	Benztropine mesylate
	DL00231-384	89	Pinacidil
	DL00231-384	83.2	Flumequine
	DL00231-384	105.5	Imipramine HCl
	DL00231-384	82.7	Catharanthine
	DL00231-384	76.5	Serotonin HCl
	DL00231-384	93.2	Bephenium Hydroxynaphthoate
	DL00231-384	83.8	Butacaine
	DL00231-384	77.4	Lofexidine HCl
	DL00231-384	83.7	Disopyramide Phosphate
	DL00231-384	95.1	Phosphatidylcholine
	DL00231-384	101.6	Mesoridazine Besylate
	DL00231-384	83.1	Pentamidine
	DL00231-384	102	Pentoxifylline
	DL00231-384	90	Avanafil
	DL00231-384	123.9	Tolazamide
	DL00231-384	97.5	Bismuth Subsalicylate
	DL00231-384	87.7	Suxibuzone
	DL00231-384	77.4	Pheniramine Maleate
	DL00231-384	92.6	Methylhydantoin-5-(D)
	DL00231-384	82.2	Ropivacaine HCl
	DL00231-384	84.5	Sodium ascorbate
	DL00231-384	90.1	Guanidine HCl
	DL00231-384	85.8	Calcium Gluceptate
	DL00231-384	94.8	Nifenazone
	DL00231-384	2.3	Emetine
	DL00231-384	73.6	Spiramycin
	DL00231-384	68.1	Metaproterenol Sulfate
	DL00231-384	83.6	Clofazimine
	DL00231-384	62.4	Physostigmine Salicylate
	DL00231-384	84.4	Deoxyarbutin
	DL00231-384	83.3	Tacrine HCl
	DL00231-384	74.5	Amfenac Sodium Monohydrate
	DL00231-384	76.7	Carbenoxolone Sodium
	DL00231-384	97.6	Penicillin G Sodium
	DL00231-384	90.3	Metrizamide
	DL00231-384	83.9	1-Hexadecanol
